# Supplementary material for: Comparative multi-omic analysis reveals conserved and derived mechanisms of fin and limb regeneration
Source: Nat Commun. 2026 Jan 22;17:1922. doi: 10.1038/s41467-026-68801-w (PMC12923738; doi:10.1038/s41467-026-68801-w)
Supplement: Supplementary file 4 — Supplementary Data 1 [file 41467_2026_68801_MOESM4_ESM.xlsx]

## Sheet: Endo top50
FeatureID	FeatureName	Endo Average	Endo Log2 Fold Change	Endo P-Value
LOC120536625	LOC120536625	59.0706	5.15573	8.73e-29
LOC120514766	emilin3	2.79658	6.50661	1.53e-23
col8a2	col8a2	6.33511	4.95862	1.06e-22
matn4	matn4	5.13657	6.78559	1.5e-22
col8a1a	col8a1a	2.79658	5.18469	5.9e-17
LOC120524931	col2a1	9.47412	5.23747	1.75e-15
ecrg4a	ecrg4a	4.56584	4.73012	1.45e-11
fbn2b	fbn2b	4.2234	2.94998	5.68e-11
col12a1b	col12a1	8.21852	2.94885	8.75e-11
clu	clu	9.01754	2.68379	4.93e-10
angptl2b	angptl2	2.68243	3.01476	5.53e-10
matn1	matn1	3.53853	5.80441	8.62e-10
csrp1a	csrp1	5.02243	2.52087	9.65e-09
mecom	mecom	1.02731	4.00635	9.99e-09
angptl7	angptl7	3.19609	4.34515	1.5e-08
LOC120542391	Tnc	7.13413	2.50912	1.5e-08
LOC120525404	Gja1	1.19853	3.55665	4.02e-08
col9a1b	col9a1	2.33999	5.32908	4.02e-08
thbs4a	thbs4	4.85121	3.20581	7.73e-08
LOC120532855	vcan	1.54097	3.56578	1.36e-07
lrrc17	lrrc17	1.14146	3.25508	1.05e-06
reln	reln	1.08439	6.92165	1.05e-06
ccn2a	ccn2	1.99756	3.31022	1.2e-06
col9a3	col9a3	2.22585	5.04718	2.82e-06
LOC120525823	Emilin1	1.42683	2.90785	3.15e-06
LOC120539280	LOC120539280	1.02731	3.26269	3.27e-06
col9a2	col9a2	1.88341	5.22775	3.27e-06
ppib	ppib	8.38973	1.99433	5.37e-06
cilp2	cilp2	1.4839	3.59972	9.03e-06
mfap2	mfap2	2.56829	2.20045	3.34e-05
LOC120542095	LOC120542095	3.70975	3.00508	3.48e-05
crip1	crip1	15.1244	1.95457	3.48e-05
mdka	mdk	7.1912	2.13857	3.74e-05
cnmd	cnmd	1.36975	5.07365	3.95e-05
ccdc80	ccdc80	1.42683	2.46727	0.000331327
mrc2	mrc2	1.19853	2.45429	0.000347775
LOC120535924	LOC120535924	5.59316	1.72923	0.00058688
LOC120514447	LOC120514447	1.02731	2.46683	0.000854844
wfdc2	wfdc2	7.99022	1.68038	0.000890354
pgam1b	pgam1	1.31268	2.23049	0.000989691
LOC120537507	LOC120537507	1.71219	2.05142	0.00100774
alcama	alcam	1.02731	2.3558	0.00162421
nes	nes	3.76682	2.61778	0.00164094
loxl1	loxl1	1.54097	3.65219	0.00211425
wwp2	wwp2	1.42683	3.86276	0.00232092
LOC120519788	LOC120519788	1.99756	1.85876	0.00236843
LOC120541681	cilp	1.76926	1.90856	0.0025261
vim	vim	46.7999	1.49374	0.00356124
tcf12	tcf12	1.4839	2.05083	0.00356124
LOC120516759	LOC120516759	1.14146	2.11757	0.00394295

## Sheet: Dermal top50
FeatureID	FeatureName	Dermal Average	Dermal Log2 Fold Change	Dermal P-Value
and1	and1	28.3413	8.32581	1.09e-59
LOC120515855	Col9a-like	6.20826	8.2192	7.73e-48
and3	and3	8.59869	7.8649	2.53e-47
si:ch211-76l23.4	si:ch211-76l23.4	3.59425	5.15676	6.67e-42
bgnb	bgn	3.83502	4.44579	8.11e-42
mdka	mdk	9.52735	3.25769	9.15e-39
crip1	crip1	17.2318	2.60936	1.64e-27
LOC120518115	LOC120518115	2.85477	3.49062	3.13e-27
LOC120537867	LOC120537867	4.66049	2.52998	3.94e-24
LOC120532796	LOC120532796	1.9605	2.89025	5.24e-23
fkbp9	fkbp9	1.42738	3.05723	4.11e-21
si:dkey-248g15.3	si:dkey-248g15.3	41.1877	2.40572	7.08e-20
LOC120532374	LOC120532374	22.8553	2.3924	5.7e-19
mfap2	mfap2	2.37324	2.45659	9.99e-19
mmp11b	mmp11	1.35859	2.83483	3.35e-17
LOC120526300	LOC120526300	2.90636	2.25176	3.39e-17
fbn2b	fbn2	2.33884	2.33295	7.91e-16
LOC120542506	LOC120542506	5.36558	2.01459	1.94e-15
LOC120523291	LOC120523291	8.49551	1.91678	9.45e-15
LOC120524912	LOC120524912	22.9929	2.19972	5.87e-14
LOC120515926	LOC120515926	2.44203	2.19165	2.24e-13
fbln1	fbln1	1.10063	3.39777	2.86e-13
LOC120525613	LOC120525613	4.54011	1.82759	7.25e-13
LOC120541927	LOC120541927	2.08088	2.07907	7.75e-13
hmgn3	hmgn3	3.71464	1.85942	1.1e-12
ppib	ppib	6.15666	1.75282	2.37e-12
LOC120528015	LOC120528015	11.8146	1.67802	1.22e-11
LOC120541711	LOC120541711	5.29679	2.43623	1.27e-11
LOC120543409	LOC120543409	2.44203	1.90371	1.95e-11
LOC120528145	LOC120528145	103.614	1.91693	2.85e-11
LOC120518116	LOC120518116	75.3761	2.21733	3.48e-11
si:ch211-222l21.1	si:ch211-222l21.1	2.66559	1.83483	5.05e-11
hmgb2a	hmgb2	5.02164	1.79278	6.11e-11
LOC120535924	LOC120535924	4.67769	1.67966	1.28e-10
LOC120537908	LOC120537908	1.03184	2.2525	3.4e-10
LOC120538923	LOC120538923	10.3356	2.07127	3.8e-10
LOC120525142	LOC120525142	8.28914	1.6483	3.93e-10
LOC120540899	LOC120540899	2.14967	1.82343	4.66e-10
LOC120528159	LOC120528159	105.97	1.48015	1.31e-09
LOC120523354	LOC120523354	7.13691	1.55704	1.32e-09
LOC120530377	LOC120530377	1.04904	2.15482	1.56e-09
rbp4	rbp4	2.6484	2.11849	1.58e-09
dbi	dbi	3.52546	1.63056	1.72e-09
sec61a1	sec61a1	1.47898	1.90274	3.18e-09
fus	fus	3.35349	1.64434	3.31e-09
LOC120527583	LOC120527583	1.03184	2.10261	4.73e-09
rcc2	rcc2	1.03184	2.10261	4.73e-09
LOC120526214	LOC120526214	1.37579	1.91416	5.38e-09
LOC120535923	LOC120535923	2.32165	1.68389	8.05e-09
LOC120530671	LOC120530671	1.06624	2.03075	1.1e-08
