# Supplementary material for: Comparative multi-omic analysis reveals conserved and derived mechanisms of fin and limb regeneration
Source: Nat Commun. 2026 Jan 22;17:1922. doi: 10.1038/s41467-026-68801-w (PMC12923738; doi:10.1038/s41467-026-68801-w)
Supplement: Supplementary file 5 — Supplementary Data 2 [file 41467_2026_68801_MOESM5_ESM.xlsx]

## Sheet: Top_Ps_1dpa_vs_uninj_epi
p_val	logFC	AveExpr	p_val_adj	gene_names	Gene	_row	pct_1	pct_2	gene_names	Gene	_row
0.000170769	6.75293	2.62676	0.036931	LOC120524845	LOC120524845	LOC120524845	11.86	0.9452	LOC120524845	LOC120524845	LOC120524845
5.03543e-05	6.23341	2.85947	0.0363354	zgc:154093	zgc:154093	zgc:154093	12.51	1.762	zgc:154093	zgc:154093	zgc:154093
3.31898e-05	6.1997	3.3505	0.0363354	LOC120527084	LOC120527084	LOC120527084	9.656	0.4546	LOC120527084	LOC120527084	LOC120527084
0.000163754	5.68269	3.89918	0.036931	LOC120527442	LOC120527442	LOC120527442	8.055	2.331	LOC120527442	LOC120527442	LOC120527442
0.000125994	5.63407	3.68555	0.036931	LOC120522448	LOC120522448	LOC120522448	13.53	5.896	LOC120522448	LOC120522448	LOC120522448
1.13042e-05	5.58866	6.16514	0.0297286	plekhg2	plekhg2	plekhg2	33.93	12.14	plekhg2	plekhg2	plekhg2
0.000113242	5.55784	4.6686	0.0363354	LOC120530689	LOC120530689	LOC120530689	16.82	9.182	LOC120530689	LOC120530689	LOC120530689
8.91221e-05	5.36831	5.2059	0.0363354	si:ch211-250c4.3	si:ch211-250c4.3	si:ch211-250c4.3	25.01	5.687	si:ch211-250c4.3	si:ch211-250c4.3	si:ch211-250c4.3
5.45914e-06	5.31672	4.52844	0.0297286	igsf3	igsf3	igsf3	16.63	4.598	igsf3	igsf3	igsf3
8.36644e-05	5.23534	2.78588	0.0363354	map1b	map1b	map1b	5.699	1.069	map1b	map1b	map1b
0.000534755	5.20929	1.61362	0.0425234	sb:cb1058	sb:cb1058	sb:cb1058	5.508	1.37	sb:cb1058	sb:cb1058	sb:cb1058
2.56216e-05	5.20839	8.15892	0.0325437	plxna4	plxna4	plxna4	34.29	15.23	plxna4	plxna4	plxna4
0.000103031	5.16915	2.16172	0.0363354	tgfa	tgfa	tgfa	5.934	1.058	tgfa	tgfa	tgfa
0.00015685	5.12118	3.76539	0.036931	mmp9	mmp9	mmp9	6.243	3.558	mmp9	mmp9	mmp9
0.000559136	5.10971	2.69953	0.0425234	LOC120538699	LOC120538699	LOC120538699	13.58	2.151	LOC120538699	LOC120538699	LOC120538699
2.83294e-06	5.06617	5.4378	0.0297286	LOC120542910	LOC120542910	LOC120542910	20	5.383	LOC120542910	LOC120542910	LOC120542910
1.24933e-05	5.06411	7.59865	0.0297286	palld	palld	palld	35.19	20.59	palld	palld	palld
8.98615e-05	4.93978	3.94775	0.0363354	LOC120525786	LOC120525786	LOC120525786	13.45	13.28	LOC120525786	LOC120525786	LOC120525786
5.60083e-05	4.91731	3.76086	0.0363354	LOC120518115	LOC120518115	LOC120518115	12.38	0.8326	LOC120518115	LOC120518115	LOC120518115
6.86353e-05	4.89133	3.93647	0.0363354	mmp13b	mmp13b	mmp13b	11.99	1.397	mmp13b	mmp13b	mmp13b
0.00019119	4.86822	2.59467	0.0372756	abhd3	abhd3	abhd3	10.46	2.757	abhd3	abhd3	abhd3
0.000103259	4.83495	3.61348	0.0363354	zcchc24	zcchc24	zcchc24	5.081	11.39	zcchc24	zcchc24	zcchc24
0.000107305	4.66467	4.96055	0.0363354	thbs1b	thbs1b	thbs1b	15.31	6.245	thbs1b	thbs1b	thbs1b
0.00101933	4.65007	3.16101	0.0471189	LOC120535995	LOC120535995	LOC120535995	5.533	1.409	LOC120535995	LOC120535995	LOC120535995
0.000654235	4.38941	3.07846	0.0439313	gpr132b	gpr132b	gpr132b	6.392	6.144	gpr132b	gpr132b	gpr132b
9.37935e-05	4.35988	1.94898	0.0363354	glipr2l	glipr2l	glipr2l	5.087	2.626	glipr2l	glipr2l	glipr2l
0.000171145	4.34721	6.47502	0.036931	LOC120518438	LOC120518438	LOC120518438	26.15	14.29	LOC120518438	LOC120518438	LOC120518438
9.97011e-05	4.33543	2.98835	0.0363354	clic4	clic4	clic4	5.514	6.317	clic4	clic4	clic4
0.000522303	4.3349	5.77537	0.0425234	si:ch211-225h24.2	si:ch211-225h24.2	si:ch211-225h24.2	24.9	12.64	si:ch211-225h24.2	si:ch211-225h24.2	si:ch211-225h24.2
0.000946396	4.27774	2.66446	0.0461881	p4ha3	p4ha3	p4ha3	9.798	2.64	p4ha3	p4ha3	p4ha3
0.000818589	4.24312	4.34902	0.044406	LOC120518074	LOC120518074	LOC120518074	17.44	9.24	LOC120518074	LOC120518074	LOC120518074
0.000919301	4.19572	3.28147	0.0459844	si:ch211-112f3.4	si:ch211-112f3.4	si:ch211-112f3.4	11.39	0.9339	si:ch211-112f3.4	si:ch211-112f3.4	si:ch211-112f3.4
0.000131785	4.18279	4.48686	0.036931	msna	msna	msna	17.35	20.42	msna	msna	msna
0.000348099	4.15635	2.94349	0.0418467	LOC120532909	LOC120532909	LOC120532909	7.98	0.7719	LOC120532909	LOC120532909	LOC120532909
7.08798e-05	4.15356	3.35402	0.0363354	akap12b	akap12b	akap12b	7.066	6.227	akap12b	akap12b	akap12b
0.000321471	4.03492	2.66734	0.041845	ednraa	ednraa	ednraa	6.441	7.318	ednraa	ednraa	ednraa
0.000486323	4.03409	4.38553	0.0425234	LOC120529571	LOC120529571	LOC120529571	14.32	10.86	LOC120529571	LOC120529571	LOC120529571
0.000404775	4.03281	4.38605	0.0421333	tpst1	tpst1	tpst1	18.61	6.184	tpst1	tpst1	tpst1
0.000357447	4.0138	5.22472	0.0418467	fstl3	fstl3	fstl3	13.79	2.5	fstl3	fstl3	fstl3
5.13452e-05	4.00314	5.67041	0.0363354	LOC120515892	LOC120515892	LOC120515892	20.75	18.48	LOC120515892	LOC120515892	LOC120515892
0.000118763	3.97803	2.26885	0.036931	pgfb	pgfb	pgfb	6.633	1.719	pgfb	pgfb	pgfb
4.19368e-05	3.83375	5.36648	0.0363354	LOC120519151	LOC120519151	LOC120519151	17.8	8.506	LOC120519151	LOC120519151	LOC120519151
9.65251e-06	3.80343	6.61772	0.0297286	LOC120530911	LOC120530911	LOC120530911	28.87	10.57	LOC120530911	LOC120530911	LOC120530911
2.73526e-05	3.79914	4.15574	0.0325437	marcksl1a	marcksl1a	marcksl1a	11.19	13.27	marcksl1a	marcksl1a	marcksl1a
0.000143987	3.79157	3.68726	0.036931	dennd5b	dennd5b	dennd5b	11.29	8.466	dennd5b	dennd5b	dennd5b
8.69748e-05	3.7573	5.05315	0.0363354	serpine1	serpine1	serpine1	12.13	1.722	serpine1	serpine1	serpine1
0.000186219	3.74654	2.07731	0.0372756	nsmaf	nsmaf	nsmaf	6.039	5.837	nsmaf	nsmaf	nsmaf
0.000300574	3.73344	5.30601	0.0413774	ptgs1	ptgs1	ptgs1	17.25	3.463	ptgs1	ptgs1	ptgs1
0.000889683	3.67512	1.92093	0.0451597	nradd	nradd	nradd	8.401	1.566	nradd	nradd	nradd
7.61272e-05	3.67139	5.35008	0.0363354	pdlim4	pdlim4	pdlim4	26.91	3.567	pdlim4	pdlim4	pdlim4
0.00021862	3.6574	1.52666	0.0372756	LOC120526023	LOC120526023	LOC120526023	5.928	0.9812	LOC120526023	LOC120526023	LOC120526023
0.000569252	3.58984	3.09778	0.0425234	cfl1	cfl1	cfl1	8.265	4.863	cfl1	cfl1	cfl1
0.000675862	3.51194	5.69568	0.0440791	LOC120535177	LOC120535177	LOC120535177	20.21	12.04	LOC120535177	LOC120535177	LOC120535177
0.00106227	3.49461	4.26107	0.0476079	LOC120539001	LOC120539001	LOC120539001	9.742	0.9407	LOC120539001	LOC120539001	LOC120539001
0.000388869	3.46595	4.63462	0.042061	soga1	soga1	soga1	20.08	11.95	soga1	soga1	soga1
5.75695e-05	3.4247	5.58857	0.0363354	epha7	epha7	epha7	26.46	3.607	epha7	epha7	epha7
4.07147e-05	3.36299	5.73794	0.0363354	LOC120539667	LOC120539667	LOC120539667	31.94	14.15	LOC120539667	LOC120539667	LOC120539667
0.000177526	3.34508	4.46978	0.036963	antxr2a	antxr2a	antxr2a	16.82	15.51	antxr2a	antxr2a	antxr2a
1.71559e-05	3.32958	6.57898	0.0306167	itga5	itga5	itga5	25.91	12.26	itga5	itga5	itga5
0.000317247	3.29002	5.04275	0.041845	LOC120525823	LOC120525823	LOC120525823	18.76	10.78	LOC120525823	LOC120525823	LOC120525823
0.000460264	3.28597	2.29156	0.0425234	met	met	met	5.52	2.25	met	met	met
0.000106998	3.27367	3.47876	0.0363354	calr	calr	calr	11.5	9.501	calr	calr	calr
0.000111594	3.25343	3.58238	0.0363354	klf7b	klf7b	klf7b	12.79	16.94	klf7b	klf7b	klf7b
0.000419507	3.23816	5.15283	0.0423498	arg2	arg2	arg2	17.65	7.152	arg2	arg2	arg2
0.000579286	3.22654	5.07963	0.0425234	LOC120525211	LOC120525211	LOC120525211	18.06	5.176	LOC120525211	LOC120525211	LOC120525211
7.7131e-05	3.19914	4.0246	0.0363354	LOC120524385	LOC120524385	LOC120524385	9.044	4.78	LOC120524385	LOC120524385	LOC120524385
0.000746649	3.14722	8.47834	0.0443744	tpm4a	tpm4a	tpm4a	52.77	20.87	tpm4a	tpm4a	tpm4a
0.000830253	3.1347	4.34446	0.0444679	adamtsl4	adamtsl4	adamtsl4	20.95	5.045	adamtsl4	adamtsl4	adamtsl4
0.000510494	3.11909	2.90528	0.0425234	wnt2bb	wnt2bb	wnt2bb	6.559	3.808	wnt2bb	wnt2bb	wnt2bb
0.000455589	3.08117	2.23445	0.0425234	pdia7	pdia7	pdia7	6.905	7.156	pdia7	pdia7	pdia7
0.000805368	3.07491	3.48395	0.044406	psmb7	psmb7	psmb7	12.18	4.127	psmb7	psmb7	psmb7
0.00112705	3.06115	1.86302	0.0485097	LOC120529416	LOC120529416	LOC120529416	5.057	0.8034	LOC120529416	LOC120529416	LOC120529416
0.000798376	3.04204	4.221	0.044406	tubb6	tubb6	tubb6	14.38	2.034	tubb6	tubb6	tubb6
0.000388833	3.00009	3.91911	0.042061	arhgef10	arhgef10	arhgef10	14.59	8.556	arhgef10	arhgef10	arhgef10
0.000174427	2.98777	7.39531	0.036931	tes	tes	tes	43.2	10.7	tes	tes	tes
0.000318547	2.94809	6.39331	0.041845	rbfox1	rbfox1	rbfox1	34.91	12.28	rbfox1	rbfox1	rbfox1
0.00050788	2.94296	3.65736	0.0425234	prdm1a	prdm1a	prdm1a	13.02	4.224	prdm1a	prdm1a	prdm1a
0.000494866	2.93573	3.10155	0.0425234	lfng	lfng	lfng	7.375	8.259	lfng	lfng	lfng
0.000284607	2.92382	3.05181	0.0405188	LOC120522286	LOC120522286	LOC120522286	7.727	2.424	LOC120522286	LOC120522286	LOC120522286
0.00110404	2.89575	2.67524	0.0480158	stk39	stk39	stk39	8.58	7.782	stk39	stk39	stk39
0.000748586	2.87135	1.79248	0.0443744	gpr156	gpr156	gpr156	5.155	0.4208	gpr156	gpr156	gpr156
0.00109026	2.86508	4.69007	0.0479168	frmd4a	frmd4a	frmd4a	18.35	11.92	frmd4a	frmd4a	frmd4a
0.000228794	2.85289	4.09636	0.0372756	afap1l2	afap1l2	afap1l2	14.46	6.315	afap1l2	afap1l2	afap1l2
0.000484778	2.80551	3.77689	0.0425234	aspg	aspg	aspg	11.28	4.341	aspg	aspg	aspg
0.000735096	2.80276	1.95162	0.0441358	tdrkh	tdrkh	tdrkh	6.466	2.84	tdrkh	tdrkh	tdrkh
0.000996425	2.78068	5.32697	0.0470899	LOC120526008	LOC120526008	LOC120526008	18.85	10.3	LOC120526008	LOC120526008	LOC120526008
6.31394e-05	2.75558	5.86237	0.0363354	ano1a	ano1a	ano1a	25.82	29.05	ano1a	ano1a	ano1a
0.000529082	2.7472	3.90302	0.0425234	amotl2a	amotl2a	amotl2a	10.88	15.04	amotl2a	amotl2a	amotl2a
0.000555595	2.74716	2.60056	0.0425234	mrasa	mrasa	mrasa	7.158	8.59	mrasa	mrasa	mrasa
0.000526821	2.72415	5.58674	0.0425234	cpm	cpm	cpm	25.13	14.63	cpm	cpm	cpm
0.000172553	2.68934	6.72453	0.036931	cnn3a	cnn3a	cnn3a	31.01	10.62	cnn3a	cnn3a	cnn3a
0.000266753	2.65777	5.81829	0.0393213	dock5	dock5	dock5	29.11	7.921	dock5	dock5	dock5
0.000228612	2.60482	5.18734	0.0372756	LOC120531888	LOC120531888	LOC120531888	22.88	14.27	LOC120531888	LOC120531888	LOC120531888
0.000270566	2.60364	6.03246	0.0393697	LOC120527236	LOC120527236	LOC120527236	34.02	32.32	LOC120527236	LOC120527236	LOC120527236
0.000565398	2.60343	4.4029	0.0425234	serpinh1b	serpinh1b	serpinh1b	11.39	1.713	serpinh1b	serpinh1b	serpinh1b
0.000214577	2.59559	4.12329	0.0372756	smarca4a	smarca4a	smarca4a	16.69	7.701	smarca4a	smarca4a	smarca4a
8.59264e-05	2.58174	8.00814	0.0363354	tmem154	tmem154	tmem154	54.61	12.44	tmem154	tmem154	tmem154
0.000249468	2.57859	4.55332	0.0381228	ccnjl	ccnjl	ccnjl	22.67	4.17	ccnjl	ccnjl	ccnjl
0.00115549	2.56733	3.90909	0.0490495	LOC120538213	LOC120538213	LOC120538213	9.544	21.41	LOC120538213	LOC120538213	LOC120538213
4.57574e-05	2.55867	6.22496	0.0363354	specc1	specc1	specc1	34.18	35.53	specc1	specc1	specc1
0.000754392	2.54779	2.33669	0.0444025	cep41	cep41	cep41	6.027	0.9767	cep41	cep41	cep41
0.000308592	2.54629	4.84534	0.0417904	mdka	mdka	mdka	15.77	3.036	mdka	mdka	mdka
0.00088586	2.51638	5.82057	0.0451597	hyou1	hyou1	hyou1	27.97	20.03	hyou1	hyou1	hyou1
0.00115809	2.50828	4.9381	0.0490495	chrdl2	chrdl2	chrdl2	8.426	0.9992	chrdl2	chrdl2	chrdl2
0.000356508	2.49441	3.96292	0.0418467	LOC120538739	LOC120538739	LOC120538739	11.99	10.12	LOC120538739	LOC120538739	LOC120538739
0.000405238	2.49127	6.16723	0.0421333	filip1l	filip1l	filip1l	29.41	8.896	filip1l	filip1l	filip1l
0.000215015	2.4909	5.08038	0.0372756	pgam1b	pgam1b	pgam1b	23.06	13.42	pgam1b	pgam1b	pgam1b
0.00104735	2.47794	2.75765	0.0476079	LOC120531662	LOC120531662	LOC120531662	8.011	1.731	LOC120531662	LOC120531662	LOC120531662
0.0011596	2.46434	6.1248	0.0490495	hspd1	hspd1	hspd1	27.2	10.87	hspd1	hspd1	hspd1
0.000547517	2.42397	4.5666	0.0425234	wnt10a	wnt10a	wnt10a	18.72	0.9362	wnt10a	wnt10a	wnt10a
0.000582058	2.42062	2.51919	0.0425234	LOC120520611	LOC120520611	LOC120520611	7.548	9.092	LOC120520611	LOC120520611	LOC120520611
6.68427e-05	2.39198	6.76948	0.0363354	s1pr2	s1pr2	s1pr2	28.29	47.19	s1pr2	s1pr2	s1pr2
0.000151723	2.39076	7.08166	0.036931	hsp90b1	hsp90b1	hsp90b1	40.85	31.06	hsp90b1	hsp90b1	hsp90b1
0.0011139	2.38262	5.28485	0.0483183	ankrd13b	ankrd13b	ankrd13b	20.99	13.21	ankrd13b	ankrd13b	ankrd13b
9.08633e-05	2.37646	8.47853	0.0363354	daam1a	daam1a	daam1a	65.93	55.41	daam1a	daam1a	daam1a
0.000815448	2.35511	2.96467	0.044406	spred3	spred3	spred3	8.172	3.67	spred3	spred3	spred3
0.000159491	2.34383	5.92773	0.036931	nnt	nnt	nnt	32.5	16.89	nnt	nnt	nnt
0.000351673	2.33445	5.44042	0.0418467	LOC120534550	LOC120534550	LOC120534550	12.59	14.92	LOC120534550	LOC120534550	LOC120534550
0.000440785	2.29675	3.18642	0.0425234	LOC120526045	LOC120526045	LOC120526045	5.378	0.7561	LOC120526045	LOC120526045	LOC120526045
0.000821098	2.29629	5.68577	0.044406	cblb	cblb	cblb	26.94	22.18	cblb	cblb	cblb
0.000691982	2.2663	7.7662	0.0441358	rapgef6	rapgef6	rapgef6	51.65	27.76	rapgef6	rapgef6	rapgef6
0.000517212	2.26122	8.07754	0.0425234	actn1	actn1	actn1	55.68	26.93	actn1	actn1	actn1
0.00108477	2.26055	4.34093	0.0479168	ets1	ets1	ets1	16.07	12.92	ets1	ets1	ets1
0.000857458	2.25824	4.23564	0.0450678	LOC120538947	LOC120538947	LOC120538947	7.548	17.51	LOC120538947	LOC120538947	LOC120538947
0.000730939	2.2381	4.41046	0.0441358	gsr	gsr	gsr	17.2	12.69	gsr	gsr	gsr
0.000719513	2.23705	3.18431	0.0441358	cercam	cercam	cercam	10.83	2.523	cercam	cercam	cercam
0.00053479	2.22481	3.16586	0.0425234	LOC120532796	LOC120532796	LOC120532796	7.678	1.368	LOC120532796	LOC120532796	LOC120532796
0.00060635	2.22066	5.36236	0.0430077	pdia6	pdia6	pdia6	22.87	18.21	pdia6	pdia6	pdia6
0.000939289	2.1869	2.60186	0.0461526	LOC120537354	LOC120537354	LOC120537354	6.262	0.8641	LOC120537354	LOC120537354	LOC120537354
0.000955804	2.17349	5.40576	0.0461881	rims2a	rims2a	rims2a	21.93	17.47	rims2a	rims2a	rims2a
0.000801377	2.17207	4.67822	0.044406	LOC120534611	LOC120534611	LOC120534611	15.73	11.52	LOC120534611	LOC120534611	LOC120534611
0.000689341	2.16478	2.91539	0.0441358	LOC120541354	LOC120541354	LOC120541354	7.251	24.92	LOC120541354	LOC120541354	LOC120541354
0.000819832	2.13914	6.82952	0.044406	hspa5	hspa5	hspa5	35.3	25.44	hspa5	hspa5	hspa5
0.000298636	2.12323	4.32199	0.0413774	hs3st1	hs3st1	hs3st1	12.78	5.475	hs3st1	hs3st1	hs3st1
0.00047539	2.11624	11.0829	0.0425234	LOC120518116	LOC120518116	LOC120518116	74.96	31.26	LOC120518116	LOC120518116	LOC120518116
0.000895916	2.11429	8.24482	0.0451597	hsp90aa1.2	hsp90aa1.2	hsp90aa1.2	46.58	27.63	hsp90aa1.2	hsp90aa1.2	hsp90aa1.2
0.000124126	2.11157	7.21709	0.036931	calr3a	calr3a	calr3a	43.91	34.35	calr3a	calr3a	calr3a
0.000305949	2.10621	5.11289	0.0417721	LOC120523194	LOC120523194	LOC120523194	22.18	22.62	LOC120523194	LOC120523194	LOC120523194
0.000205662	2.09794	8.41198	0.0372756	sema4ba	sema4ba	sema4ba	61.92	19.64	sema4ba	sema4ba	sema4ba
0.00019327	2.09363	5.47323	0.0372756	LOC120519806	LOC120519806	LOC120519806	25.02	22.98	LOC120519806	LOC120519806	LOC120519806
0.00098843	2.06995	3.05516	0.0469068	lpin2	lpin2	lpin2	8.228	23.52	lpin2	lpin2	lpin2
0.000476559	2.02632	5.81878	0.0425234	pdia4	pdia4	pdia4	30.71	23.71	pdia4	pdia4	pdia4
0.000132753	2.02194	8.92135	0.036931	pdlim7	pdlim7	pdlim7	70.9	40.58	pdlim7	pdlim7	pdlim7
0.0010325	2.00686	5.08605	0.0471189	LOC120514751	LOC120514751	LOC120514751	11.39	30.84	LOC120514751	LOC120514751	LOC120514751

## Sheet: Top_Ps_3dpa_vs_uninj_epi
p_val	logFC	AveExpr	p_val_adj	gene_names	Gene	_row	pct_1	pct_2	gene_names	Gene	_row
0.000270863	7.28461	5.14707	0.0360095	mmp13b	mmp13b	mmp13b	11.99	1.397	mmp13b	mmp13b	mmp13b
1.10997e-05	6.39027	5.54747	0.0257434	fbn2b	fbn2b	fbn2b	13.69	8.234	fbn2b	fbn2b	fbn2b
7.35543e-06	6.25474	5.63909	0.0257434	si:ch211-250c4.3	si:ch211-250c4.3	si:ch211-250c4.3	25.01	5.687	si:ch211-250c4.3	si:ch211-250c4.3	si:ch211-250c4.3
0.000577607	6.2197	3.61191	0.0428194	arsib	arsib	arsib	10.77	3.286	arsib	arsib	arsib
3.33735e-05	6.2188	4.29262	0.030101	si:ch211-112f3.4	si:ch211-112f3.4	si:ch211-112f3.4	11.39	0.9339	si:ch211-112f3.4	si:ch211-112f3.4	si:ch211-112f3.4
0.000135789	6.16515	3.95705	0.0338231	LOC120522448	LOC120522448	LOC120522448	13.53	5.896	LOC120522448	LOC120522448	LOC120522448
6.70439e-05	6.01681	5.40478	0.0323598	fstl1b	fstl1b	fstl1b	12.95	10.68	fstl1b	fstl1b	fstl1b
0.000205218	5.98324	4.89275	0.0359003	LOC120530689	LOC120530689	LOC120530689	16.82	9.182	LOC120530689	LOC120530689	LOC120530689
0.000405616	5.80919	3.86123	0.0412646	wfdc1	wfdc1	wfdc1	10.06	0.5783	wfdc1	wfdc1	wfdc1
2.10813e-05	5.73183	5.6714	0.02973	kcnh3	kcnh3	kcnh3	9.47	1.922	kcnh3	kcnh3	kcnh3
6.73413e-05	5.62168	3.30113	0.0323598	LOC120537672	LOC120537672	LOC120537672	7.09	7.244	LOC120537672	LOC120537672	LOC120537672
3.11309e-05	5.38847	8.24857	0.02973	plxna4	plxna4	plxna4	34.29	15.23	plxna4	plxna4	plxna4
1.566e-05	5.38267	4.55878	0.028249	igsf3	igsf3	igsf3	16.63	4.598	igsf3	igsf3	igsf3
7.25121e-05	5.31632	3.27563	0.0323598	itgb8	itgb8	itgb8	6.213	1.688	itgb8	itgb8	itgb8
0.000146688	5.2906	1.95146	0.0338231	cass4	cass4	cass4	5.582	2.995	cass4	cass4	cass4
5.51738e-05	5.25834	6.00657	0.0323598	plekhg2	plekhg2	plekhg2	33.93	12.14	plekhg2	plekhg2	plekhg2
0.000630464	5.21194	2.32339	0.0428267	LOC120526023	LOC120526023	LOC120526023	5.928	0.9812	LOC120526023	LOC120526023	LOC120526023
0.00015151	5.18438	4.33498	0.0338231	prickle1a	prickle1a	prickle1a	11.26	4.035	prickle1a	prickle1a	prickle1a
2.08324e-06	5.18173	7.30835	0.0257434	LOC120537046	LOC120537046	LOC120537046	25.01	4.771	LOC120537046	LOC120537046	LOC120537046
0.000432721	5.086	3.06282	0.0413248	LOC120517641	LOC120517641	LOC120517641	10.97	2.496	LOC120517641	LOC120517641	LOC120517641
0.000902676	5.08208	4.23863	0.0490296	LOC120531305	LOC120531305	LOC120531305	8.976	4.19	LOC120531305	LOC120531305	LOC120531305
0.000133891	5.04087	5.60902	0.0338231	itih5	itih5	itih5	15.62	2.433	itih5	itih5	itih5
0.00069398	5.03974	2.61842	0.0445435	nradd	nradd	nradd	8.401	1.566	nradd	nradd	nradd
8.55179e-06	5.00671	6.43363	0.0257434	LOC120526008	LOC120526008	LOC120526008	18.85	10.3	LOC120526008	LOC120526008	LOC120526008
0.000133425	4.95218	6.09171	0.0338231	si:ch211-225h24.2	si:ch211-225h24.2	si:ch211-225h24.2	24.9	12.64	si:ch211-225h24.2	si:ch211-225h24.2	si:ch211-225h24.2
6.20384e-05	4.91669	2.98491	0.0323598	p4ha3	p4ha3	p4ha3	9.798	2.64	p4ha3	p4ha3	p4ha3
4.45277e-05	4.90657	3.92591	0.0323598	LOC120527418	LOC120527418	LOC120527418	10.94	4.309	LOC120527418	LOC120527418	LOC120527418
9.37163e-05	4.90292	3.65877	0.0323598	mmp9	mmp9	mmp9	6.243	3.558	mmp9	mmp9	mmp9
2.07726e-05	4.8889	4.3289	0.02973	moxd1	moxd1	moxd1	14.86	1.731	moxd1	moxd1	moxd1
2.42913e-05	4.88702	6.36702	0.02973	LOC120535177	LOC120535177	LOC120535177	20.21	12.04	LOC120535177	LOC120535177	LOC120535177
0.000533533	4.88566	5.08717	0.0419948	thbs1b	thbs1b	thbs1b	15.31	6.245	thbs1b	thbs1b	thbs1b
0.000473406	4.82966	1.47506	0.0419948	LOC120539505	LOC120539505	LOC120539505	5.508	0.6796	LOC120539505	LOC120539505	LOC120539505
7.61342e-06	4.77705	5.5637	0.0257434	ror2	ror2	ror2	20.84	6.378	ror2	ror2	ror2
0.000796711	4.76954	7.2806	0.0463606	LOC120518147	LOC120518147	LOC120518147	28.17	27.39	LOC120518147	LOC120518147	LOC120518147
8.3033e-05	4.76267	5.15515	0.0323598	adamtsl4	adamtsl4	adamtsl4	20.95	5.045	adamtsl4	adamtsl4	adamtsl4
7.84059e-05	4.73282	5.27866	0.0323598	LOC120542910	LOC120542910	LOC120542910	20	5.383	LOC120542910	LOC120542910	LOC120542910
2.40471e-05	4.71801	4.16446	0.02973	mfap2	mfap2	mfap2	10.49	8.036	mfap2	mfap2	mfap2
0.000956623	4.69951	2.52237	0.0496216	abhd3	abhd3	abhd3	10.46	2.757	abhd3	abhd3	abhd3
9.87542e-05	4.67601	6.62809	0.0323598	LOC120518438	LOC120518438	LOC120518438	26.15	14.29	LOC120518438	LOC120518438	LOC120518438
0.000166711	4.62981	5.14876	0.0338231	mmp2	mmp2	mmp2	16.3	9.911	mmp2	mmp2	mmp2
0.000102914	4.52262	7.33203	0.0323598	palld	palld	palld	35.19	20.59	palld	palld	palld
0.000110395	4.50339	4.49354	0.0325865	hmcn1	hmcn1	hmcn1	7.436	7.458	hmcn1	hmcn1	hmcn1
7.54193e-05	4.47652	3.71475	0.0323598	LOC120525786	LOC120525786	LOC120525786	13.45	13.28	LOC120525786	LOC120525786	LOC120525786
1.04262e-05	4.46929	6.27897	0.0257434	runx1	runx1	runx1	28.46	18.78	runx1	runx1	runx1
0.000485727	4.45937	2.22205	0.0419948	si:dkey-178e17.3	si:dkey-178e17.3	si:dkey-178e17.3	5.112	1.233	si:dkey-178e17.3	si:dkey-178e17.3	si:dkey-178e17.3
0.000540395	4.42889	4.50151	0.0419948	LOC120523816	LOC120523816	LOC120523816	12.13	1.231	LOC120523816	LOC120523816	LOC120523816
0.000561776	4.3904	2.38253	0.0428189	map1b	map1b	map1b	5.699	1.069	map1b	map1b	map1b
0.000254154	4.32105	6.86563	0.0360095	samd10b	samd10b	samd10b	18.85	3.272	samd10b	samd10b	samd10b
2.71583e-05	4.30434	5.87095	0.02973	LOC120542238	LOC120542238	LOC120542238	14.92	6.922	LOC120542238	LOC120542238	LOC120542238
0.000114826	4.28204	4.33188	0.0332894	prdm1a	prdm1a	prdm1a	13.02	4.224	prdm1a	prdm1a	prdm1a
0.000107633	4.17065	2.7266	0.0323598	met	met	met	5.52	2.25	met	met	met
0.000583211	4.11715	2.93063	0.0428267	LOC120532909	LOC120532909	LOC120532909	7.98	0.7719	LOC120532909	LOC120532909	LOC120532909
0.000375601	4.10214	3.19873	0.0399527	bmp5	bmp5	bmp5	7.591	1.334	bmp5	bmp5	bmp5
0.000582851	4.05464	4.95481	0.0428267	scube1	scube1	scube1	5.78	1.929	scube1	scube1	scube1
0.000238066	4.04431	4.31737	0.0360095	syt12	syt12	syt12	8.963	4.566	syt12	syt12	syt12
0.000567166	3.9639	5.8179	0.0428194	mmp11b	mmp11b	mmp11b	12.16	1.841	mmp11b	mmp11b	mmp11b
0.00045461	3.96178	3.43355	0.0417607	arhgap28	arhgap28	arhgap28	5.897	17.37	arhgap28	arhgap28	arhgap28
0.000156499	3.95502	5.2107	0.0338231	frmd4a	frmd4a	frmd4a	18.35	11.92	frmd4a	frmd4a	frmd4a
8.99772e-05	3.93061	3.69216	0.0323598	LOC120536602	LOC120536602	LOC120536602	9.996	0.4006	LOC120536602	LOC120536602	LOC120536602
9.61215e-05	3.91908	5.5385	0.0323598	mdka	mdka	mdka	15.77	3.036	mdka	mdka	mdka
8.17348e-05	3.91356	5.6867	0.0323598	avpr2ab	avpr2ab	avpr2ab	18.67	10.01	avpr2ab	avpr2ab	avpr2ab
0.000324775	3.90323	4.53319	0.0384804	glsl	glsl	glsl	16.42	1.515	glsl	glsl	glsl
0.00027527	3.87775	5.04348	0.0360095	rcn3	rcn3	rcn3	15.89	3.758	rcn3	rcn3	rcn3
0.000776094	3.874	5.47126	0.0458178	pdlim4	pdlim4	pdlim4	26.91	3.567	pdlim4	pdlim4	pdlim4
6.39117e-06	3.85892	6.63579	0.0257434	LOC120530911	LOC120530911	LOC120530911	28.87	10.57	LOC120530911	LOC120530911	LOC120530911
9.31354e-05	3.84853	3.14847	0.0323598	stk39	stk39	stk39	8.58	7.782	stk39	stk39	stk39
0.000748259	3.82192	2.20951	0.0451598	pgfb	pgfb	pgfb	6.633	1.719	pgfb	pgfb	pgfb
0.000207928	3.79918	4.25705	0.0359003	tpst1	tpst1	tpst1	18.61	6.184	tpst1	tpst1	tpst1
0.000327089	3.77892	3.21372	0.0384804	LOC120527880	LOC120527880	LOC120527880	9.211	3.704	LOC120527880	LOC120527880	LOC120527880
4.64723e-05	3.75959	4.53824	0.0323598	afap1l2	afap1l2	afap1l2	14.46	6.315	afap1l2	afap1l2	afap1l2
0.00073815	3.70681	1.71759	0.0450522	LOC120525671	LOC120525671	LOC120525671	5.693	1.942	LOC120525671	LOC120525671	LOC120525671
0.000472643	3.68475	4.99945	0.0419948	LOC120515924	LOC120515924	LOC120515924	8.364	5.097	LOC120515924	LOC120515924	LOC120515924
0.000172191	3.64089	3.21322	0.0338231	etv4	etv4	etv4	9.575	1.4	etv4	etv4	etv4
5.36323e-05	3.63603	4.94628	0.0323598	LOC120523746	LOC120523746	LOC120523746	10.52	11.43	LOC120523746	LOC120523746	LOC120523746
0.000102432	3.63526	5.70126	0.0323598	epha7	epha7	epha7	26.46	3.607	epha7	epha7	epha7
0.000896068	3.62096	3.51002	0.048982	si:ch211-221n20.8	si:ch211-221n20.8	si:ch211-221n20.8	5.91	1.42	si:ch211-221n20.8	si:ch211-221n20.8	si:ch211-221n20.8
0.000517709	3.61511	3.2781	0.0419948	mex3b	mex3b	mex3b	8.667	1.346	mex3b	mex3b	mex3b
0.000422149	3.60201	2.47554	0.0412646	LOC120542292	LOC120542292	LOC120542292	5.873	3.742	LOC120542292	LOC120542292	LOC120542292
0.00046725	3.59178	4.68971	0.0419948	soga1	soga1	soga1	20.08	11.95	soga1	soga1	soga1
0.000264534	3.58919	3.07463	0.0360095	akap12b	akap12b	akap12b	7.066	6.227	akap12b	akap12b	akap12b
0.000134927	3.57287	3.63696	0.0338231	LOC120533077	LOC120533077	LOC120533077	8.197	12.21	LOC120533077	LOC120533077	LOC120533077
0.000105381	3.53044	7.67441	0.0323598	tes	tes	tes	43.2	10.7	tes	tes	tes
0.000575587	3.51709	4.15055	0.0428194	arhgef10	arhgef10	arhgef10	14.59	8.556	arhgef10	arhgef10	arhgef10
0.000381847	3.51675	1.92398	0.0402552	LOC120541202	LOC120541202	LOC120541202	5.304	1.206	LOC120541202	LOC120541202	LOC120541202
0.000500469	3.50853	5.14888	0.0419948	LOC120525823	LOC120525823	LOC120525823	18.76	10.78	LOC120525823	LOC120525823	LOC120525823
2.77676e-05	3.48538	6.53173	0.02973	afap1	afap1	afap1	25.93	10.11	afap1	afap1	afap1
0.000603172	3.47946	6.26765	0.0428267	LOC120528159	LOC120528159	LOC120528159	27.92	14.05	LOC120528159	LOC120528159	LOC120528159
6.04112e-05	3.4529	7.92523	0.0323598	bmp1a	bmp1a	bmp1a	47.3	9.767	bmp1a	bmp1a	bmp1a
0.000611013	3.45252	2.3564	0.0428267	ednraa	ednraa	ednraa	6.441	7.318	ednraa	ednraa	ednraa
0.000710318	3.43783	3.58601	0.0445435	phldb2b	phldb2b	phldb2b	11.32	6.567	phldb2b	phldb2b	phldb2b
0.000186347	3.40639	5.13507	0.0343412	LOC120519151	LOC120519151	LOC120519151	17.8	8.506	LOC120519151	LOC120519151	LOC120519151
0.000293049	3.38459	3.90672	0.0371692	lamb1a	lamb1a	lamb1a	7.362	4.339	lamb1a	lamb1a	lamb1a
0.000169238	3.3844	4.61545	0.0338231	LOC120532855	LOC120532855	LOC120532855	7.127	7.494	LOC120532855	LOC120532855	LOC120532855
0.00062559	3.38229	5.22635	0.0428267	npnta	npnta	npnta	20.08	2.55	npnta	npnta	npnta
0.000526606	3.38164	5.19391	0.0419948	ppp1r9ba	ppp1r9ba	ppp1r9ba	21.9	16.54	ppp1r9ba	ppp1r9ba	ppp1r9ba
0.000187653	3.36531	4.05612	0.0343412	LOC120542724	LOC120542724	LOC120542724	9.977	7.696	LOC120542724	LOC120542724	LOC120542724
0.000458869	3.33404	2.5522	0.0418525	gpr132b	gpr132b	gpr132b	6.392	6.144	gpr132b	gpr132b	gpr132b
0.000388617	3.30643	3.18521	0.0404436	arap3	arap3	arap3	7.523	9.29	arap3	arap3	arap3
0.000486019	3.26477	3.48414	0.0419948	calr	calr	calr	11.5	9.501	calr	calr	calr
6.66402e-05	3.26244	5.88426	0.0323598	LOC120534550	LOC120534550	LOC120534550	12.59	14.92	LOC120534550	LOC120534550	LOC120534550
0.000339871	3.22096	5.27595	0.0386041	LOC120515892	LOC120515892	LOC120515892	20.75	18.48	LOC120515892	LOC120515892	LOC120515892
0.000393117	3.20341	5.25796	0.040622	tox	tox	tox	15.03	15.03	tox	tox	tox
7.36556e-05	3.18884	5.30594	0.0323598	aebp1a	aebp1a	aebp1a	15.21	8.241	aebp1a	aebp1a	aebp1a
0.000249367	3.16901	6.50683	0.0360095	itga5	itga5	itga5	25.91	12.26	itga5	itga5	itga5
0.000657407	3.1554	3.65728	0.0437676	atp10a	atp10a	atp10a	8.951	15.05	atp10a	atp10a	atp10a
0.00054579	3.12434	4.90995	0.0419948	itgb5	itgb5	itgb5	15.89	13.92	itgb5	itgb5	itgb5
0.00077539	3.11544	5.57199	0.0458178	atp8b4	atp8b4	atp8b4	22.85	8.916	atp8b4	atp8b4	atp8b4
0.000125927	3.08872	6.00827	0.0338231	ano1a	ano1a	ano1a	25.82	29.05	ano1a	ano1a	ano1a
0.000129504	3.07441	4.78759	0.0338231	ccnjl	ccnjl	ccnjl	22.67	4.17	ccnjl	ccnjl	ccnjl
0.000339946	3.05653	5.59023	0.0386041	LOC120539667	LOC120539667	LOC120539667	31.94	14.15	LOC120539667	LOC120539667	LOC120539667
0.000156378	3.03708	3.46501	0.0338231	klf7b	klf7b	klf7b	12.79	16.94	klf7b	klf7b	klf7b
0.000344786	3.03263	4.30161	0.0386041	antxr2a	antxr2a	antxr2a	16.82	15.51	antxr2a	antxr2a	antxr2a
0.000599703	3.02494	4.66668	0.0428267	LOC120518972	LOC120518972	LOC120518972	14.27	40.42	LOC120518972	LOC120518972	LOC120518972
0.000486365	3.01186	2.19617	0.0419948	pdia7	pdia7	pdia7	6.905	7.156	pdia7	pdia7	pdia7
0.000727407	3.00051	3.61882	0.044818	crlf1b	crlf1b	crlf1b	10.25	1.724	crlf1b	crlf1b	crlf1b
3.92983e-05	2.99636	6.44246	0.0323598	specc1	specc1	specc1	34.18	35.53	specc1	specc1	specc1
0.000212333	2.95899	8.25664	0.0359003	hspg2	hspg2	hspg2	43.65	19.42	hspg2	hspg2	hspg2
0.000211016	2.95556	6.39473	0.0359003	rbfox1	rbfox1	rbfox1	34.91	12.28	rbfox1	rbfox1	rbfox1
3.11228e-05	2.93805	5.99595	0.02973	cblb	cblb	cblb	26.94	22.18	cblb	cblb	cblb
0.000658522	2.88896	2.70982	0.0437676	mmp16b	mmp16b	mmp16b	5.143	5.666	mmp16b	mmp16b	mmp16b
4.43932e-05	2.88822	5.46186	0.0323598	ppm1e	ppm1e	ppm1e	21.81	2.759	ppm1e	ppm1e	ppm1e
0.000439929	2.8255	3.64639	0.0413415	reep1	reep1	reep1	9.804	4.375	reep1	reep1	reep1
0.000408086	2.80457	2.70454	0.0412646	LOC120520611	LOC120520611	LOC120520611	7.548	9.092	LOC120520611	LOC120520611	LOC120520611
0.00015861	2.79703	6.26533	0.0338231	cpamd8	cpamd8	cpamd8	23.22	5.423	cpamd8	cpamd8	cpamd8
0.000228598	2.76858	3.44086	0.0360095	cercam	cercam	cercam	10.83	2.523	cercam	cercam	cercam
0.000239979	2.75447	6.11215	0.0360095	LOC120527236	LOC120527236	LOC120527236	34.02	32.32	LOC120527236	LOC120527236	LOC120527236
0.000972854	2.73166	2.02698	0.0496216	fsd1	fsd1	fsd1	5.087	2.775	fsd1	fsd1	fsd1
0.000247361	2.68371	5.22851	0.0360095	col4a1	col4a1	col4a1	14.05	9.8	col4a1	col4a1	col4a1
0.000737372	2.65641	3.54217	0.0450522	naalad2	naalad2	naalad2	8.475	0.8641	naalad2	naalad2	naalad2
0.00025861	2.62048	3.53464	0.0360095	LOC120528504	LOC120528504	LOC120528504	12.79	16.71	LOC120528504	LOC120528504	LOC120528504
0.000173816	2.60945	4.65441	0.0338231	wnt10a	wnt10a	wnt10a	18.72	0.9362	wnt10a	wnt10a	wnt10a
0.000683284	2.57472	4.50736	0.0445435	ets1	ets1	ets1	16.07	12.92	ets1	ets1	ets1
0.000464754	2.56153	6.37951	0.0419948	megf6b	megf6b	megf6b	26.56	4.453	megf6b	megf6b	megf6b
0.000145815	2.5462	5.48349	0.0338231	cpm	cpm	cpm	25.13	14.63	cpm	cpm	cpm
0.000963118	2.50558	7.43849	0.0496216	LOC120529798	LOC120529798	LOC120529798	50.99	36.08	LOC120529798	LOC120529798	LOC120529798
5.06223e-05	2.50208	6.32391	0.0323598	ephx2	ephx2	ephx2	41.09	6.571	ephx2	ephx2	ephx2
0.000553595	2.49302	3.85389	0.0423944	LOC120519085	LOC120519085	LOC120519085	9.557	6.999	LOC120519085	LOC120519085	LOC120519085
0.000272982	2.49095	4.35855	0.0360095	bnip2	bnip2	bnip2	16.37	9.323	bnip2	bnip2	bnip2
0.000503774	2.47502	2.94761	0.0419948	LOC120538083	LOC120538083	LOC120538083	7.053	2.217	LOC120538083	LOC120538083	LOC120538083
0.000427478	2.4298	4.02762	0.0412646	smarca4a	smarca4a	smarca4a	16.69	7.701	smarca4a	smarca4a	smarca4a
0.000162305	2.42279	4.75311	0.0338231	LOC120526692	LOC120526692	LOC120526692	18.59	9.557	LOC120526692	LOC120526692	LOC120526692
0.000754708	2.38135	3.34818	0.0452129	slc2a10	slc2a10	slc2a10	9.742	7.012	slc2a10	slc2a10	slc2a10
0.000598422	2.37761	7.34528	0.0428267	fndc3ba	fndc3ba	fndc3ba	47.38	37.35	fndc3ba	fndc3ba	fndc3ba
0.000939326	2.34851	4.91005	0.0496216	LOC120518049	LOC120518049	LOC120518049	16.68	9.512	LOC120518049	LOC120518049	LOC120518049
0.000105074	2.30533	5.197	0.0323598	kif26ab	kif26ab	kif26ab	11.55	4.528	kif26ab	kif26ab	kif26ab
0.000323655	2.25231	6.06418	0.0384804	LOC120529514	LOC120529514	LOC120529514	22.82	14.43	LOC120529514	LOC120529514	LOC120529514
0.000313303	2.2381	4.22916	0.0384096	blnk	blnk	blnk	14.71	24.43	blnk	blnk	blnk
0.000616681	2.16622	3.91132	0.0428267	LOC120519007	LOC120519007	LOC120519007	8.555	11.34	LOC120519007	LOC120519007	LOC120519007
0.000420027	2.09468	7.17008	0.0412646	fat1a	fat1a	fat1a	42.26	7.293	fat1a	fat1a	fat1a
0.00017715	2.092	5.9247	0.0338231	sh3pxd2b	sh3pxd2b	sh3pxd2b	28.08	12.84	sh3pxd2b	sh3pxd2b	sh3pxd2b
0.000369889	2.08833	4.75408	0.0399527	cltcl1	cltcl1	cltcl1	19.37	4.53	cltcl1	cltcl1	cltcl1
0.000620159	2.07528	4.85902	0.0428267	cpvl	cpvl	cpvl	16.94	12.91	cpvl	cpvl	cpvl
0.00062609	2.06006	7.50668	0.0428267	fras1	fras1	fras1	40.84	4.285	fras1	fras1	fras1
0.000429548	2.01552	4.19499	0.0412646	lnx2a	lnx2a	lnx2a	13.48	4.796	lnx2a	lnx2a	lnx2a

## Sheet: Top_Ps_7dpa_vs_uninj_epi
p_val	logFC	AveExpr	p_val_adj	gene_names	Gene	_row	pct_1	pct_2	gene_names	Gene	_row
1.56342e-06	5.72774	5.564	0.0233359	frem3	frem3	frem3	5.316	2.489	frem3	frem3	frem3
7.37454e-06	4.88424	5.02103	0.0241904	si:ch211-250c4.3	si:ch211-250c4.3	si:ch211-250c4.3	25.01	5.687	si:ch211-250c4.3	si:ch211-250c4.3	si:ch211-250c4.3
0.000360677	4.35398	4.59598	0.0430029	fbn2b	fbn2b	fbn2b	13.69	8.234	fbn2b	fbn2b	fbn2b
7.00258e-06	4.24288	5.35524	0.0241904	ror2	ror2	ror2	20.84	6.378	ror2	ror2	ror2
0.000786833	4.21284	3.48848	0.0488802	wnt2bb	wnt2bb	wnt2bb	6.559	3.808	wnt2bb	wnt2bb	wnt2bb
0.000324815	4.14859	2.60478	0.0430029	arsib	arsib	arsib	10.77	3.286	arsib	arsib	arsib
0.00031748	4.12585	3.87116	0.0430029	prickle1a	prickle1a	prickle1a	11.26	4.035	prickle1a	prickle1a	prickle1a
0.000284594	4.10395	2.19378	0.0430029	nradd	nradd	nradd	8.401	1.566	nradd	nradd	nradd
5.48051e-05	3.8489	3.57235	0.0342101	lypd6b	lypd6b	lypd6b	9.544	2.628	lypd6b	lypd6b	lypd6b
0.000215485	3.82397	4.36811	0.0413461	fstl1b	fstl1b	fstl1b	12.95	10.68	fstl1b	fstl1b	fstl1b
0.000617301	3.68231	1.22023	0.0465497	cass4	cass4	cass4	5.582	2.995	cass4	cass4	cass4
1.12544e-05	3.67349	5.83372	0.0241904	LOC120535177	LOC120535177	LOC120535177	20.21	12.04	LOC120535177	LOC120535177	LOC120535177
7.45983e-05	3.62174	5.24237	0.0342101	plekhg2	plekhg2	plekhg2	33.93	12.14	plekhg2	plekhg2	plekhg2
3.10413e-05	3.6046	6.58861	0.033239	samd10b	samd10b	samd10b	18.85	3.272	samd10b	samd10b	samd10b
0.000150519	3.54	3.64605	0.0402983	mfap2	mfap2	mfap2	10.49	8.036	mfap2	mfap2	mfap2
0.000326816	3.48028	3.18982	0.0430029	LOC120538049	LOC120538049	LOC120538049	5.706	2.624	LOC120538049	LOC120538049	LOC120538049
1.50607e-05	3.47562	6.06754	0.0241904	LOC120534550	LOC120534550	LOC120534550	12.59	14.92	LOC120534550	LOC120534550	LOC120534550
0.000751042	3.41675	3.96395	0.0488379	prdm1a	prdm1a	prdm1a	13.02	4.224	prdm1a	prdm1a	prdm1a
1.07222e-05	3.4136	5.82157	0.0241904	runx1	runx1	runx1	28.46	18.78	runx1	runx1	runx1
4.32936e-05	3.37111	4.00462	0.0342101	hmcn1	hmcn1	hmcn1	7.436	7.458	hmcn1	hmcn1	hmcn1
0.000579979	3.34419	2.89712	0.0459769	si:ch211-112f3.4	si:ch211-112f3.4	si:ch211-112f3.4	11.39	0.9339	si:ch211-112f3.4	si:ch211-112f3.4	si:ch211-112f3.4
9.89367e-05	3.33134	4.32295	0.0361164	glsl	glsl	glsl	16.42	1.515	glsl	glsl	glsl
0.000154759	3.31438	2.54587	0.0402983	LOC120535995	LOC120535995	LOC120535995	5.533	1.409	LOC120535995	LOC120535995	LOC120535995
0.000446486	3.30001	2.57158	0.0442261	LOC120522448	LOC120522448	LOC120522448	13.53	5.896	LOC120522448	LOC120522448	LOC120522448
2.0928e-05	3.29364	5.26801	0.0280304	npnta	npnta	npnta	20.08	2.55	npnta	npnta	npnta
6.44901e-05	3.24528	3.34973	0.0342101	LOC120531305	LOC120531305	LOC120531305	8.976	4.19	LOC120531305	LOC120531305	LOC120531305
0.000199534	3.22634	5.16273	0.0413461	eda	eda	eda	21.72	6.522	eda	eda	eda
0.000558924	3.17652	4.79715	0.0459769	LOC120518972	LOC120518972	LOC120518972	14.27	40.42	LOC120518972	LOC120518972	LOC120518972
0.000266315	3.15696	2.57186	0.0430029	wfdc1	wfdc1	wfdc1	10.06	0.5783	wfdc1	wfdc1	wfdc1
0.00020552	3.14252	5.9236	0.0413461	LOC120518438	LOC120518438	LOC120518438	26.15	14.29	LOC120518438	LOC120518438	LOC120518438
0.000396741	3.12534	3.49992	0.0430029	phldb2b	phldb2b	phldb2b	11.32	6.567	phldb2b	phldb2b	phldb2b
0.000391983	3.08615	4.69691	0.0430029	itih5	itih5	itih5	15.62	2.433	itih5	itih5	itih5
0.000345673	3.04391	3.46268	0.0430029	LOC120530689	LOC120530689	LOC120530689	16.82	9.182	LOC120530689	LOC120530689	LOC120530689
2.09416e-05	2.92826	7.73373	0.0280304	bmp1a	bmp1a	bmp1a	47.3	9.767	bmp1a	bmp1a	bmp1a
0.000124282	2.88987	4.17583	0.0383888	afap1l2	afap1l2	afap1l2	14.46	6.315	afap1l2	afap1l2	afap1l2
0.000780223	2.86349	1.47522	0.0488802	si:dkey-178e17.3	si:dkey-178e17.3	si:dkey-178e17.3	5.112	1.233	si:dkey-178e17.3	si:dkey-178e17.3	si:dkey-178e17.3
0.000163456	2.84164	2.88357	0.0402983	etv4	etv4	etv4	9.575	1.4	etv4	etv4	etv4
0.000110526	2.82467	3.29559	0.0373514	LOC120541354	LOC120541354	LOC120541354	7.251	24.92	LOC120541354	LOC120541354	LOC120541354
0.000188793	2.80856	3.33609	0.0413461	igsf3	igsf3	igsf3	16.63	4.598	igsf3	igsf3	igsf3
0.000200109	2.8049	4.12297	0.0413461	eva1ba	eva1ba	eva1ba	10.29	5.939	eva1ba	eva1ba	eva1ba
0.0006898	2.80232	3.67728	0.047957	lamb1a	lamb1a	lamb1a	7.362	4.339	lamb1a	lamb1a	lamb1a
0.000225229	2.71781	4.03978	0.0413461	LOC120538213	LOC120538213	LOC120538213	9.544	21.41	LOC120538213	LOC120538213	LOC120538213
0.000851675	2.69601	4.34876	0.0495003	scube1	scube1	scube1	5.78	1.929	scube1	scube1	scube1
0.000806827	2.69069	3.2596	0.0490008	LOC120537087	LOC120537087	LOC120537087	6.676	11.39	LOC120537087	LOC120537087	LOC120537087
0.000577887	2.67092	3.35998	0.0459769	klf7b	klf7b	klf7b	12.79	16.94	klf7b	klf7b	klf7b
0.000161112	2.66039	6.94181	0.0402983	plxna4	plxna4	plxna4	34.29	15.23	plxna4	plxna4	plxna4
0.000454781	2.62606	5.46555	0.0442261	ankrd13b	ankrd13b	ankrd13b	20.99	13.21	ankrd13b	ankrd13b	ankrd13b
0.000312939	2.61838	3.60791	0.0430029	naalad2	naalad2	naalad2	8.475	0.8641	naalad2	naalad2	naalad2
0.000290391	2.6097	4.08607	0.0430029	LOC120529827	LOC120529827	LOC120529827	12.88	6.094	LOC120529827	LOC120529827	LOC120529827
0.000315418	2.59884	3.7708	0.0430029	arhgef10	arhgef10	arhgef10	14.59	8.556	arhgef10	arhgef10	arhgef10
0.000443441	2.55012	2.81519	0.0442261	zgc:66433	zgc:66433	zgc:66433	6.386	12.21	zgc:66433	zgc:66433	zgc:66433
0.00040809	2.53725	4.93086	0.0430029	si:ch211-225h24.2	si:ch211-225h24.2	si:ch211-225h24.2	24.9	12.64	si:ch211-225h24.2	si:ch211-225h24.2	si:ch211-225h24.2
0.000641442	2.53455	5.26925	0.0473064	LOC120526008	LOC120526008	LOC120526008	18.85	10.3	LOC120526008	LOC120526008	LOC120526008
0.000643393	2.49599	5.42656	0.0473064	LOC120533860	LOC120533860	LOC120533860	12.36	13.41	LOC120533860	LOC120533860	LOC120533860
0.000249515	2.49171	5.18532	0.0430029	epha7	epha7	epha7	26.46	3.607	epha7	epha7	epha7
0.000807002	2.48977	4.51665	0.0490008	LOC120532913	LOC120532913	LOC120532913	5.477	8.824	LOC120532913	LOC120532913	LOC120532913
0.000496508	2.4356	4.72715	0.044694	LOC120519151	LOC120519151	LOC120519151	17.8	8.506	LOC120519151	LOC120519151	LOC120519151
0.000446557	2.42223	3.14761	0.0442261	moxd1	moxd1	moxd1	14.86	1.731	moxd1	moxd1	moxd1
0.000379633	2.38236	2.90749	0.0430029	LOC120514219	LOC120514219	LOC120514219	5.737	12.12	LOC120514219	LOC120514219	LOC120514219
0.000160521	2.36376	3.76673	0.0402983	plcg2	plcg2	plcg2	7.412	18.07	plcg2	plcg2	plcg2
7.09247e-05	2.35913	5.76839	0.0342101	cblb	cblb	cblb	26.94	22.18	cblb	cblb	cblb
0.000113747	2.30827	4.92775	0.0373514	avpr2ab	avpr2ab	avpr2ab	18.67	10.01	avpr2ab	avpr2ab	avpr2ab
0.000472811	2.29792	6.27434	0.044411	ephx2	ephx2	ephx2	41.09	6.571	ephx2	ephx2	ephx2
0.00083326	2.28901	2.51806	0.0490406	LOC120523042	LOC120523042	LOC120523042	5.52	3.634	LOC120523042	LOC120523042	LOC120523042
0.000365226	2.27671	6.25536	0.0430029	palld	palld	palld	35.19	20.59	palld	palld	palld
0.000607112	2.27421	5.22902	0.0459973	atp8b4	atp8b4	atp8b4	22.85	8.916	atp8b4	atp8b4	atp8b4
0.00038275	2.26646	3.40964	0.0430029	LOC120528504	LOC120528504	LOC120528504	12.79	16.71	LOC120528504	LOC120528504	LOC120528504
0.000268072	2.24481	4.43575	0.0430029	ccnjl	ccnjl	ccnjl	22.67	4.17	ccnjl	ccnjl	ccnjl
0.000210413	2.2383	5.97155	0.0413461	afap1	afap1	afap1	25.93	10.11	afap1	afap1	afap1
0.000384578	2.23261	2.96434	0.0430029	dennd5b	dennd5b	dennd5b	11.29	8.466	dennd5b	dennd5b	dennd5b
0.000102566	2.2279	6.04213	0.0366092	syt7a	syt7a	syt7a	13.09	32.55	syt7a	syt7a	syt7a
4.88664e-05	2.21824	7.34284	0.0342101	fndc3ba	fndc3ba	fndc3ba	47.38	37.35	fndc3ba	fndc3ba	fndc3ba
6.57216e-05	2.17258	5.16908	0.0342101	ppm1e	ppm1e	ppm1e	21.81	2.759	ppm1e	ppm1e	ppm1e
0.000162619	2.1424	4.69807	0.0402983	mdka	mdka	mdka	15.77	3.036	mdka	mdka	mdka
0.000828352	2.14135	2.93629	0.0490406	fynb	fynb	fynb	5.106	16.1	fynb	fynb	fynb
0.000341441	2.13124	3.72394	0.0430029	LOC120519085	LOC120519085	LOC120519085	9.557	6.999	LOC120519085	LOC120519085	LOC120519085
0.00031162	2.09221	4.23174	0.0430029	LOC120523746	LOC120523746	LOC120523746	10.52	11.43	LOC120523746	LOC120523746	LOC120523746
0.000405174	2.08329	3.84874	0.0430029	prkd3	prkd3	prkd3	11	20.7	prkd3	prkd3	prkd3
0.00062494	2.05519	4.26343	0.0469056	LOC120536084	LOC120536084	LOC120536084	13.05	9.715	LOC120536084	LOC120536084	LOC120536084
0.000377115	2.0428	3.68464	0.0430029	yrk	yrk	yrk	6.12	36.8	yrk	yrk	yrk
0.000822803	2.04132	4.04916	0.0490406	LOC120526114	LOC120526114	LOC120526114	13.56	5.669	LOC120526114	LOC120526114	LOC120526114
0.000536058	2.02868	6.77944	0.0455152	LOC120524020	LOC120524020	LOC120524020	13.13	2.408	LOC120524020	LOC120524020	LOC120524020
0.000496514	2.0238	3.2465	0.044694	slc2a10	slc2a10	slc2a10	9.742	7.012	slc2a10	slc2a10	slc2a10
0.000148776	2.00082	4.46615	0.0402983	LOC120515276	LOC120515276	LOC120515276	8.246	4.075	LOC120515276	LOC120515276	LOC120515276
