# Supplementary material for: Comparative multi-omic analysis reveals conserved and derived mechanisms of fin and limb regeneration
Source: Nat Commun. 2026 Jan 22;17:1922. doi: 10.1038/s41467-026-68801-w (PMC12923738; doi:10.1038/s41467-026-68801-w)
Supplement: Supplementary file 6 — Supplementary Data 3 [file 41467_2026_68801_MOESM6_ESM.xlsx]

## Sheet: Am_14dpa_CT_proximal
FeatureID	Human ortholog	CT proximal Log2 Fold Change	CT proximal P-Value
UAP1L1	UAP1L1	1.11467	0.00121778
TNC	TNC	0.957991	8.38891e-06
TIMP2	TIMP2	2.73704	1.0117e-24
TIMP1	TIMP1	2.84298	3.20812e-26
THBS4	THBS4	2.14655	8.85316e-26
SSR1	SSR1	0.968832	2.21954e-06
SRPX	SRPX	1.06961	1.25482e-05
SPON2	SPON2	1.80812	2.74732e-14
SPARC	SPARC	0.734249	0.000244311
SNORC	SNORC	1.43571	0.00163964
SH3BGRL	SH3BGRL	1.30841	4.3921e-09
SFRP2	SFRP2	0.991612	2.67186e-05
SERPINH1	SERPINH1	1.00002	1.49624e-06
SERPINE2	SERPINE2	0.985486	0.000282217
SEC61A1	SEC61A1	0.955086	1.68224e-06
SDC2	SDC2	1.42628	3.99231e-12
RRBP1	RRBP1	1.63989	2.73482e-19
RPL28	RPL28	0.641718	0.00184031
RHOA	RHOA	0.751168	0.00090819
RCN3	RCN3	0.911653	1.66066e-05
RBP4	RBP4	1.64841	5.13726e-06
PRELP	PRELP	1.8533	9.74541e-16
PRDX6	PRDX6	0.776022	0.000408416
PMP22	PMP22	2.02756	2.80489e-05
PLS3	PLS3	0.846313	0.00165143
PHOSPHO1	PHOSPHO1	2.81836	2.77439e-18
PDPN	PDPN	1.09007	3.96004e-05
PAPSS2	PAPSS2	2.05918	2.15673e-10
PABPC1	PABPC1	1.62904	1.82047e-17
P4HB	P4HB	0.835276	3.56054e-05
P4HA1	P4HA1	0.891645	0.00105557
OLFML3	OLFML3	1.23229	7.5811e-06
NAP1L1	NAP1L1	0.716	0.000300933
MSN	MSN	1.07768	3.86033e-07
MPZ	MPZ	2.42503	5.82154e-08
MMP9	MMP9	3.62502	1.27781e-41
MMP2	MMP2	0.852558	4.60514e-05
MDK	MDK	1.49172	1.96815e-15
MBP	MBP	2.27077	6.55737e-08
MATN4	MATN4	2.4671	3.16175e-23
MATN1	MATN1	1.51928	5.48711e-06
LRP1	LRP1	1.54005	1.60078e-09
LOXL4	LOXL4	2.20574	6.72243e-05
LOXL3	LOXL3	1.65096	9.8244e-09
LOC138578972	CTSK	2.93667	1.24757e-21
LOC138527747	MMP13	2.52694	2.62818e-12
LOC138513465	CD9	1.32535	7.25684e-10
LOC138511722	VCAN	1.00432	1.70984e-06
LOC138503856	IFITM5	3.58855	4.52221e-22
LOC138491372	OTOS	2.05051	9.28471e-11
LMNA	LMNA	0.806056	0.000361748
LGMN	LGMN	0.891307	0.00022498
KRT8	KRT8	1.05227	5.38387e-08
KRT18	KRT18	1.29605	1.70112e-12
IBSP	IBSP	3.66202	3.55788e-37
HSPG2	HSPG2	1.03343	1.66587e-05
HDLBP	HDLBP	1.99624	6.09084e-20
HAPLN1	HAPLN1	1.72858	4.07246e-09
FN1	FN1	1.94156	4.73857e-26
FKBP11	FKBP11	0.959124	1.39066e-06
FKBP10	FKBP10	0.90329	8.35549e-06
FGFBP2	FGFBP2	1.52465	2.12949e-06
FBN1	FBN1	1.27154	2.22893e-07
EPYC	EPYC	1.58075	2.7324e-05
EPRS1	EPRS1	0.738579	0.00151319
EIF3A	EIF3A	1.4095	1.3691e-10
DPT	DPT	1.2048	4.27083e-09
DDX21	DDX21	0.836975	2.86083e-05
DCN	DCN	1.79411	1.85179e-23
CTSK	CTSK	1.36063	7.35495e-12
CTHRC1	CTHRC1	1.78011	3.09952e-15
CRTAP	CRTAP	0.996985	3.67804e-05
CPZ	CPZ	1.08472	1.2584e-06
COL9A3	COL9A3	2.04001	2.80972e-15
COL9A2	COL9A2	2.16911	1.31801e-17
COL9A1	COL9A1	1.90278	2.23464e-14
COL5A1	COL5A1	0.922803	7.39493e-06
COL3A1	COL3A1	1.3222	4.54564e-13
COL2A1	COL2A1	2.40658	1.19693e-24
COL24A1	COL24A1	1.69857	6.188e-06
COL1A2	COL1A2	0.742758	0.000207284
COL11A2	COL11A2	2.21192	1.11763e-16
COL11A1	COL11A1	1.54959	4.87198e-13
CNMD	CNMD	2.26414	1.13033e-14
CLU	CLU	1.65087	4.36545e-12
CLIC1	CLIC1	0.870306	3.13391e-05
CKB	CKB	1.4202	7.36626e-12
CHRDL1	CHRDL1	2.28995	4.68866e-08
CDK13	CDK13	1.30718	1.59175e-10
CCNI	CCNI	1.08953	5.50773e-07
CCN3	CCN3	2.65303	1.77073e-11
CCN2	CCN2	1.50886	1.9855e-12
BGN	BGN	1.43245	4.36545e-12
ARPC1B	ARPC1B	1.13793	8.45444e-09
APOC1	APOC1	1.41914	1.7833e-05
ANXA5	ANXA5	0.762493	0.000361748
ANXA2	ANXA2	0.756332	0.000243341
ALAS2	ALAS2	2.43825	3.5783e-22
ADAMTS17	ADAMTS17	2.20197	6.96318e-11
ACAN	ACAN	1.93503	4.89844e-13

## Sheet: Am_14dpa_CT_distal
FeatureID	Human ortholog	CT distal Log2 Fold Change	CT distal P-Value
VIM	VIM	1.07683	1.66292e-08
UCP2	UCP2	1.58156	4.63069e-16
U2AF2	U2AF2	0.807389	0.000367216
TXNDC5	TXNDC5	0.898875	6.87408e-05
TUBB4A	TUBB4A	0.843158	3.31744e-05
TNC	TNC	0.979941	1.60301e-05
TMSB4X	TMSB4X	0.660012	0.00211553
THBS2	THBS2	1.55163	3.91512e-14
TGFBI	TGFBI	1.76499	2.29304e-20
TAGLN2	TAGLN2	1.02955	3.07114e-07
SRSF3	SRSF3	0.756132	0.000429497
SNRPG	SNRPG	0.655165	0.00454775
SNRPB	SNRPB	0.71048	0.00107966
SHOX	SHOX	2.57289	1.51485e-37
SFRP2	SFRP2	0.976335	0.00010468
PTX3	PTX3	1.84783	1.88744e-16
PTBP1	PTBP1	0.923434	6.61322e-05
PSAP	PSAP	0.701835	0.00437207
POSTN	POSTN	0.964005	2.27326e-06
PFN2	PFN2	1.19749	4.48865e-10
OGN	OGN	1.5723	1.19542e-15
NUPR1	NUPR1	1.43359	1.32508e-10
ND3	ND3	0.734974	0.00306992
NCOA5	NCOA5	0.721265	0.00364051
MMP2	MMP2	0.985855	4.68071e-06
MFAP2	MFAP2	1.17125	3.07644e-09
MARCO	MARCO	2.31396	7.52155e-27
MARCKS	MARCKS	0.731514	0.000902883
LYZ	LYZ	1.06167	2.01505e-06
LUM	LUM	1.51646	3.98902e-16
LSP1	LSP1	1.33449	1.26254e-09
LOC138583199	LGALS3BP	2.29412	9.00232e-26
LOC138582490	TUBA1B	1.12268	1.15105e-08
LOC138582487	TUBA1C	0.987212	2.37236e-06
LOC138577245	FBN2	1.07452	1.90175e-06
LOC138570116	COL6A4	1.51605	2.19606e-12
LOC138569325	H3-3A-like	0.876323	0.000158722
LOC138569196	CIRBP	1.35728	1.18816e-13
LOC138567391	FSCN1	1.46704	2.74308e-13
LOC138567389	ACTG1	0.712253	0.000677618
LOC138567388	ACTB	0.707295	0.000714693
LOC138567022	CFL1	1.77464	1.98748e-18
LOC138527494	SRSF5A	0.757676	0.00158002
LOC138521998	TUBB	1.42531	1.84201e-11
LOC138521125	TUBA1c	0.778757	0.000367216
LOC138516914	KAZALD2	2.63512	1.38399e-35
LOC138511722	VCAN	0.993544	8.47153e-06
LOC138511197	TPM2	0.664673	0.00252655
LOC138481047	HMGN5	1.09684	1.54189e-08
LOC138472641	PTMA	1.35054	1.46922e-12
LOC138453325	FTH1	0.926294	2.28451e-06
LGALS1	LGALS1	0.773002	0.000215996
KRT8	KRT8	0.935394	1.07382e-05
KRT18	KRT18	0.731383	0.00107325
KHDRBS1	KHDRBS1	0.752936	0.000534249
ILF3	ILF3	0.748272	0.000774616
HSPA8	HSPA8	0.682405	0.0015366
HSPA5	HSPA5	0.981635	4.97962e-05
HNRNPM	HNRNPM	1.00254	1.66671e-06
HNRNPL	HNRNPL	0.875268	1.83401e-05
HNRNPH1	HNRNPH1	0.854624	6.27505e-05
HNRNPD	HNRNPD	0.918979	4.84787e-05
HNRNPAB	HNRNPAB	0.729699	0.000768793
HNRNPA3	HNRNPA3	0.690064	0.00128313
HNRNPA1	HNRNPA1	1.12504	2.7258e-08
HMGB3	HMGB3	1.04995	5.9345e-07
HMGB2	HMGB2	0.691475	0.00128313
H3-3A	H3-3A	0.797558	0.000191532
H2AZ1	H2AZ1	1.01512	2.41371e-07
GPNMB	GPNMB	1.30462	2.14904e-07
FUS	FUS	0.906769	0.000122009
FSTL1	FSTL1	1.31834	8.86028e-12
FLNA	FLNA	0.934199	8.82482e-05
FBLN1	FBLN1	2.25053	3.9486e-28
FAM168B	FAM168B	0.938843	5.44615e-05
FAH	FAH	1.41195	2.48069e-10
F13A1	F13A1	1.9714	3.62911e-20
EIF4G2	EIF4G2	0.691187	0.00306992
EFEMP2	EFEMP2	0.952185	0.000187789
CTSL	CTSL	1.58771	1.47294e-14
CTNNB1	CTNNB1	0.794967	0.000517872
CSRP1	CSRP1	2.0316	3.56374e-23
CRABP2	CRABP2	2.43725	5.34409e-36
CPZ	CPZ	0.902196	0.000281621
COL6A3	COL6A3	1.74665	1.50299e-18
COL6A2	COL6A2	1.84395	2.09969e-23
COL6A1	COL6A1	2.17763	3.7145e-32
COL5A2	COL5A2	0.88832	2.88967e-05
COL1A1	COL1A1	0.653605	0.00437207
COL12A1	COL12A1	1.36653	5.95707e-12
CNN2	CNN2	1.10622	8.0008e-07
CBX3	CBX3	0.871132	0.000164047
CALM2	CALM2	0.896439	3.02847e-05
CALD1	CALD1	1.70515	2.06745e-18
C1QC	C1QC	1.26782	4.06399e-09
BASP1	BASP1	1.34265	6.70891e-12
ARPC5	ARPC5	0.864586	0.000134287
ARPC1A	ARPC1A	0.845281	0.000227495
APOE	APOE	1.4719	7.51092e-12
ANP32E	ANP32E	0.968474	2.0049e-05

## Sheet: Polypterus_7dpa_CT_proximal
FeatureID	Human ortholog	CT proximal Log2 Fold Change	CT proximal P-Value
LOC120525208	TUBA1A	3.2788	7.13865e-60
tnnt2c	TNNT2	3.87935	1.38912e-55
tubb6	TUBB6	3.60929	1.54788e-51
LOC120518120	MYH2	5.1805	9.20966e-45
bhmt	BHMT	2.47281	6.27171e-38
LOC120525209	TUBA1B	3.07564	1.57661e-35
myl4	MYL4	2.58461	1.61928e-34
LOC120531277	DES	2.26849	1.29433e-33
tmsb2	TMSB2	2.28335	1.71434e-29
wfdc2	WFDC2	1.8407	1.76873e-24
LOC120540814	ANKRD1	4.79937	2.33729e-22
hspb9	HSPB9	2.2265	2.89702e-22
LOC120522990	FHL2	2.09347	8.05982e-20
mybpha	MYBPH	1.71235	1.80856e-18
flncb	FLNC	1.97354	1.039e-17
sfrp2	SFRP2	2.03607	7.91712e-17
LOC120517625	TCAP	1.56749	2.28992e-16
anxa6	ANXA6	1.74105	2.65129e-15
LOC120541681	CILP	1.85868	2.75501e-15
casq2	CASQ2	1.60134	4.51615e-14
csrp3	CSRP3	1.6828	1.14397e-13
dcn	DCN	1.33417	3.36e-13
LOC120542910	TIMP1	1.51717	4.45695e-12
LOC120531238	COL6A2	1.32339	5.82029e-12
mmp2	MMP2	1.39534	1.24185e-10
ogna	OGN	1.54934	2.8524e-10
fhl1a	FHL1	1.34627	4.76234e-10
vim	VIM	1.15691	5.38697e-10
col6a1	COL6A1	1.21323	5.67086e-10
LOC120516427	RTN4	1.22006	3.28361e-09
LOC120527418	CTSK	1.94129	2.06265e-08
adipoqa	ADIPOQ	1.09185	3.00066e-08
c7a	C7	1.2064	4.39583e-08
LOC120532222	PFN2	1.29547	9.69455e-08
c6	C6	1.08501	3.00828e-07
cd81a	CD81	1.14561	6.31926e-07
LOC120538645	GMFG	1.14062	7.05438e-07
LOC120525211	TUBA1C	1.13227	1.66198e-06
ctsz	CTSZ	1.16691	2.82747e-06
col6a3	COL6A3	0.97141	3.00777e-06
smpx	SMPX	1.00421	3.49613e-06
sparc	SPARC	0.89485	5.14806e-06
eef1a1a	EEF1A1	1.04971	1.80673e-05
col1a2	COL1A2	0.89144	2.13771e-05
egfl6	EGFL6	1.25544	3.43577e-05
nes	NES	1.54037	5.40869e-05
ccni	CCNI	0.989736	6.42405e-05
LOC120519788	KCTD12	1.0164	0.000140923
actn3b	ACTN3	0.799026	0.000191621
LOC120540949	ATP2A2	0.829869	0.000241206
LOC120533082	MYOZ2	0.806101	0.000269797
lum	LUM	0.849551	0.000327358
LOC120514629	PRDX1	0.734533	0.000645539
LOC120531346	LGALS9	0.980722	0.00065791
LOC120536006	GSN	0.938922	0.000869063
eef2b	EEF2B	0.682793	0.000933383
LOC120516115	DDX21	0.704961	0.00132292
mmp13b	MMP13	1.68975	0.00182362
rpl12	RPL12	0.637833	0.00238127
tgfbr2b	TGFBR2	0.779844	0.0026546
neb	NEB	0.685688	0.00325397
nap1l1	NAP1L1	0.733165	0.00363087
zgc:162944	GATD3A	0.727505	0.00409382
ccng1	CCNG1	0.826289	0.00417354
naca	NACA	0.620155	0.00431382
cavin4a	CAVIN4	0.714245	0.00436045
clu	CLU	0.750632	0.00451482
eif5a	EIF5A	0.634437	0.00481818
dctn2	DCTN2	0.757922	0.00553215
LOC120517171	NME1	0.599835	0.00629166
col12a1b	COL12A1	0.790534	0.00704531
LOC120539163	NME2	0.609062	0.00737005
rps3a	RPS3	0.580926	0.00767924
rpl3	RPL3	0.589552	0.00767924
eif3c	EIF3C	0.664459	0.0090649
faub	FAU	0.573057	0.00912592
rpl7a	RPL7	0.575069	0.00994595
LOC120517902	EEF1A1-LIKE	0.566289	0.0099784
rplp0	RPLP0	0.571075	0.0100152
olfml3b	OLFML3	0.851031	0.0100339
rps8a	RPS8	0.562953	0.0102164
anxa5b	ANXA5	0.706864	0.0110068
eef1b2	EEFB2	0.5626	0.0120932
eef1g	EEF1G	0.587925	0.0124242
pfdn5	PFDN5	0.761643	0.012903
rpl19	RPL19	0.54726	0.0141654
klhl41a	KLHL41	0.676869	0.0147999
rack1	RACK1	0.550927	0.014999
LOC120517638	COL1A1	0.620667	0.0150013
LOC120532541	SELENOP	0.754199	0.0151512
rpl9	RPL9	0.542308	0.0162235
eef1db	EEF1D	0.544983	0.0180055
rpl32	RPL32	0.526531	0.0199374
atp5fa1	ATP5FA1	0.555999	0.0211276
rpl8	RPL8	0.527288	0.0226149
nsa2	NSA2	0.573557	0.0231283
rps4x	RPS4X	0.530764	0.023815
rpl23	RPL23	0.517212	0.0251697
LOC120531888	CYCS	0.600374	0.0311457
tgfbi	TGFBI	0.622919	0.0312315

## Sheet: Polypterus_7dpa_CT_distal
FeatureID	Human ortholog	CT distal Log2 Fold Change	CT distal P-Value
mdka	MDK	3.72479	3.33065e-62
LOC120537867	CRABP2	3.46672	8.36083e-60
fbn2b	FBN2	3.83519	3.54104e-58
LOC120542391	TNC	3.1258	1.03643e-46
mmp11b	MMP11	4.14714	2.089e-45
mfap2	MFAP2	3.25195	2.75709e-43
LOC120515855	COL9A3-like	7.25173	2.16859e-42
LOC120542095	GLIPR2	4.75851	1.29494e-41
and1	AND1	6.3148	9.06211e-41
and3	AND3	6.75056	5.02751e-40
crip1	CRIP1	2.74667	1.90314e-39
bgnb	BGN	4.00042	2.3991e-38
si:ch211-76l23.4	si:ch211-76l23.4	4.59234	2.58302e-37
fkbp9	FKBP9	3.56037	1.42718e-34
ppib	ppib	2.41504	2.92513e-33
LOC120535924	HSPA8	2.46587	5.18683e-33
tgfbi	TGFBI	2.42626	1.02853e-27
col12a1b	COL12A1	2.61085	4.60613e-26
angptl2b	ANGPTL2	2.85537	4.96671e-26
LOC120518115	KRT17	3.03261	1.06305e-23
thbs4a	THBS4	3.09353	9.45453e-22
matn4	MATN4	5.27987	9.45453e-22
LOC120516759	RRBP1	2.84073	1.37001e-21
rbp4	RBP4	2.73171	1.46513e-21
col8a2	COL8A2	3.37139	7.69511e-21
egfl6	EGFL6	2.7427	1.70756e-20
LOC120532796	H2AFZ	2.47323	1.56085e-19
ctnnb1	CTNNB1	2.63719	3.66144e-19
calua	CALU	2.73563	4.44178e-19
ecrg4a	ECRG4	3.99288	2.51599e-18
prrx1b	PRRX1	3.09181	2.71228e-18
LOC120523291	HMGN1	1.87698	3.24346e-18
LOC120517638	COL1A1	1.91352	3.74101e-18
fkbp7	FKBP7	2.63541	1.6194e-17
LOC120524931	COL2A1	3.78339	1.21317e-16
ilf2	ILF2	2.26637	1.36827e-16
LOC120526214	SRSF3	2.22387	2.89898e-16
rcn3	RCN3	2.09551	5.81643e-16
LOC120519788	KCTD12	2.08926	5.91774e-16
sec61a1	SEC61A1	2.15493	8.99606e-16
olfml3b	OLFML3	2.22883	9.38692e-16
LOC120530671	H2AFY2	2.34387	2.17543e-15
rcc2	RCC2	2.37691	2.9989e-15
lum	LUM	1.80655	1.2858e-14
col17a1b	COL17A1	2.239	2.05038e-14
LOC120539667	TUBB	2.0681	2.05038e-14
fus	FUS	1.75688	5.09242e-14
LOC120541927	HNRNPAB	1.92017	1.06748e-13
lamb1a	LAMB1	2.22734	1.46975e-13
si:ch211-222l21.1	TPMA	1.77131	2.7991e-13
cirbpb	CIRBP	1.52985	2.02638e-12
LOC120542506	H3-3A-like	1.62937	2.10225e-12
LOC120525900	GSTM3	1.56725	1.18485e-11
LOC120540899	RAN	1.72531	1.60412e-11
col5a2a	COL5A2	2.0052	1.86625e-11
LOC120526300	TUBA1C	1.68733	2.63312e-11
LOC120535880	RPLP2	1.44288	4.15197e-11
LOC120524476	MMP14	2.47523	7.39798e-11
hsp90aa1.2	HSP90AA1	1.84818	1.86895e-10
thbs1b	THBS1	2.15177	1.9322e-10
sec61g	SEC61G	1.54397	2.04798e-10
ssr2	DSSR2	1.62437	2.2225e-10
csrp1a	CSRP1	1.59171	2.72703e-10
LOC120517171	NME12	1.33403	2.95961e-10
LOC120532222	PFN2	1.70853	3.4132e-10
LOC120525613	COX7A2	1.45274	4.62407e-10
col6a3	COL6A3	1.43968	5.84975e-10
LOC120535923	COX7A2	1.56587	8.25891e-10
shmt2	SHMT2	1.77212	9.26298e-10
fkbp11	FKBP11	1.82258	1.83536e-09
pdia3	PDIA3	1.57022	1.99545e-09
col1a2	COL1A2	1.3755	3.7448e-09
LOC120541681	CILP	1.68087	4.22591e-09
hsp90b1	HSP90B1	1.82116	4.81969e-09
fmoda	FMOD	3.94076	5.69276e-09
hnrnpua	HNRPU	1.68704	5.88016e-09
ddx5	DDX5	1.70678	9.20421e-09
hmgn3	HMGN3	1.38271	1.46508e-08
bzw1a	BZW1	1.53124	1.67306e-08
rab1ab	RAB1A	1.71939	1.76181e-08
LOC120522484	PPIA	1.25168	2.18247e-08
LOC120525180	MYL6	1.25518	3.03517e-08
LOC120537541	HMGB3	1.4612	3.61725e-08
LOC120538822	H2AFV	1.29877	5.76222e-08
h3f3c	H3F3C	1.57435	1.81896e-07
flna	FLNA	1.29572	2.19028e-07
hmgb2a	HMGB2	1.31186	2.7184e-07
cd276	CD276	1.49854	3.91411e-07
tbca	TBCA	1.5432	4.31894e-07
p4hb	P4HB	1.30986	4.77868e-07
ctsla	CTSL	1.45812	5.69587e-07
myh9a	MYH9	1.42202	5.98724e-07
rpl12	RPL12	1.09144	7.12975e-07
hnrnpa3	HNRNPA3	1.31794	1.23486e-06
snrpd2	SNRPD2	1.49658	1.2987e-06
sub1b	SUB1	1.18064	1.38056e-06
clu	clu	1.27223	1.95859e-06
prmt1	prmt1	1.34481	3.01725e-06
LOC120540736	DYNLL1	1.31974	3.38192e-06
LOC120517787	EIF1	1.09106	3.4895e-06
