# Supplementary material for: Comparative multi-omic analysis reveals conserved and derived mechanisms of fin and limb regeneration
Source: Nat Commun. 2026 Jan 22;17:1922. doi: 10.1038/s41467-026-68801-w (PMC12923738; doi:10.1038/s41467-026-68801-w)
Supplement: Supplementary file 7 — Supplementary Data 4 [file 41467_2026_68801_MOESM7_ESM.xlsx]

## Sheet: Polypterus_Eryt_top100
p_val	logFC	pct_1	pct_2	p_val_adj	auc	gene_names	Gene	_row	Gene annotations
0	4.317	89.46	11.99	0	0.9397	ank1a	ank1a	ank1a	ank1
0	2.497	93.64	75.28	0	0.9298	macf1a	macf1a	macf1a	macf1
0	3.498	85.66	6.724	0	0.9216	sptb	sptb	sptb	sptb
0	2.566	86.98	42.25	0	0.901	epb41a	epb41a	epb41a	epb41
0	2.893	79.08	3.768	0	0.8903	LOC120542955	LOC120542955	LOC120542955	alas2
0	2.71	80.62	7.47	0	0.8887	ripor3	ripor3	ripor3	ripor3
0	2.572	79.61	13.65	0	0.876	LOC120538213	LOC120538213	LOC120538213	AF4/FMR2 family member 2-like
0	3.841	77.11	6.933	0	0.876	LOC120542386	LOC120542386	LOC120542386	hemoglobin cathodic subunit beta-like
0	2.435	74.9	2.582	0	0.8698	dmtn	dmtn	dmtn	dmtn
0	2.032	84.37	54.1	0	0.864	fryl	fryl	fryl	fryl
0	2.54	73.6	2.922	0	0.8623	rhag	rhag	rhag	rhag
0	2.405	73.14	3.128	0	0.86	LOC120539324	LOC120539324	LOC120539324	hif4a
0	3.62	73.38	6.184	0	0.8573	LOC120542574	LOC120542574	LOC120542574	hemoglobin subunit alpha-like
0	2.248	74.61	20.75	0	0.8405	LOC120530124	LOC120530124	LOC120530124	carbonic anhydrase-like
0	2.18	71.39	13.75	0	0.8321	mpp1	mpp1	mpp1	mpp1
0	2.101	67.87	3.795	0	0.8304	maptb	maptb	maptb	maptb
0	2.688	66.57	2.127	0	0.8283	LOC120542444	LOC120542444	LOC120542444	hemoglobin subunit epsilon-like
0	2.049	71.24	20.36	0	0.8242	wbp4	wbp4	wbp4	wbp4
0	2.1	65.56	1.794	0	0.8237	LOC120517531	LOC120517531	LOC120517531	slc4a1
0	1.905	70.25	23.56	0	0.8116	nlk2	nlk2	nlk2	nlk2
0	1.806	67.04	18.38	0	0.7971	bpgm	bpgm	bpgm	bpgm
0	1.786	60.21	1.753	0	0.7968	LOC120537892	LOC120537892	LOC120537892	misp
0	2.101	59.8	1.446	0	0.7954	tfr2	tfr2	tfr2	tfr2
0	1.766	58.58	1.246	0	0.7896	LOC120531428	LOC120531428	LOC120531428	uncharacterized LOC120531428
0	1.774	59.67	4.582	0	0.7863	LOC120541917	LOC120541917	LOC120541917	vascular endothelial growth factor C-like
0	1.637	56.21	1.435	0	0.7773	si:dkey-93h22.7	si:dkey-93h22.7	si:dkey-93h22.7	si:dkey-93h22.7
0	1.624	55.74	1.177	0	0.7755	rhd	rhd	rhd	rhd
0	1.556	55.07	2.386	0	0.7685	LOC120541179	LOC120541179	LOC120541179	epor
0	1.608	54.6	2.144	0	0.7665	gata1b	gata1b	gata1b	gata1
0	1.456	74.03	55.26	0	0.7633	mbnl1	mbnl1	mbnl1	mbnl1
0	1.546	56.25	8.225	0	0.7615	selenoj	selenoj	selenoj	selenoj
0	1.609	57.19	10.37	0	0.7531	LOC120526185	LOC120526185	LOC120526185	hematopoietic progenitor cell antigen CD34-like
0	1.518	62.04	27.05	0	0.7524	slc46a3	slc46a3	slc46a3	slc46a3
0	1.73	54.06	8.474	0	0.7498	ttf2	ttf2	ttf2	ttf2
0	1.396	50.16	1.565	0	0.7458	hemgn	hemgn	hemgn	hemgn
0	1.425	51.63	5.224	0	0.7428	xpnpep2	xpnpep2	xpnpep2	xpnpep2
0	1.348	49.11	2.976	0	0.7369	lyl1	lyl1	lyl1	lyl1
0	1.201	68.38	53	0	0.7342	LOC120523144	LOC120523144	LOC120523144	The 1-aminocyclopropane-1-carboxylate synthase-like protein 1 (ACCSL or ACCS) gene
0	1.46	59.67	27.07	0	0.734	slc16a10	slc16a10	slc16a10	slc16a10
0	1.35	50.02	9.46	0	0.7237	LOC120517577	LOC120517577	LOC120517577	serine/threonine-protein kinase WNK4-like
0	1.255	45.47	1.515	0	0.7227	gsdmea	gsdmea	gsdmea	gsdme
0	1.341	46.16	2.572	0	0.7226	susd1	susd1	susd1	susd1
0	1.244	71.19	57.55	0	0.7216	tsc22d3	tsc22d3	tsc22d3	tsc22d3
0	1.241	46.27	6.236	0	0.711	ada	ada	ada	ada
0	1.248	50.04	16.56	0	0.7046	st3gal3a	st3gal3a	st3gal3a	st3gal3
0	1.172	59.71	43.38	0	0.7033	sptan1	sptan1	sptan1	sptan1
0	1.099	42.25	4.882	0	0.6957	LOC120533502	LOC120533502	LOC120533502	NACHT, LRR and PYD domains-containing protein 3-like
0	1.167	49	17.31	0	0.6949	lpin2	lpin2	lpin2	lpin2
0	1.047	39.48	0.7211	0	0.6949	slc10a4	slc10a4	slc10a4	slc10a4
0	1.081	41.36	3.814	0	0.6932	LOC120524962	LOC120524962	LOC120524962	alpha-2,8-sialyltransferase 8F-like
0	1.109	57.59	43.24	0	0.6915	LOC120525187	LOC120525187	LOC120525187	homeodomain-interacting protein kinase 1-like
0	1.145	51.85	27.56	0	0.6871	LOC120523037	LOC120523037	LOC120523037	E3 ubiquitin-protein ligase RNF149-like
0	0.9575	62.24	57.94	0	0.6863	med13a	med13a	med13a	med13
0	1.05	44.37	10.96	0	0.684	LOC120514914	LOC120514914	LOC120514914	ICOS ligand-like
0	1.02	38.03	1.86	0	0.6839	LOC120518766	LOC120518766	LOC120518766	cholesterol 24-hydroxylase-like
0	1.046	44.17	10.1	0	0.6813	eng	eng	eng	eng
0	1.112	47.72	21.73	0	0.6794	LOC120529737	LOC120529737	LOC120529737	alanine aminotransferase 2-like
0	0.9857	38.74	4.033	0	0.6792	LOC120533162	LOC120533162	LOC120533162	NACHT, LRR and PYD domains-containing protein 3-like
0	1.008	41.4	8.136	0	0.6785	slc29a1a	slc29a1a	slc29a1a	slc29a1
0	1.073	44.19	15.39	0	0.677	ncoa4	ncoa4	ncoa4	ncoa4
0	1.115	46.23	18.32	0	0.6765	man1a2	man1a2	man1a2	man1a2
0	0.996	39.91	6.837	0	0.6762	LOC120514923	LOC120514923	LOC120514923	cd276
0	0.8391	63.85	61.84	0	0.676	piezo1	piezo1	piezo1	piezo1
0	0.9971	38.99	6.119	0	0.6749	slc43a3a	slc43a3a	slc43a3a	slc43a3
0	1.002	38.37	5.984	0	0.672	LOC120521312	LOC120521312	LOC120521312	serine/threonine-protein kinase WNK4-like
0	0.9248	34.73	0.8591	0	0.6705	tubb1	tubb1	tubb1	tubb1
0	1.015	41.45	11.34	0	0.67	si:dkey-19b23.8	si:dkey-19b23.8	si:dkey-19b23.8	si:dkey-19b23.8
0	0.961	40.87	11.15	0	0.6687	rbm38	rbm38	rbm38	rbm38
0	1.039	48.53	26.34	0	0.6678	map3k5	map3k5	map3k5	map3k5
0	0.9448	36.33	4.156	0	0.6676	LOC120543396	LOC120543396	LOC120543396	6-phosphofructo-2-kinase/fructose-2,6-bisphosphatase-like
0	0.9318	57.3	47.21	0	0.667	ehbp1l1b	ehbp1l1b	ehbp1l1b	ehbp1l1
0	0.9507	35.37	3.043	0	0.6663	LOC120529932	LOC120529932	LOC120529932	hybrid PKS-NRPS synthetase pytA-like
0	1.005	39.79	9.364	0	0.6657	gab3	gab3	gab3	gab3
0	0.9743	47.1	22.2	0	0.6647	LOC120522906	LOC120522906	LOC120522906	nectin-1-like
0	0.9076	34.79	3.002	0	0.6634	LOC120529933	LOC120529933	LOC120529933	Ptchd3
0	0.947	54.94	45.79	0	0.6633	cpeb4b	cpeb4b	cpeb4b	cpeb4
0	0.9878	41.34	14.63	0	0.6622	abcb10	abcb10	abcb10	abcb10
0	0.9408	38.57	9.431	0	0.662	sox6	sox6	sox6	sox6
0	0.9322	38.92	10.56	0	0.6608	LOC120518902	LOC120518902	LOC120518902	cholesterol 24-hydroxylase-like
0	0.8746	33.99	2.653	0	0.6604	tmod4	tmod4	tmod4	tmod4
0	0.9989	45.13	21.96	0	0.6601	LOC120531458	LOC120531458	LOC120531458	protein spinster homolog 2-like
8.113e-280	0.5224	71.59	79.16	1.674e-278	0.6593	rnf213a	rnf213a	rnf213a	rnf213
0	0.8695	57.15	49.88	0	0.6588	lrch1	lrch1	lrch1	lrch1
0	0.9353	38.41	8.703	0	0.6567	LOC120525126	LOC120525126	LOC120525126	NXPE family member 3-like
0	0.9264	52.75	39.23	0	0.6557	LOC120542775	LOC120542775	LOC120542775	uncharacterized LOC120542775
9.636e-290	0.8533	57.21	51.99	2.099e-288	0.6538	LOC120530360	LOC120530360	LOC120530360	lethal(3)malignant brain tumor-like protein 4
3.413e-251	0.3059	71.48	86.17	5.898e-250	0.6513	mycbp2	mycbp2	mycbp2	mycbp2
0	0.8703	37.54	10.35	0	0.6509	LOC120525902	LOC120525902	LOC120525902	Traf3ip3
0	0.9255	43.59	22.93	0	0.65	LOC120516326	LOC120516326	LOC120516326	acetyl-coenzyme A synthetase 2-like, mitochondrial
0	0.8316	33.3	6.272	0	0.6451	frrs1a	frrs1a	frrs1a	frrs1
0	0.7953	31.84	4.259	0	0.6439	slc16a5a	slc16a5a	slc16a5a	slc16a5
4.8e-270	0.8813	50.4	42	9.229e-269	0.6416	aco1	aco1	aco1	aco1
0	0.7823	31.24	4.121	0	0.6416	LOC120519972	LOC120519972	LOC120519972	tripartite motif-containing protein 16-like
5.015e-222	0.6006	65.79	69.74	7.103e-221	0.6404	atp2b4	atp2b4	atp2b4	atp2b4
0	0.8467	37.41	14.53	0	0.6391	LOC120524674	LOC120524674	LOC120524674	butyrophilin subfamily 2 member A2-like
0	0.7619	29.34	2.055	0	0.6376	LOC120529505	LOC120529505	LOC120529505	tsn32
0	0.8088	34.3	10.17	0	0.6369	blvra	blvra	blvra	blvra
0	0.8021	34.08	10.54	0	0.6348	slc25a39	slc25a39	slc25a39	slc25a39
0	0.7203	28.99	2.664	0	0.6338	nfe2	nfe2	nfe2	nfe2
0	0.6953	27.09	0.6159	0	0.633	klf1	klf1	klf1	klf1

## Sheet: Axolotl_Eryt_top100
p_val	logFC	pct_1	pct_2	p_val_adj	auc	gene_names	Gene	_row	Gene annotations
0	0.6996	50.54	3.175	0	0.7379	VIPR1	VIPR1	VIPR1	VIPR1
0	0.4136	41.59	7.643	0	0.6751	UROS	UROS	UROS	UROS
0	0.3641	41.39	12.93	0	0.6539	UROD	UROD	UROD	UROD
8.421e-243	0.1259	18.99	5.542	5.812e-241	0.5658	TSPAN32	TSPAN32	TSPAN32	TSPAN32
0	0.2706	30.82	7.612	0	0.6196	TRAF3IP3	TRAF3IP3	TRAF3IP3	TRAF3IP3
3.044e-204	0.329	53.05	36.06	1.611e-202	0.618	TMEM14C	TMEM14C	TMEM14C	TMEM14C
0	0.9356	60.69	1.311	0	0.7982	TFR2	TFR2	TFR2	TFR2
0	0.1557	17.04	0.4967	0	0.5826	TAL1	TAL1	TAL1	TAL1
0	0.3427	30.8	3.307	0	0.6369	TACR1	TACR1	TACR1	TACR1
0	0.6734	52.37	0.8985	0	0.7576	SUSD3	SUSD3	SUSD3	SUSD3
0	0.154	18.7	4.149	0	0.5717	ST8SIA6	ST8SIA6	ST8SIA6	ST8SIA6
0	0.2825	26.26	0.5162	0	0.6286	SPTB	SPTB	SPTB	SPTB
0	0.5529	43.73	0.9041	0	0.7142	SLC4A1	SLC4A1	SLC4A1	SLC4A1
0	0.2915	35.68	13.56	0	0.6166	SLC25A37	SLC25A37	SLC25A37	SLC25A37
0	0.3226	31.92	0.3237	0	0.6581	SLC10A4	SLC10A4	SLC10A4	SLC10A4
6.367e-84	0.152	32.86	20.32	1.297e-82	0.5621	SGK1	SGK1	SGK1	SGK1
0	0.5227	65.59	43.88	0	0.6787	SF3B6	SF3B6	SF3B6	SF3B6
0	0.2404	23.87	0.3823	0	0.6174	RHCE	RHCE	RHCE	RHCE
0	0.5156	44.23	2.034	0	0.7101	RHAG	RHAG	RHAG	RHAG
0	0.1557	19.99	4.573	0	0.578	RBM38	RBM38	RBM38	RBM38
0	0.7753	74.03	47.88	0	0.7403	PRDX6	PRDX6	PRDX6	PRDX6
0	1.668	77.31	3.136	0	0.8802	PRDX2	PRDX2	PRDX2	PRDX2
0	0.5127	86.24	75.98	0	0.6652	PPDPF	PPDPF	PPDPF	PPDPF
0	0.2076	20.44	0.8176	0	0.5982	PHYHD1	PHYHD1	PHYHD1	PHYHD1
2.18e-192	0.1866	31.36	13.87	1.06e-190	0.5835	PDE3A	PDE3A	PDE3A	PDE3A
5.858e-242	0.1949	26.86	10.55	4.009e-240	0.5845	PCBD1	PCBD1	PCBD1	PCBD1
0	0.177	19.97	2.648	0	0.5863	PALM	PALM	PALM	PALM
0	0.2178	24.47	1.055	0	0.6165	NFE2	NFE2	NFE2	NFE2
0	0.8636	68.6	23.25	0	0.7784	NCOA4	NCOA4	NCOA4	NCOA4
0	1.429	76.8	21.74	0	0.8441	MTHFD2	MTHFD2	MTHFD2	MTHFD2
0	0.9067	63.8	1.401	0	0.8125	MAPT	MAPT	MAPT	MAPT
0	0.2946	26.71	0.3041	0	0.632	LOC138583216	LOC138583216	LOC138583216	integumentary mucin A.1-like
0	0.6211	69.66	40.18	0	0.6924	LOC138582487	LOC138582487	LOC138582487	tubulin alpha-1C chain
0	0.251	23.74	0.2623	0	0.6173	LOC138581097	LOC138581097	LOC138581097	V-set and immunoglobulin domain-containing protein 1-like
0	0.8979	61.75	0.8873	0	0.8054	LOC138581095	LOC138581095	LOC138581095	programmed cell death 1 ligand 1-like
0	0.6443	25.16	0.8538	0	0.6223	LOC138580890	LOC138580890	LOC138580890	hemoglobin subunit beta-2-like
0	3.814	87.75	21.97	0	0.9138	LOC138580889	LOC138580889	LOC138580889	hemoglobin subunit beta-2-like
0	4.236	89.35	32.46	0	0.9188	LOC138580888	LOC138580888	LOC138580888	hemoglobin subunit beta-2-like
0	0.8476	29.99	1.309	0	0.6449	LOC138580887	LOC138580887	LOC138580887	hemoglobin subunit beta-2-like
0	2.18	66.85	14.61	0	0.7897	LOC138580886	LOC138580886	LOC138580886	hemoglobin subunit beta-2-like
0	0.594	23.64	0.7506	0	0.6151	LOC138580885	LOC138580885	LOC138580885	hemoglobin subunit beta-2-like
0	0.5263	20.96	0.5106	0	0.6027	LOC138580884	LOC138580884	LOC138580884	hemoglobin subunit beta-2-like
0	0.968	37.32	1.376	0	0.6815	LOC138580883	LOC138580883	LOC138580883	hemoglobin subunit beta-2-like
0	0.2171	22.91	0.7757	0	0.6107	LOC138580555	LOC138580555	LOC138580555	protein-glutamine gamma-glutamyltransferase 5-like
0	0.1493	16.83	2.846	0	0.5701	LOC138580092	LOC138580092	LOC138580092	kell blood group glycoprotein-like
0	0.1626	15.26	2.774	0	0.5637	LOC138569688	LOC138569688	LOC138569688	hemoglobin larval subunit alpha-like
0	3.601	83.54	11.44	0	0.9016	LOC138569687	LOC138569687	LOC138569687	hemoglobin larval subunit alpha-like
0	3.552	84.52	20.53	0	0.8919	LOC138569686	LOC138569686	LOC138569686	hemoglobin larval subunit alpha-like
0	0.7236	34.97	0.9208	0	0.6713	LOC138569684	LOC138569684	LOC138569684	hemoglobin larval subunit alpha-like
0	1.621	58.22	1.842	0	0.7857	LOC138569683	LOC138569683	LOC138569683	hemoglobin larval subunit alpha
0	3.79	86.36	15.93	0	0.9128	LOC138569682	LOC138569682	LOC138569682	hemoglobin larval subunit alpha-like
0	2.461	75.61	7.503	0	0.8631	LOC138569681	LOC138569681	LOC138569681	hemoglobin larval subunit alpha-like
0	1.24	39.02	5.851	0	0.6733	LOC138569680	LOC138569680	LOC138569680	hemoglobin larval subunit alpha-like
0	0.1291	14.57	0.1423	0	0.5722	LOC138569679	LOC138569679	LOC138569679	hemoglobin larval subunit alpha-like
0	4.825	90.02	45.23	0	0.922	LOC138569678	LOC138569678	LOC138569678	hemoglobin subunit alpha-like
0	4.353	88.46	43.16	0	0.8966	LOC138569677	LOC138569677	LOC138569677	hemoglobin subunit beta-1-like
0	0.1035	11.31	0.03627	0	0.5564	LOC138569676	LOC138569676	LOC138569676	hemoglobin subunit beta-2-like
0	0.1467	14.57	0.4325	0	0.5705	LOC138569474	LOC138569474	LOC138569474	GATA-binding factor 1-B-like
0	0.2154	20.53	0.7562	0	0.5988	LOC138568884	LOC138568884	LOC138568884	CTD small phosphatase-like protein 3
0	5.098	89.93	44.56	0	0.924	LOC138567634	LOC138567634	LOC138567634	hemoglobin subunit alpha-2-like
0	5.143	90.18	47.71	0	0.9243	LOC138567632	LOC138567632	LOC138567632	hemoglobin subunit beta-2-like
0	0.2003	18.2	0.6027	0	0.5879	LOC138566975	LOC138566975	LOC138566975	Hif4a
6.663e-60	0.2251	70.57	64.89	1.105e-58	0.5708	LOC138529505	LOC138529505	LOC138529505	histone H1.11R-like
0	0.1226	14.38	2.302	0	0.5605	LOC138528210	LOC138528210	LOC138528210	dipeptidase 2-like
0	1	66.98	8.522	0	0.8114	LOC138527766	LOC138527766	LOC138527766	uncharacterized LOC138527766
0	0.2197	26.61	8.072	0	0.5934	LOC138526218	LOC138526218	LOC138526218	lysozyme g-like
1.34e-191	0.097	18.08	5.846	6.479e-190	0.559	LOC138521186	LOC138521186	LOC138521186	leukotriene B4 receptor 1-like
0	1.468	75.09	1.607	0	0.8713	LOC138521019	LOC138521019	LOC138521019	translocator protein-like
0	0.1379	15.11	1.579	0	0.5674	LOC138513771	LOC138513771	LOC138513771	membrane-spanning 4-domains subfamily A member 4A-like
0	1.03	76.17	37.77	0	0.7931	LOC138504445	LOC138504445	LOC138504445	nicotinamide riboside kinase 2-like
0	0.0984	12.14	1.055	0	0.5554	LOC138503294	LOC138503294	LOC138503294	uncharacterized LOC138503294
0	0.2024	19.01	0.3293	0	0.5934	LOC138492057	LOC138492057	LOC138492057	cytosolic purine 5'-nucleotidase-like
0	0.5481	46.43	0.4939	0	0.7299	LOC138488884	LOC138488884	LOC138488884	glycophorin-C-like
0	1.305	71.03	2.941	0	0.8469	LOC138488375	LOC138488375	LOC138488375	uncharacterized LOC138488375
1.935e-153	0.115	18.76	7.227	6.959e-152	0.5568	LOC138480915	LOC138480915	LOC138480915	acrosomal protein KIAA1210-like
0	0.3752	36.26	1.683	0	0.6716	LOC138480898	LOC138480898	LOC138480898	putative defense protein Hdd11-like
7.469e-181	0.1522	21.98	8.764	3.322e-179	0.5671	LOC138467267	LOC138467267	LOC138467267	protein phosphatase 1 regulatory subunit 14C-like
0	0.3478	33.67	1.529	0	0.6617	LOC138453328	LOC138453328	LOC138453328	Ferritin, lower subunit-like
5.963e-62	0.2405	98.94	97.67	1.006e-60	0.5736	LOC138453325	LOC138453325	LOC138453325	ferritin heavy chain B
0	0.826	95.64	89.36	0	0.7322	LOC138453315	LOC138453315	LOC138453315	ferritin heavy chain B-like
5.598e-98	0.3219	87.17	76.73	1.281e-96	0.5926	LOC138453309	LOC138453309	LOC138453309	ferritin heavy chain B-like
0	3.09	88.23	19.01	0	0.924	LOC138453278	LOC138453278	LOC138453278	ferritin light chain, oocyte isoform-like
0	0.169	14.86	0.7701	0	0.5705	HORMAD1	HORMAD1	HORMAD1	HORMAD1
0	0.7107	56.31	8.474	0	0.7555	HMBS	HMBS	HMBS	HMBS
0	2.031	82.77	2.935	0	0.9083	HEMGN	HEMGN	HEMGN	HEMGN
1.967e-187	0.1503	27.46	11.52	9.203e-186	0.5766	GRK4	GRK4	GRK4	GRK4
0	0.4303	37.48	0.9599	0	0.6826	GP1BB	GP1BB	GP1BB	GP1BB
5.285e-68	0.1796	45.08	35.71	9.409e-67	0.5667	GLRX5	GLRX5	GLRX5	GLRX5
0	0.1078	11.23	0.1507	0	0.5554	GFI1B	GFI1B	GFI1B	GFI1B
0	1.062	86.09	67.56	0	0.8023	FTH1	FTH1	FTH1	FTH1
0	0.1509	17.95	2.202	0	0.579	FECH	FECH	FECH	FECH
0	0.7009	57.78	16.13	0	0.7285	EPB41	EPB41	EPB41	EPB41
0	0.1425	13.82	0.2567	0	0.5678	DMTN	DMTN	DMTN	DMTN
2.422e-96	0.1676	31.71	20.08	5.464e-95	0.5662	BTG1	BTG1	BTG1	BTG1
0	0.5108	52.76	20.27	0	0.6921	BLVRB	BLVRB	BLVRB	BLVRB
0	0.3543	37.3	7.235	0	0.6556	BLVRA	BLVRA	BLVRA	BLVRA
0	1.16	67.64	1.42	0	0.8312	ANK1	ANK1	ANK1	ANK1
0	1.491	76.09	2.38	0	0.8743	ALAS2	ALAS2	ALAS2	ALAS2
0	0.1134	11.73	0.2149	0	0.5575	ADRB3	ADRB3	ADRB3	ADRB3
0	0.1268	12.85	1.164	0	0.5584	ADORA2B	ADORA2B	ADORA2B	ADORA2B
