# Supplementary material for: Comparative multi-omic analysis reveals conserved and derived mechanisms of fin and limb regeneration
Source: Nat Commun. 2026 Jan 22;17:1922. doi: 10.1038/s41467-026-68801-w (PMC12923738; doi:10.1038/s41467-026-68801-w)
Supplement: Supplementary file 8 — Supplementary Data 5 [file 41467_2026_68801_MOESM8_ESM.xlsx]

## Sheet: alignment metrics
Category	3dpa_rep1	3dpa_rep2	3dpa_rep3	Uninjured_rep1	Uninjured_rep2	Uninjured_rep3
Total Reads (QC-passed + QC-failed)	322826888	409532260	353661902	484713496	364666562	362712074
Primary Reads	322826888	409532260	353661902	484713496	364666562	362712074
Secondary Reads	0	0	0	0	0	0
Supplementary Reads	0	0	0	0	0	0
Duplicates	0	0	0	0	0	0
Primary Duplicates	0	0	0	0	0	0
Mapped Reads	313,805,268 (97.21%)	397,773,336 (97.13%)	344,269,825 (97.34%)	471,174,455 (97.21%)	290,557,140(79.68%)	317,772,738 (87.61%)
Primary Mapped Reads	313,805,268 (97.21%)	397,773,336 (97.13%)	344,269,825 (97.34%)	471,174,455 (97.21%)	290,557,140(79.68%)	317,772,738 (87.61%)
Paired in Sequencing	322826888	409532260	353661902	484713496	364666562	362712074
Read 1	161413444	204766130	176830951	242356748	182333281	181356037
Read 2	161413444	204766130	176830951	242356748	182333281	181356037
Properly Paired Reads	312,752,258 (96.88%)	395,278,302 (96.52%)	343,136,008 (97.02%)	469,520,188 (96.87%)	289,664,012 (79.43%)	315,644,050 (87.02%)
Reads with Itself and Mate Mapped	313326188	396808224	343711224	470148110	290067440	316977282
Singleton Reads	479,080 (0.15%)	965,112 (0.24%)	558,601 (0.16%)	1,026,345 (0.21%)	489,700 (0.13%)	795,456 (0.22%)
Mate Mapped to Different Chromosome	499692	1380770	478982	467202	324642	1226144
Mate Mapped to Different Chromosome (mapQ≥5)	227923	633709	212727	198740	146670	569085

## Sheet: peaks called
Parameter	3dpa_reps-1-2-3	Uninjured_reps-1-2-3
Genome Length	3,673,863,536 bp	3,673,863,536 bp
Significance Threshold	-log(p) > 2.000	-log(p) > 2.000
Min. AUC	200	200
Max Gap Between Sites	100 bp	100 bp
Total Peaks Identified	47,557 (26,140,709 bp)	32,614 (18,437,294 bp)
