# Supplementary material for: Comparative multi-omic analysis reveals conserved and derived mechanisms of fin and limb regeneration
Source: Nat Commun. 2026 Jan 22;17:1922. doi: 10.1038/s41467-026-68801-w (PMC12923738; doi:10.1038/s41467-026-68801-w)
Supplement: Supplementary file 9 — Supplementary Data 6 [file 41467_2026_68801_MOESM9_ESM.xlsx]

## Sheet: ATAC-seq Diff_access_peaks
Peak	seqnames	start	end	width	strand	Conc	Conc_3dpa	Conc_Uninjured	Fold	p.value	FDR	Annotation	Distance to TSS	Nearest PromoterID
1	NW_024384447.1	5608	5758	151	*	6.05242	3.91494	6.87838	-2.92218	5.83985e-26	2.97937e-21	NA	NA	NA
2	NW_024381272.1	3853	4003	151	*	7.96572	5.23489	8.85275	-3.57722	2.61954e-21	6.68217e-17	NA	NA	NA
3	NW_024377351.1	113200	113350	151	*	5.76435	3.44209	6.61239	-3.12372	4.01943e-20	6.83544e-16	NA	NA	NA
4	NW_024384877.1	16331	16481	151	*	7.12876	6.17987	7.69627	-1.32758	1.23867e-15	1.57986e-11	promoter-TSS (ID=exon-XM_039743284.1-1;Parent=rna-XM_039743284.1;Dbxref=GeneID:120522144,Genbank:XM_039743284.1;gbkey=mRNA;gene=LOC120522144;product=receptor-type tyrosine-protein phosphatase eta-like;transcript_id=XM_039743284.1)	-360	ID=exon-XR_005632293.1-2;Parent=rna-XR_005632293.1;Dbxref=GeneID:120522145,Genbank:XR_005632293.1;gbkey=ncRNA;gene=LOC120522145;product=uncharacterized LOC120522145;transcript_id=XR_005632293.1
5	NC_053156.1	20107186	20107336	151	*	5.77829	6.48883	4.31868	1.70027	1.02953e-13	1.05049e-09	Intergenic	-4710	ID=exon-XM_039746745.1-34;Parent=rna-XM_039746745.1;Dbxref=GeneID:120524901,Genbank:XM_039746745.1;gbkey=mRNA;gene=dip2bb;product=disco-interacting protein 2 homolog Bb%2C transcript variant X4;transcript_id=XM_039746745.1
6	NW_024378773.1	44661	44811	151	*	4.70817	0	5.70817	-7.73511	6.2092e-12	5.27968e-08	Intergenic	-30646	ID=exon-XR_005631621.1-1;Parent=rna-XR_005631621.1;Dbxref=GeneID:120519680,Genbank:XR_005631621.1;gbkey=ncRNA;gene=LOC120519680;product=uncharacterized LOC120519680;transcript_id=XR_005631621.1
7	NC_053155.1	61219504	61219654	151	*	5.08206	5.82476	3.46805	1.69785	3.29326e-11	2.40022e-07	Intergenic	3236	ID=exon-XM_039743819.1-5;Parent=rna-XM_039743819.1;Dbxref=GeneID:120522964,Genbank:XM_039743819.1;gbkey=mRNA;gene=vangl1;product=VANGL planar cell polarity protein 1;transcript_id=XM_039743819.1
8	NC_053157.1	112061591	112061741	151	*	5.40076	6.05922	4.15471	1.44568	2.04719e-10	1.30555e-06	Intergenic	-25300	ID=exon-XM_039751168.1-2;Parent=rna-XM_039751168.1;Dbxref=GeneID:120527582,Genbank:XM_039751168.1;gbkey=mRNA;gene=palld;product=palladin%2C cytoskeletal associated protein%2C transcript variant X3;transcript_id=XM_039751168.1
9	NC_053168.1	7634682	7634832	151	*	5.12521	5.83258	3.67977	1.55303	6.29127e-10	3.56631e-06	Intergenic	-49654	ID=exon-XM_039736704.1-1;Parent=rna-XM_039736704.1;Dbxref=GeneID:120515595,Genbank:XM_039736704.1;gbkey=mRNA;gene=trim71;product=tripartite motif containing 71%2C E3 ubiquitin protein ligase;transcript_id=XM_039736704.1
10	NC_053160.1	167664867	167665017	151	*	5.40721	6.05789	4.18996	1.4185	7.84083e-10	4.00023e-06	promoter-TSS (ID=exon-XR_005634418.1-2;Parent=rna-XR_005634418.1;Dbxref=GeneID:120532993,Genbank:XR_005634418.1;gbkey=ncRNA;gene=LOC120532993;product=uncharacterized LOC120532993;transcript_id=XR_005634418.1)	-121	ID=exon-XR_005634418.1-2;Parent=rna-XR_005634418.1;Dbxref=GeneID:120532993,Genbank:XR_005634418.1;gbkey=ncRNA;gene=LOC120532993;product=uncharacterized LOC120532993;transcript_id=XR_005634418.1
11	NW_024377351.1	16991	17141	151	*	5.33585	6.32272	0	6.39858	1.01825e-09	4.72263e-06	NA	NA	NA
12	NC_053171.1	17959700	17959850	151	*	5.33507	5.9974	4.07447	1.41887	1.22053e-09	5.00092e-06	Intergenic	-45308	ID=exon-XM_039741812.1-1;Parent=rna-XM_039741812.1;Dbxref=GeneID:120518823,Genbank:XM_039741812.1;gbkey=mRNA;gene=mta1;product=metastasis associated 1%2C transcript variant X1;transcript_id=XM_039741812.1
13	NC_053157.1	106735836	106735986	151	*	5.12633	5.8119	3.77403	1.46496	1.2743e-09	5.00092e-06	Intergenic	-42142	ID=exon-XM_039752885.1-4;Parent=rna-XM_039752885.1;Dbxref=GeneID:120528736,Genbank:XM_039752885.1;gbkey=mRNA;gene=ccser1;product=coiled-coil serine-rich protein 1;transcript_id=XM_039752885.1
14	NC_053167.1	87939465	87939615	151	*	5.07553	5.75434	3.75065	1.46344	1.38486e-09	5.04665e-06	Intergenic	-26887	ID=exon-XM_039734885.1-1;Parent=rna-XM_039734885.1;Dbxref=GeneID:120514486,Genbank:XM_039734885.1;gbkey=mRNA;gene=eif2b3;product=eukaryotic translation initiation factor 2B%2C subunit 3 gamma;transcript_id=XM_039734885.1
15	NC_053155.1	290776932	290777082	151	*	5.31479	5.96541	4.09773	1.39584	2.20344e-09	7.49434e-06	Intergenic	-12664	ID=exon-XM_039745758.1-5;Parent=rna-XM_039745758.1;Dbxref=GeneID:120523991,Genbank:XM_039745758.1;gbkey=mRNA;gene=kl;product=klotho;transcript_id=XM_039745758.1
16	NC_053164.1	29626265	29626415	151	*	5.11997	5.79697	3.80232	1.44691	2.3877e-09	7.61348e-06	Intergenic	-31304	ID=exon-XM_039768268.1-1;Parent=rna-XM_039768268.1;Dbxref=GeneID:120538789,Genbank:XM_039768268.1;gbkey=mRNA;gene=plekhg2;product=pleckstrin homology domain containing%2C family G (with RhoGef domain) member 2%2C transcript variant X2;transcript_id=XM_039768268.1
17	NC_053170.1	36602790	36602940	151	*	4.8606	5.58327	3.34508	1.48957	3.29722e-09	9.89515e-06	Intergenic	-53358	ID=exon-XM_039740056.1-1;Parent=rna-XM_039740056.1;Dbxref=GeneID:120517634,Genbank:XM_039740056.1;gbkey=mRNA;gene=tbxta;product=T-box transcription factor Ta;transcript_id=XM_039740056.1
18	NC_053161.1	92382331	92382481	151	*	5.38354	6.00017	4.28414	1.31439	4.64795e-09	1.31738e-05	Intergenic	-1144572	ID=exon-XM_039761450.1-1;Parent=rna-XM_039761450.1;Dbxref=GeneID:120534134,Genbank:XM_039761450.1;gbkey=mRNA;gene=lepa;product=leptin a;transcript_id=XM_039761450.1
19	NC_053165.1	147744342	147744492	151	*	5.55584	6.15669	4.50709	1.25208	5.60398e-09	1.50476e-05	Intergenic	-6389	ID=exon-XM_039770270.1-4;Parent=rna-XM_039770270.1;Dbxref=GeneID:120539922,Genbank:XM_039770270.1;gbkey=mRNA;gene=rab27a;product=RAB27A%2C member RAS oncogene family%2C transcript variant X2;transcript_id=XM_039770270.1
20	NC_053168.1	122929454	122929604	151	*	5.09178	5.76297	3.79703	1.37966	5.97167e-09	1.52331e-05	promoter-TSS (ID=exon-XM_039737010.1-4;Parent=rna-XM_039737010.1;Dbxref=GeneID:120515737,Genbank:XM_039737010.1;gbkey=mRNA;gene=kif13a;product=kinesin family member 13A%2C transcript variant X1;transcript_id=XM_039737010.1)	-237	ID=exon-XR_005630696.1-4;Parent=rna-XR_005630696.1;Dbxref=GeneID:120515737,Genbank:XR_005630696.1;gbkey=misc_RNA;gene=kif13a;product=kinesin family member 13A%2C transcript variant X5;transcript_id=XR_005630696.1
21	NC_053166.1	125297727	125297877	151	*	5.10253	5.74831	3.903	1.35943	1.17482e-08	2.85414e-05	Intergenic	-13343	ID=exon-XM_039776546.1-22;Parent=rna-XM_039776546.1;Dbxref=GeneID:120543424,Genbank:XM_039776546.1;gbkey=mRNA;gene=parn;product=poly(A)-specific ribonuclease (deadenylation nuclease);transcript_id=XM_039776546.1
22	NC_053157.1	41032947	41033097	151	*	4.58735	5.31534	3.04644	1.47645	1.56064e-08	3.61912e-05	Intergenic	-3727	ID=exon-XM_039750508.1-1;Parent=rna-XM_039750508.1;Dbxref=GeneID:120527277,Genbank:XM_039750508.1;gbkey=mRNA;gene=c4h5orf34;product=chromosome 4 C5orf34 homolog;transcript_id=XM_039750508.1
23	NC_053156.1	7747644	7747794	151	*	6.63588	5.98546	7.08257	-0.92658	3.59105e-08	7.62686e-05	Intergenic	612844	ID=id-LOC120524785;Parent=gene-LOC120524785;Dbxref=GeneID:120524785;gbkey=exon;gene=LOC120524785;model_evidence=Supporting evidence includes similarity to: 3 Proteins%2C and 85%25 coverage of the annotated genomic feature by RNAseq alignments;pseudo=true
24	NC_053160.1	10916984	10917134	151	*	4.88471	5.53615	3.66465	1.33418	3.69644e-08	7.62686e-05	Intergenic	28558	ID=exon-XM_039758226.1-1;Parent=rna-XM_039758226.1;Dbxref=GeneID:120532326,Genbank:XM_039758226.1;gbkey=mRNA;gene=adamtsl7;product=ADAMTS-like 7;transcript_id=XM_039758226.1
25	NC_053155.1	100338184	100338334	151	*	5.45379	6.04711	4.42843	1.22922	3.73734e-08	7.62686e-05	Intergenic	-1326	ID=exon-XM_039744256.1-3;Parent=rna-XM_039744256.1;Dbxref=GeneID:120523197,Genbank:XM_039744256.1;gbkey=mRNA;gene=relt;product=RELT TNF receptor%2C transcript variant X2;transcript_id=XM_039744256.1
26	NC_053171.1	42309895	42310045	151	*	4.79669	5.46091	3.52887	1.35096	4.07052e-08	7.98729e-05	Intergenic	20777	ID=exon-XM_039741179.1-1;Parent=rna-XM_039741179.1;Dbxref=GeneID:120518393,Genbank:XM_039741179.1;gbkey=mRNA;gene=pgfb;partial=true;product=placental growth factor b;transcript_id=XM_039741179.1
27	NC_053159.1	126504282	126504432	151	*	5.53249	6.10552	4.56769	1.15236	5.75374e-08	0.00010872	Intergenic	13892	ID=exon-XM_039757092.1-6;Parent=rna-XM_039757092.1;Dbxref=GeneID:120531573,Genbank:XM_039757092.1;gbkey=mRNA;gene=LOC120531573;product=calcitonin gene-related peptide-receptor component protein;transcript_id=XM_039757092.1
28	NC_053155.1	21971255	21971405	151	*	5.76084	6.29798	4.89546	1.07773	6.89905e-08	0.000125664	Intergenic	-75389	ID=exon-XM_039743515.1-1;Parent=rna-XM_039743515.1;Dbxref=GeneID:120522828,Genbank:XM_039743515.1;gbkey=mRNA;gene=runx1;product=RUNX family transcription factor 1%2C transcript variant X3;transcript_id=XM_039743515.1
29	NC_053154.1	161451082	161451232	151	*	4.8801	5.53131	3.66089	1.28997	7.55452e-08	0.000125664	Intergenic	15428	ID=exon-XM_039761539.1-1;Parent=rna-XM_039761539.1;Dbxref=GeneID:120534177,Genbank:XM_039761539.1;gbkey=mRNA;gene=ppp2r3a;product=protein phosphatase 2%2C regulatory subunit B''%2C alpha;transcript_id=XM_039761539.1
30	NC_053159.1	158534960	158535110	151	*	4.93958	5.58338	3.74711	1.26218	7.60919e-08	0.000125664	Intergenic	1953	ID=exon-XR_005634152.1-6;Parent=rna-XR_005634152.1;Dbxref=GeneID:120531743,Genbank:XR_005634152.1;gbkey=misc_RNA;gene=galnt13;product=UDP-N-acetyl-alpha-D-galactosamine:polypeptide N-acetylgalactosaminyltransferase 13%2C transcript variant X3;transcript_id=XR_005634152.1
31	NC_053171.1	18479297	18479447	151	*	4.88091	5.52713	3.67977	1.28555	7.63568e-08	0.000125664	Intergenic	98564	ID=exon-XM_039742109.1-2;Parent=rna-XM_039742109.1;Dbxref=GeneID:120519027,Genbank:XM_039742109.1;gbkey=mRNA;gene=zfp36l1a;product=zinc finger protein 36%2C C3H type-like 1a;transcript_id=XM_039742109.1
32	NW_024385563.1	40	190	151	*	6.40412	5.66924	6.88866	-0.990157	8.05238e-08	0.000128134	NA	NA	NA
33	NC_053168.1	9746055	9746205	151	*	5.78489	6.3165	4.93403	1.08568	8.34389e-08	0.000128134	Intergenic	-34945	ID=exon-XM_039737538.1-1;Parent=rna-XM_039737538.1;Dbxref=GeneID:120516081,Genbank:XM_039737538.1;gbkey=mRNA;gene=grb10b;product=growth factor receptor-bound protein 10b%2C transcript variant X1;transcript_id=XM_039737538.1
34	NC_053160.1	145473728	145473878	151	*	4.93901	5.59745	3.69306	1.27678	8.76981e-08	0.000128134	Intergenic	26957	ID=exon-XM_039759380.1-1;Parent=rna-XM_039759380.1;Dbxref=GeneID:120532902,Genbank:XM_039759380.1;gbkey=mRNA;gene=LOC120532902;product=globoside alpha-1%2C3-N-acetylgalactosaminyltransferase 1-like%2C transcript variant X1;transcript_id=XM_039759380.1
35	NC_053155.1	266342467	266342617	151	*	4.7472	5.43337	3.39245	1.31556	8.87902e-08	0.000128134	Intergenic	-6746	ID=exon-XR_005632707.1-2;Parent=rna-XR_005632707.1;Dbxref=GeneID:120523841,Genbank:XR_005632707.1;gbkey=ncRNA;gene=LOC120523841;product=uncharacterized LOC120523841;transcript_id=XR_005632707.1
36	NW_024381230.1	15273	15423	151	*	6.76269	6.09003	7.21965	-0.927476	9.04158e-08	0.000128134	NA	NA	NA
37	NC_053158.1	145166463	145166613	151	*	5.17638	5.82363	3.97155	1.2603	9.31555e-08	0.000128449	promoter-TSS (ID=exon-XM_039753451.1-2;Parent=rna-XM_039753451.1;Dbxref=GeneID:120529556,Genbank:XM_039753451.1;gbkey=mRNA;gene=LOC120529556;product=solute carrier family 22 member 23;transcript_id=XM_039753451.1)	-491	ID=exon-XM_039753451.1-2;Parent=rna-XM_039753451.1;Dbxref=GeneID:120529556,Genbank:XM_039753451.1;gbkey=mRNA;gene=LOC120529556;product=solute carrier family 22 member 23;transcript_id=XM_039753451.1
38	NC_053161.1	67223186	67223336	151	*	5.5979	6.14835	4.69674	1.10969	1.11285e-07	0.000149409	Intergenic	-6543	ID=exon-XM_039762157.1-1;Parent=rna-XM_039762157.1;Dbxref=GeneID:120534563,Genbank:XM_039762157.1;gbkey=mRNA;gene=LOC120534563;product=putative tyramine receptor 2;transcript_id=XM_039762157.1
39	NC_053155.1	263037840	263037990	151	*	4.92617	5.56356	3.75635	1.24154	1.15912e-07	0.000151631	Intergenic	-30606	ID=exon-XM_039745452.1-1;Parent=rna-XM_039745452.1;Dbxref=GeneID:120523820,Genbank:XM_039745452.1;gbkey=mRNA;gene=tnfrsf19;product=tumor necrosis factor receptor superfamily%2C member 19%2C transcript variant X3;transcript_id=XM_039745452.1
40	NC_053156.1	227790630	227790780	151	*	5.50281	6.07436	4.54232	1.12901	1.32444e-07	0.000168263	Intergenic	6444	ID=exon-XM_039748685.1-2;Parent=rna-XM_039748685.1;Dbxref=GeneID:120525952,Genbank:XM_039748685.1;gbkey=mRNA;gene=LOC120525952;product=SAM pointed domain-containing Ets transcription factor;transcript_id=XM_039748685.1
41	NC_053159.1	74526220	74526370	151	*	4.6866	5.37366	3.32814	1.31554	1.35222e-07	0.000168263	Intergenic	-5895	ID=exon-XM_039756346.1-1;Parent=rna-XM_039756346.1;Dbxref=GeneID:120531178,Genbank:XM_039756346.1;gbkey=mRNA;gene=igf2bp2a;product=insulin-like growth factor 2 mRNA binding protein 2a%2C transcript variant X2;transcript_id=XM_039756346.1
42	NC_053160.1	145384530	145384680	151	*	5.59601	6.14711	4.69306	1.0846	1.46013e-07	0.000177364	Intergenic	36810	ID=exon-XM_039759380.1-3;Parent=rna-XM_039759380.1;Dbxref=GeneID:120532902,Genbank:XM_039759380.1;gbkey=mRNA;gene=LOC120532902;product=globoside alpha-1%2C3-N-acetylgalactosaminyltransferase 1-like%2C transcript variant X1;transcript_id=XM_039759380.1
43	NW_024384488.1	6439	6589	151	*	5.90907	5.10381	6.4228	-1.03344	1.63358e-07	0.000193818	NA	NA	NA
44	NC_053159.1	177542295	177542445	151	*	5.42825	5.99506	4.48139	1.11272	2.05079e-07	0.000237789	Intergenic	24937	ID=exon-XR_005634004.1-3;Parent=rna-XR_005634004.1;Dbxref=GeneID:120530601,Genbank:XR_005634004.1;gbkey=ncRNA;gene=LOC120530601;product=uncharacterized LOC120530601;transcript_id=XR_005634004.1
45	NC_053155.1	132554675	132554825	151	*	5.20772	5.80603	4.16694	1.16166	2.12376e-07	0.000240243	Intergenic	-16449	ID=exon-XM_039744631.1-1;Parent=rna-XM_039744631.1;Dbxref=GeneID:120523369,Genbank:XM_039744631.1;gbkey=mRNA;gene=LOC120523369;product=POU domain%2C class 2%2C transcription factor 1-like%2C transcript variant X1;transcript_id=XM_039744631.1
46	NC_053156.1	21370619	21370769	151	*	5.40694	5.98929	4.41474	1.12466	2.19207e-07	0.000240243	Intergenic	21263	ID=exon-XM_039746775.1-7;Parent=rna-XM_039746775.1;Dbxref=GeneID:120524911,Genbank:XM_039746775.1;gbkey=mRNA;gene=LOC120524911;product=keratin%2C type I cytoskeletal 18-A;transcript_id=XM_039746775.1
47	NC_053161.1	4393139	4393289	151	*	5.35032	4.29341	5.95376	-1.17066	2.28125e-07	0.000240243	Intergenic	-12088	ID=exon-XM_039760624.1-2;Parent=rna-XM_039760624.1;Dbxref=GeneID:120533712,Genbank:XM_039760624.1;gbkey=mRNA;gene=LOC120533712;product=uncharacterized LOC120533712;transcript_id=XM_039760624.1
48	NC_053159.1	136096425	136096575	151	*	5.40497	5.96319	4.48236	1.10168	2.29965e-07	0.000240243	Intergenic	35130	ID=exon-XM_039757286.1-1;Parent=rna-XM_039757286.1;Dbxref=GeneID:120531671,Genbank:XM_039757286.1;gbkey=mRNA;gene=LOC120531671;product=class A basic helix-loop-helix protein 9-like;transcript_id=XM_039757286.1
49	NC_053156.1	112313115	112313265	151	*	5.33393	5.89983	4.38965	1.13811	2.30741e-07	0.000240243	Intergenic	354445	ID=exon-XM_039747818.1-3;Parent=rna-XM_039747818.1;Dbxref=GeneID:120525482,Genbank:XM_039747818.1;gbkey=mRNA;gene=cenpw;product=centromere protein W;transcript_id=XM_039747818.1
50	NC_053156.1	158543850	158544000	151	*	6.13258	6.62662	5.3753	0.983198	2.38031e-07	0.000242878	Intergenic	-46027	ID=exon-XM_039748130.1-1;Parent=rna-XM_039748130.1;Dbxref=GeneID:120525656,Genbank:XM_039748130.1;gbkey=mRNA;gene=rab10;product=RAB10%2C member RAS oncogene family%2C transcript variant X1;transcript_id=XM_039748130.1
51	NW_024381560.1	6045	6195	151	*	6.36542	5.6616	6.83641	-0.962411	2.49528e-07	0.000245851	NA	NA	NA
52	NC_053156.1	281065794	281065944	151	*	5.96932	6.488	5.15166	1.01442	2.62795e-07	0.000245851	Intergenic	119243	ID=exon-XM_039749858.1-5;Parent=rna-XM_039749858.1;Dbxref=GeneID:120526699,Genbank:XM_039749858.1;gbkey=mRNA;gene=LOC120526699;product=uncharacterized LOC120526699;transcript_id=XM_039749858.1
53	NW_024377854.1	12853	13003	151	*	6.33434	6.77632	5.69393	0.911191	2.64715e-07	0.000245851	NA	NA	NA
54	NC_053160.1	41735184	41735334	151	*	5.09002	5.69435	4.0303	1.1948	2.65091e-07	0.000245851	Intergenic	119276	ID=exon-XR_005634212.1-3;Parent=rna-XR_005634212.1;Dbxref=GeneID:120532131,Genbank:XR_005634212.1;gbkey=ncRNA;gene=LOC120532131;product=uncharacterized LOC120532131;transcript_id=XR_005634212.1
55	NC_053165.1	57575766	57575916	151	*	5.70719	6.23402	4.86874	1.06166	2.67007e-07	0.000245851	Intergenic	-26830	ID=exon-XM_039771556.1-1;Parent=rna-XM_039771556.1;Dbxref=GeneID:120540629,Genbank:XM_039771556.1;gbkey=mRNA;gene=top3b;product=DNA topoisomerase III beta%2C transcript variant X1;transcript_id=XM_039771556.1
56	NC_053158.1	52888948	52889098	151	*	4.88463	5.50673	3.76712	1.20163	2.69859e-07	0.000245851	Intergenic	-32270	ID=exon-XM_039754636.1-1;Parent=rna-XM_039754636.1;Dbxref=GeneID:120530282,Genbank:XM_039754636.1;gbkey=mRNA;gene=tram1;product=translocation associated membrane protein 1;transcript_id=XM_039754636.1
57	NC_053170.1	19681237	19681387	151	*	6.18195	6.67267	5.43257	0.985587	2.77123e-07	0.000248039	promoter-TSS (ID=exon-XM_039739289.1-16;Parent=rna-XM_039739289.1;Dbxref=GeneID:120517142,Genbank:XM_039739289.1;gbkey=mRNA;gene=LOC120517142;product=protein argonaute-1%2C transcript variant X1;transcript_id=XM_039739289.1)	-661	ID=exon-XM_039739290.1-16;Parent=rna-XM_039739290.1;Dbxref=GeneID:120517142,Genbank:XM_039739290.1;gbkey=mRNA;gene=LOC120517142;product=protein argonaute-1%2C transcript variant X2;transcript_id=XM_039739290.1
58	NC_053156.1	15385717	15385867	151	*	5.30882	5.87914	4.35187	1.11929	2.8636e-07	0.000250646	promoter-TSS (ID=exon-XM_039746677.1-7;Parent=rna-XM_039746677.1;Dbxref=GeneID:120524871,Genbank:XM_039746677.1;gbkey=mRNA;gene=cs;product=citrate synthase;transcript_id=XM_039746677.1)	-763	ID=exon-XM_039746677.1-7;Parent=rna-XM_039746677.1;Dbxref=GeneID:120524871,Genbank:XM_039746677.1;gbkey=mRNA;gene=cs;product=citrate synthase;transcript_id=XM_039746677.1
59	NC_053159.1	65890095	65890245	151	*	4.84912	5.4815	3.69674	1.21366	2.89861e-07	0.000250646	promoter-TSS (ID=exon-XM_039756198.1-4;Parent=rna-XM_039756198.1;Dbxref=GeneID:120531110,Genbank:XM_039756198.1;gbkey=mRNA;gene=si:dkeyp-61b2.1;product=tumor necrosis factor receptor superfamily member 8%2C transcript variant X1;transcript_id=XM_039756198.1)	91	ID=exon-XM_039756199.1-4;Parent=rna-XM_039756199.1;Dbxref=GeneID:120531110,Genbank:XM_039756199.1;gbkey=mRNA;gene=si:dkeyp-61b2.1;product=tumor necrosis factor receptor superfamily member 8%2C transcript variant X3;transcript_id=XM_039756199.1
60	NC_053154.1	162195986	162196136	151	*	5.23218	5.82348	4.21302	1.14687	2.97775e-07	0.000253198	Intergenic	-2693	ID=exon-XM_039761626.1-1;Parent=rna-XM_039761626.1;Dbxref=GeneID:120534214,Genbank:XM_039761626.1;gbkey=mRNA;gene=LOC120534214;product=solute carrier family 35 member G2-like%2C transcript variant X1;transcript_id=XM_039761626.1
61	NW_024385188.1	5591	5741	151	*	6.11503	6.59938	5.38056	0.959807	3.04555e-07	0.000254718	NA	NA	NA
62	NC_053154.1	97024096	97024246	151	*	5.40845	5.97493	4.46251	1.1362	3.34637e-07	0.000275363	Intergenic	-19516	ID=exon-XM_039753702.1-1;Parent=rna-XM_039753702.1;Dbxref=GeneID:120529679,Genbank:XM_039753702.1;gbkey=mRNA;gene=LOC120529679;product=fin bud initiation factor-like;transcript_id=XM_039753702.1
63	NC_053154.1	81116420	81116570	151	*	5.17462	5.78723	4.08836	1.14613	3.51423e-07	0.000280328	Intergenic	7416	ID=exon-XM_039751978.1-3;Parent=rna-XM_039751978.1;Dbxref=GeneID:120528008,Genbank:XM_039751978.1;gbkey=mRNA;gene=LOC120528008;product=protein S100-A11-like;transcript_id=XM_039751978.1
64	NC_053162.1	134406286	134406436	151	*	5.32673	5.90459	4.34784	1.10679	3.5166e-07	0.000280328	Intergenic	396546	ID=exon-XM_039763934.1-14;Parent=rna-XM_039763934.1;Dbxref=GeneID:120535830,Genbank:XM_039763934.1;gbkey=mRNA;gene=LOC120535830;product=ubiquitin-associated and SH3 domain-containing protein B-like;transcript_id=XM_039763934.1
65	NC_053159.1	20307598	20307748	151	*	5.34466	5.90797	4.40772	1.10099	3.71057e-07	0.00029124	Intergenic	41534	ID=exon-XM_039755519.1-3;Parent=rna-XM_039755519.1;Dbxref=GeneID:120530845,Genbank:XM_039755519.1;gbkey=mRNA;gene=spsb1;product=splA/ryanodine receptor domain and SOCS box containing 1;transcript_id=XM_039755519.1
66	NC_053170.1	30886034	30886184	151	*	4.60927	3.35568	5.26974	-1.23516	3.85821e-07	0.000296493	Intergenic	-54549	ID=exon-XM_039739781.1-1;Parent=rna-XM_039739781.1;Dbxref=GeneID:120517449,Genbank:XM_039739781.1;gbkey=mRNA;gene=LOC120517449;product=tRNA selenocysteine 1-associated protein 1-like%2C transcript variant X3;transcript_id=XM_039739781.1
67	NC_053167.1	96597290	96597440	151	*	5.08105	5.67988	4.03863	1.14895	3.89373e-07	0.000296493	Intergenic	18751	ID=exon-XM_039734419.1-10;Parent=rna-XM_039734419.1;Dbxref=GeneID:120514195,Genbank:XM_039734419.1;gbkey=mRNA;gene=ak5;product=adenylate kinase 5;transcript_id=XM_039734419.1
68	NC_053159.1	136112904	136113054	151	*	5.26328	5.84474	4.27372	1.11707	4.33764e-07	0.000325438	Intergenic	18651	ID=exon-XM_039757286.1-1;Parent=rna-XM_039757286.1;Dbxref=GeneID:120531671,Genbank:XM_039757286.1;gbkey=mRNA;gene=LOC120531671;product=class A basic helix-loop-helix protein 9-like;transcript_id=XM_039757286.1
69	NC_053171.1	33076050	33076200	151	*	5.3444	5.92433	4.35939	1.10479	4.4568e-07	0.000329532	TTS (ID=exon-XM_039741228.1-4;Parent=rna-XM_039741228.1;Dbxref=GeneID:120518442,Genbank:XM_039741228.1;gbkey=mRNA;gene=lgals3b;product=lectin%2C galactoside binding soluble 3b;transcript_id=XM_039741228.1)	723	ID=exon-XM_039741228.1-4;Parent=rna-XM_039741228.1;Dbxref=GeneID:120518442,Genbank:XM_039741228.1;gbkey=mRNA;gene=lgals3b;product=lectin%2C galactoside binding soluble 3b;transcript_id=XM_039741228.1
70	NW_024376950.1	6988	7138	151	*	7.17233	6.62448	7.56845	-0.799355	4.62499e-07	0.00033519	NA	NA	NA
71	NC_053158.1	167300349	167300499	151	*	5.45938	6.00059	4.58322	1.08188	4.68398e-07	0.00033519	Intergenic	-37021	ID=exon-XM_039753605.1-2;Parent=rna-XM_039753605.1;Dbxref=GeneID:120529630,Genbank:XM_039753605.1;gbkey=mRNA;gene=esyt2b;product=extended synaptotagmin-like protein 2b%2C transcript variant X3;transcript_id=XM_039753605.1
72	NC_053165.1	121131675	121131825	151	*	5.84449	6.34402	5.07409	0.986919	4.81356e-07	0.00033519	promoter-TSS (ID=exon-XM_039773330.1-1;Parent=rna-XM_039773330.1;Dbxref=GeneID:120541570,Genbank:XM_039773330.1;gbkey=mRNA;gene=sema4ba;product=sema domain%2C immunoglobulin domain (Ig)%2C transmembrane domain (TM) and short cytoplasmic domain%2C (semaphorin) 4Ba%2C transcript variant X3;transcript_id=XM_039773330.1)	-712	ID=exon-XM_039773330.1-1;Parent=rna-XM_039773330.1;Dbxref=GeneID:120541570,Genbank:XM_039773330.1;gbkey=mRNA;gene=sema4ba;product=sema domain%2C immunoglobulin domain (Ig)%2C transmembrane domain (TM) and short cytoplasmic domain%2C (semaphorin) 4Ba%2C transcript variant X3;transcript_id=XM_039773330.1
73	NC_053163.1	22176650	22176800	151	*	5.11372	5.69556	4.12306	1.12474	4.82004e-07	0.00033519	Intergenic	-3234	ID=exon-XM_039765501.1-2;Parent=rna-XM_039765501.1;Dbxref=GeneID:120536923,Genbank:XM_039765501.1;gbkey=mRNA;gene=st13;product=ST13 Hsp70 interacting protein;transcript_id=XM_039765501.1
74	NC_053156.1	20085755	20085905	151	*	4.95254	5.55521	3.89807	1.15267	4.87721e-07	0.00033519	promoter-TSS (ID=exon-XM_039746742.1-31;Parent=rna-XM_039746742.1;Dbxref=GeneID:120524901,Genbank:XM_039746742.1;gbkey=mRNA;gene=dip2bb;product=disco-interacting protein 2 homolog Bb%2C transcript variant X1;transcript_id=XM_039746742.1)	-607	ID=exon-XM_039746744.1-31;Parent=rna-XM_039746744.1;Dbxref=GeneID:120524901,Genbank:XM_039746744.1;gbkey=mRNA;gene=dip2bb;product=disco-interacting protein 2 homolog Bb%2C transcript variant X3;transcript_id=XM_039746744.1
75	NC_053161.1	138062854	138063004	151	*	5.49893	6.03197	4.64436	1.06287	4.92753e-07	0.00033519	Intergenic	2794	ID=exon-XM_039761813.1-5;Parent=rna-XM_039761813.1;Dbxref=GeneID:120534316,Genbank:XM_039761813.1;gbkey=mRNA;gene=glt8d2;product=glycosyltransferase 8 domain containing 2%2C transcript variant X2;transcript_id=XM_039761813.1
76	NC_053163.1	129816425	129816575	151	*	5.49844	6.05277	4.58661	1.09177	5.12329e-07	0.000343921	promoter-TSS (ID=exon-XM_039766628.1-4;Parent=rna-XM_039766628.1;Dbxref=GeneID:120537585,Genbank:XM_039766628.1;gbkey=mRNA;gene=acsbg2;product=acyl-CoA synthetase bubblegum family member 2%2C transcript variant X1;transcript_id=XM_039766628.1)	-329	ID=exon-XM_039766629.1-4;Parent=rna-XM_039766629.1;Dbxref=GeneID:120537585,Genbank:XM_039766629.1;gbkey=mRNA;gene=acsbg2;product=acyl-CoA synthetase bubblegum family member 2%2C transcript variant X2;transcript_id=XM_039766629.1
77	NC_053161.1	87100196	87100346	151	*	4.89171	5.5116	3.78152	1.16255	5.36096e-07	0.000355202	Intergenic	-5869	ID=exon-XM_039760530.1-1;Parent=rna-XM_039760530.1;Dbxref=GeneID:120533611,Genbank:XM_039760530.1;gbkey=mRNA;gene=LOC120533611;product=carboxypeptidase A1-like;transcript_id=XM_039760530.1
78	NC_053154.1	57673795	57673945	151	*	6.02772	6.49555	5.33102	0.931964	5.43601e-07	0.000355557	Intergenic	4090	ID=exon-XM_039749467.1-1;Parent=rna-XM_039749467.1;Dbxref=GeneID:120526313,Genbank:XM_039749467.1;gbkey=mRNA;gene=csrp3;product=cysteine and glycine-rich protein 3 (cardiac LIM protein)%2C transcript variant X3;transcript_id=XM_039749467.1
79	NC_053167.1	29627314	29627464	151	*	4.56981	5.23681	3.29135	1.22335	5.5194e-07	0.000356441	Intergenic	1551	ID=exon-XM_039735795.1-4;Parent=rna-XM_039735795.1;Dbxref=GeneID:120515073,Genbank:XM_039735795.1;gbkey=mRNA;gene=bmp7b;product=bone morphogenetic protein 7b%2C transcript variant X1;transcript_id=XM_039735795.1
80	NC_053157.1	248172191	248172341	151	*	5.29576	4.36109	5.85827	-1.08204	5.68152e-07	0.00036136	promoter-TSS (ID=exon-XM_039753078.1-1;Parent=rna-XM_039753078.1;Dbxref=GeneID:120529017,Genbank:XM_039753078.1;gbkey=mRNA;gene=LOC120529017;product=tripartite motif-containing protein 16-like;transcript_id=XM_039753078.1)	14	ID=exon-XM_039753078.1-1;Parent=rna-XM_039753078.1;Dbxref=GeneID:120529017,Genbank:XM_039753078.1;gbkey=mRNA;gene=LOC120529017;product=tripartite motif-containing protein 16-like;transcript_id=XM_039753078.1
81	NW_024384488.1	4422	4572	151	*	6.64768	5.99285	7.09643	-0.888982	5.73722e-07	0.00036136	NA	NA	NA
82	NC_053156.1	278955426	278955576	151	*	4.92571	5.56426	3.75187	1.17087	5.90029e-07	0.000367099	promoter-TSS (ID=exon-XM_039749856.1-21;Parent=rna-XM_039749856.1;Dbxref=GeneID:120526697,Genbank:XM_039749856.1;Note=The sequence of the model RefSeq transcript was modified relative to this genomic sequence to represent the inferred CDS: deleted 1 base in 1 codon;exception=unclassified transcription discrepancy;gbkey=mRNA;gene=LOC120526697;product=cadherin EGF LAG seven-pass G-type receptor 2-l…	52	ID=exon-XM_039749856.1-21;Parent=rna-XM_039749856.1;Dbxref=GeneID:120526697,Genbank:XM_039749856.1;Note=The sequence of the model RefSeq transcript was modified relative to this genomic sequence to represent the inferred CDS: deleted 1 base in 1 codon;exception=unclassified transcription discrepancy;gbkey=mRNA;gene=LOC120526697;product=cadherin EGF LAG seven-pass G-type receptor 2-like;transcript…
83	NC_053159.1	56314814	56314964	151	*	6.73599	6.17441	7.1392	-0.810467	6.09899e-07	0.00037489	Intergenic	-52619	ID=exon-XM_039755043.1-1;Parent=rna-XM_039755043.1;Dbxref=GeneID:120530621,Genbank:XM_039755043.1;gbkey=mRNA;gene=cfap74;product=cilia and flagella associated protein 74;transcript_id=XM_039755043.1
84	NC_053166.1	150083690	150083840	151	*	5.51715	6.07599	4.59281	1.07674	6.29686e-07	0.000376256	Intergenic	-1144	ID=exon-XM_039776531.1-2;Parent=rna-XM_039776531.1;Dbxref=GeneID:120543419,Genbank:XM_039776531.1;gbkey=mRNA;gene=sept12;product=septin 12%2C transcript variant X8;transcript_id=XM_039776531.1
85	NC_053160.1	160562305	160562455	151	*	5.34185	5.89657	4.42898	1.07089	6.31423e-07	0.000376256	Intergenic	-1931	ID=exon-XM_039759447.1-1;Parent=rna-XM_039759447.1;Dbxref=GeneID:120532942,Genbank:XM_039759447.1;gbkey=mRNA;gene=nxnl2;product=nucleoredoxin like 2;transcript_id=XM_039759447.1
86	NC_053165.1	57027262	57027412	151	*	5.44245	6.00774	4.49988	1.07293	6.41419e-07	0.000376256	Intergenic	3309	ID=exon-XM_039771531.1-3;Parent=rna-XM_039771531.1;Dbxref=GeneID:120540613,Genbank:XM_039771531.1;gbkey=mRNA;gene=si:dkey-178e17.1;product=tricarboxylate transport protein B%2C mitochondrial;transcript_id=XM_039771531.1
87	NW_024383598.1	59325	59475	151	*	7.14079	6.64741	7.50776	-0.739931	6.41622e-07	0.000376256	NA	NA	NA
88	NC_053160.1	156411123	156411273	151	*	4.88913	5.52167	3.73618	1.16367	6.56784e-07	0.000380771	Intergenic	5165	ID=exon-XM_039759425.1-3;Parent=rna-XM_039759425.1;Dbxref=GeneID:120532933,Genbank:XM_039759425.1;gbkey=mRNA;gene=epb41l4a;product=erythrocyte membrane protein band 4.1 like 4A%2C transcript variant X2;transcript_id=XM_039759425.1
89	NC_053154.1	267225738	267225888	151	*	5.83168	6.33635	5.0488	1.00292	6.6615e-07	0.000381861	Intergenic	-57887	ID=exon-XM_039773575.1-1;Parent=rna-XM_039773575.1;Dbxref=GeneID:120541689,Genbank:XM_039773575.1;gbkey=mRNA;gene=vcla;product=vinculin a%2C transcript variant X2;transcript_id=XM_039773575.1
90	NC_053156.1	289247662	289247812	151	*	5.99096	6.4723	5.26347	0.938703	6.93258e-07	0.000392183	Intergenic	9213	ID=exon-XM_039749391.1-1;Parent=rna-XM_039749391.1;Dbxref=GeneID:120526282,Genbank:XM_039749391.1;gbkey=mRNA;gene=ampd1;product=adenosine monophosphate deaminase 1 (isoform M)%2C transcript variant X1;transcript_id=XM_039749391.1
91	NC_053154.1	222453082	222453232	151	*	5.22266	5.78209	4.29664	1.09475	6.9953e-07	0.000392183	Intergenic	-39067	ID=exon-XM_039769342.1-1;Parent=rna-XM_039769342.1;Dbxref=GeneID:120539348,Genbank:XM_039769342.1;gbkey=mRNA;gene=LOC120539348;product=serine protease HTRA1B-like;transcript_id=XM_039769342.1
92	NC_053159.1	4986566	4986716	151	*	5.73389	6.24699	4.93021	0.991753	7.44236e-07	0.000412711	Intergenic	176283	ID=exon-XR_005633972.1-3;Parent=rna-XR_005633972.1;Dbxref=GeneID:120530498,Genbank:XR_005633972.1;gbkey=ncRNA;gene=LOC120530498;product=uncharacterized LOC120530498%2C transcript variant X2;transcript_id=XR_005633972.1
93	NC_053164.1	16499285	16499435	151	*	5.48589	6.01139	4.65084	1.02642	7.61772e-07	0.000417893	Intergenic	8477	ID=exon-XM_039768088.1-2;Parent=rna-XM_039768088.1;Dbxref=GeneID:120538691,Genbank:XM_039768088.1;gbkey=mRNA;gene=ppp1r13l;product=protein phosphatase 1%2C regulatory subunit 13 like;transcript_id=XM_039768088.1
94	NC_053156.1	258835072	258835222	151	*	5.49849	6.01792	4.67892	1.01829	7.93847e-07	0.000430856	Intergenic	-26658	ID=exon-XM_039748975.1-1;Parent=rna-XM_039748975.1;Dbxref=GeneID:120526083,Genbank:XM_039748975.1;gbkey=mRNA;gene=LOC120526083;product=protein eva-1 homolog A-like%2C transcript variant X3;transcript_id=XM_039748975.1
95	NW_024382925.1	23056	23206	151	*	5.45635	4.62269	5.98131	-1.01883	8.6732e-07	0.000465778	Intergenic	-12890	ID=exon-XR_005632076.1-1;Parent=rna-XR_005632076.1;Dbxref=GeneID:120521205,Genbank:XR_005632076.1;gbkey=ncRNA;gene=LOC120521205;product=uncharacterized LOC120521205;transcript_id=XR_005632076.1
96	NC_053165.1	152830226	152830376	151	*	4.70071	5.35924	3.45439	1.17489	8.77955e-07	0.000466578	Intergenic	33911	ID=exon-XM_039770339.1-22;Parent=rna-XM_039770339.1;Dbxref=GeneID:120539949,Genbank:XM_039770339.1;gbkey=mRNA;gene=sema6dl;product=sema domain%2C transmembrane domain (TM)%2C and cytoplasmic domain%2C (semaphorin) 6D%2C like%2C transcript variant X8;transcript_id=XM_039770339.1
97	NC_053155.1	147274168	147274318	151	*	4.99356	5.60671	3.90555	1.14191	9.56494e-07	0.000503077	Intergenic	-79897	ID=exon-XM_039744786.1-8;Parent=rna-XM_039744786.1;Dbxref=GeneID:120523456,Genbank:XM_039744786.1;gbkey=mRNA;gene=itgbl1;product=integrin%2C beta-like 1;transcript_id=XM_039744786.1
98	NC_053169.1	37066139	37066289	151	*	4.85248	5.46695	3.76018	1.14891	1.02586e-06	0.000534052	TTS (ID=exon-XM_039737981.1-14;Parent=rna-XM_039737981.1;Dbxref=GeneID:120516364,Genbank:XM_039737981.1;gbkey=mRNA;gene=erlec1;product=endoplasmic reticulum lectin 1%2C transcript variant X1;transcript_id=XM_039737981.1)	1119	ID=exon-XM_039737981.1-14;Parent=rna-XM_039737981.1;Dbxref=GeneID:120516364,Genbank:XM_039737981.1;gbkey=mRNA;gene=erlec1;product=endoplasmic reticulum lectin 1%2C transcript variant X1;transcript_id=XM_039737981.1
99	NC_053157.1	3601535	3601685	151	*	5.45946	5.98696	4.61926	1.02829	1.09681e-06	0.000565221	Intergenic	-7477	ID=exon-XM_039750179.1-2;Parent=rna-XM_039750179.1;Dbxref=GeneID:120527097,Genbank:XM_039750179.1;gbkey=mRNA;gene=tbc1d9;product=TBC1 domain family%2C member 9 (with GRAM domain)%2C transcript variant X2;transcript_id=XM_039750179.1
100	NC_053166.1	158310325	158310475	151	*	5.00566	5.59454	3.99386	1.12327	1.16883e-06	0.000595032	promoter-TSS (ID=exon-XM_039776008.1-4;Parent=rna-XM_039776008.1;Dbxref=GeneID:120543128,Genbank:XM_039776008.1;gbkey=mRNA;gene=mrtfba;product=myocardin related transcription factor Ba%2C transcript variant X1;transcript_id=XM_039776008.1)	-689	ID=exon-XM_039776008.1-4;Parent=rna-XM_039776008.1;Dbxref=GeneID:120543128,Genbank:XM_039776008.1;gbkey=mRNA;gene=mrtfba;product=myocardin related transcription factor Ba%2C transcript variant X1;transcript_id=XM_039776008.1
101	NC_053157.1	101117688	101117838	151	*	5.48537	4.6593	6.00736	-1.00616	1.17798e-06	0.000595032	Intergenic	-1893	ID=exon-XM_039751112.1-14;Parent=rna-XM_039751112.1;Dbxref=GeneID:120527553,Genbank:XM_039751112.1;gbkey=mRNA;gene=adgrl3.1;product=adhesion G protein-coupled receptor L3.1%2C transcript variant X14;transcript_id=XM_039751112.1
102	NC_053156.1	246778568	246778718	151	*	4.74566	5.36031	3.65274	1.14443	1.20932e-06	0.000604871	Intergenic	-9546	ID=exon-XM_039748880.1-1;Parent=rna-XM_039748880.1;Dbxref=GeneID:120526036,Genbank:XM_039748880.1;gbkey=mRNA;gene=cpsf3;product=cleavage and polyadenylation specific factor 3;transcript_id=XM_039748880.1
103	NC_053165.1	88522390	88522540	151	*	4.89543	5.48719	3.87487	1.10906	1.24265e-06	0.000615511	Intergenic	-2354	ID=exon-XM_039772802.1-7;Parent=rna-XM_039772802.1;Dbxref=GeneID:120541308,Genbank:XM_039772802.1;gbkey=mRNA;gene=LOC120541308;product=fibronectin type III and SPRY domain-containing protein 2;transcript_id=XM_039772802.1
104	NC_053156.1	55981076	55981226	151	*	4.6768	5.3548	3.35516	1.17881	1.29887e-06	0.000632477	Intergenic	-2849	ID=exon-XM_039747244.1-1;Parent=rna-XM_039747244.1;Dbxref=GeneID:120525167,Genbank:XM_039747244.1;gbkey=mRNA;gene=LOC120525167;product=ADP-ribosylation factor 3;transcript_id=XM_039747244.1
105	NC_053164.1	148186981	148187131	151	*	5.34979	5.90148	4.44523	1.04749	1.3017e-06	0.000632477	Intergenic	-3995	ID=exon-XM_039769783.1-1;Parent=rna-XM_039769783.1;Dbxref=GeneID:120539577,Genbank:XM_039769783.1;gbkey=mRNA;gene=rap1b;product=RAP1B%2C member of RAS oncogene family%2C transcript variant X1;transcript_id=XM_039769783.1
106	NC_053164.1	34494276	34494426	151	*	5.40984	5.94334	4.55407	1.02175	1.34246e-06	0.000641689	Intergenic	17071	ID=exon-XM_039768326.1-1;Parent=rna-XM_039768326.1;Dbxref=GeneID:120538826,Genbank:XM_039768326.1;gbkey=mRNA;gene=zmiz2;product=zinc finger%2C MIZ-type containing 2;transcript_id=XM_039768326.1
107	NC_053158.1	159312325	159312475	151	*	5.09943	5.6745	4.1287	1.07845	1.34581e-06	0.000641689	Intergenic	219900	ID=id-LOC120530420;Parent=gene-LOC120530420;Dbxref=GeneID:120530420,RFAM:RF00004;gbkey=exon;gene=LOC120530420;inference=COORDINATES: profile:INFERNAL:1.1.1;pseudo=true
108	NC_053165.1	140835798	140835948	151	*	5.74165	4.90333	6.26842	-1.00599	1.41522e-06	0.000668536	Intergenic	9938	ID=exon-XM_039773624.1-10;Parent=rna-XM_039773624.1;Dbxref=GeneID:120541727,Genbank:XM_039773624.1;Note=The sequence of the model RefSeq transcript was modified relative to this genomic sequence to represent the inferred CDS: deleted 1 base in 1 codon;exception=unclassified transcription discrepancy;gbkey=mRNA;gene=LOC120541727;product=IgGFc-binding protein-like;transcript_id=XM_039773624.1
109	NC_053155.1	154296402	154296552	151	*	4.58932	5.22313	3.432	1.15887	1.43597e-06	0.000670482	Intergenic	2496	ID=exon-XM_039744874.1-5;Parent=rna-XM_039744874.1;Dbxref=GeneID:120523500,Genbank:XM_039744874.1;gbkey=mRNA;gene=cmss1;product=cms1 ribosomal small subunit homolog%2C transcript variant X4;transcript_id=XM_039744874.1
110	NC_053170.1	17755632	17755782	151	*	6.90802	7.27308	6.41811	0.752254	1.46581e-06	0.000670482	Intergenic	-20065	ID=exon-XM_039740847.1-1;Parent=rna-XM_039740847.1;Dbxref=GeneID:120518194,Genbank:XM_039740847.1;gbkey=mRNA;gene=LOC120518194;product=junction plakoglobin-like%2C transcript variant X2;transcript_id=XM_039740847.1
111	NC_053163.1	63754168	63754318	151	*	5.09701	5.67192	4.12673	1.06758	1.47112e-06	0.000670482	Intergenic	67385	ID=exon-XM_039765858.1-8;Parent=rna-XM_039765858.1;Dbxref=GeneID:120537150,Genbank:XM_039765858.1;gbkey=mRNA;gene=si:ch211-153b23.7;product=TNFAIP3-interacting protein 3;transcript_id=XM_039765858.1
112	NC_053167.1	15627771	15627921	151	*	5.50349	6.03534	4.652	1.0031	1.48963e-06	0.000670482	Intergenic	69816	ID=id-LOC120515181-4;Parent=gene-LOC120515181;Dbxref=GeneID:120515181;gbkey=exon;gene=LOC120515181;model_evidence=Supporting evidence includes similarity to: 1 Protein;pseudo=true
113	NC_053162.1	131218519	131218669	151	*	4.49223	5.16541	3.18966	1.17476	1.49565e-06	0.000670482	TTS (ID=exon-XM_039763872.1-8;Parent=rna-XM_039763872.1;Dbxref=GeneID:120535795,Genbank:XM_039763872.1;gbkey=mRNA;gene=slc2a6;product=solute carrier family 2 member 6;transcript_id=XM_039763872.1)	673	ID=exon-XM_039763872.1-8;Parent=rna-XM_039763872.1;Dbxref=GeneID:120535795,Genbank:XM_039763872.1;gbkey=mRNA;gene=slc2a6;product=solute carrier family 2 member 6;transcript_id=XM_039763872.1
114	NC_053170.1	94693320	94693470	151	*	5.19475	5.74969	4.28125	1.05025	1.50285e-06	0.000670482	promoter-TSS (ID=exon-XM_039740612.1-2;Parent=rna-XM_039740612.1;Dbxref=GeneID:120518051,Genbank:XM_039740612.1;gbkey=mRNA;gene=rbfox3a;product=RNA binding fox-1 homolog 3a%2C transcript variant X5;transcript_id=XM_039740612.1)	-380	ID=exon-XM_039740616.1-2;Parent=rna-XM_039740616.1;Dbxref=GeneID:120518051,Genbank:XM_039740616.1;gbkey=mRNA;gene=rbfox3a;product=RNA binding fox-1 homolog 3a%2C transcript variant X9;transcript_id=XM_039740616.1
115	NC_053163.1	133084519	133084669	151	*	6.62178	7.01228	6.08469	0.782665	1.51134e-06	0.000670482	promoter-TSS (ID=exon-XM_039766704.1-1;Parent=rna-XM_039766704.1;Dbxref=GeneID:120537629,Genbank:XM_039766704.1;gbkey=mRNA;gene=LOC120537629;product=protein strawberry notch homolog 2-like%2C transcript variant X2;transcript_id=XM_039766704.1)	-145	ID=exon-XM_039766704.1-1;Parent=rna-XM_039766704.1;Dbxref=GeneID:120537629,Genbank:XM_039766704.1;gbkey=mRNA;gene=LOC120537629;product=protein strawberry notch homolog 2-like%2C transcript variant X2;transcript_id=XM_039766704.1
116	NC_053159.1	172345764	172345914	151	*	4.63465	5.29187	3.39326	1.15926	1.59597e-06	0.000701924	Intergenic	5961	ID=exon-XM_039757540.1-1;Parent=rna-XM_039757540.1;Dbxref=GeneID:120531794,Genbank:XM_039757540.1;gbkey=mRNA;gene=stk39;product=serine threonine kinase 39%2C transcript variant X2;transcript_id=XM_039757540.1
117	NC_053167.1	104183911	104184061	151	*	5.3108	5.85995	4.41321	1.062	1.65533e-06	0.000721808	Intergenic	21363	ID=exon-XR_005630586.1-3;Parent=rna-XR_005630586.1;Dbxref=GeneID:120515092,Genbank:XR_005630586.1;gbkey=ncRNA;gene=LOC120515092;product=uncharacterized LOC120515092;transcript_id=XR_005630586.1
118	NC_053160.1	27522088	27522238	151	*	5.53382	6.05747	4.70352	1.01458	1.67437e-06	0.000723359	Intergenic	13225	ID=exon-XM_039758389.1-5;Parent=rna-XM_039758389.1;Dbxref=GeneID:120532418,Genbank:XM_039758389.1;gbkey=mRNA;gene=lhfpl2b;product=LHFPL tetraspan subfamily member 2b%2C transcript variant X2;transcript_id=XM_039758389.1
119	NC_053160.1	79797582	79797732	151	*	5.36819	5.89335	4.53402	1.0035	1.69614e-06	0.000723359	Intergenic	-2693	ID=exon-XR_005634340.1-1;Parent=rna-XR_005634340.1;Dbxref=GeneID:120532676,Genbank:XR_005634340.1;gbkey=ncRNA;gene=LOC120532676;product=uncharacterized LOC120532676;transcript_id=XR_005634340.1
120	NC_053154.1	159902790	159902940	151	*	5.20715	5.76197	4.294	1.05019	1.70142e-06	0.000723359	Intergenic	8314	ID=exon-XM_039761439.1-1;Parent=rna-XM_039761439.1;Dbxref=GeneID:120534121,Genbank:XM_039761439.1;gbkey=mRNA;gene=pld1a;product=phospholipase D1a%2C transcript variant X2;transcript_id=XM_039761439.1
121	NC_053167.1	87749051	87749201	151	*	6.37908	6.79497	5.79242	0.82963	1.74716e-06	0.000736667	Intergenic	134852	ID=exon-XR_005630544.1-3;Parent=rna-XR_005630544.1;Dbxref=GeneID:120514911,Genbank:XR_005630544.1;gbkey=ncRNA;gene=LOC120514911;product=uncharacterized LOC120514911;transcript_id=XR_005630544.1
122	NC_053157.1	183919671	183919821	151	*	4.85058	5.44667	3.81667	1.09546	1.83119e-06	0.000765768	Intergenic	-279169	ID=exon-XR_005633578.1-1;Parent=rna-XR_005633578.1;Dbxref=GeneID:120528639,Genbank:XR_005633578.1;gbkey=ncRNA;gene=LOC120528639;product=uncharacterized LOC120528639;transcript_id=XR_005633578.1
123	NC_053154.1	162490215	162490365	151	*	5.18596	5.73489	4.28897	1.04434	1.85973e-06	0.00077138	Intergenic	11786	ID=exon-XM_039766922.1-5;Parent=rna-XM_039766922.1;Dbxref=GeneID:120537727,Genbank:XM_039766922.1;gbkey=mRNA;gene=LOC120537727;product=mucin-2-like;transcript_id=XM_039766922.1
124	NC_053160.1	166163136	166163286	151	*	5.84941	6.35072	5.0747	0.949308	1.88041e-06	0.000773666	Intergenic	16734	ID=exon-XM_039759519.1-1;Parent=rna-XM_039759519.1;Dbxref=GeneID:120532971,Genbank:XM_039759519.1;gbkey=mRNA;gene=ugcg;product=UDP-glucose ceramide glucosyltransferase;transcript_id=XM_039759519.1
125	NC_053159.1	18520834	18520984	151	*	5.9169	6.4	5.18535	0.93927	1.90028e-06	0.000775587	Intergenic	21671	ID=exon-XM_039755460.1-6;Parent=rna-XM_039755460.1;Dbxref=GeneID:120530822,Genbank:XM_039755460.1;gbkey=mRNA;gene=tmem82;product=transmembrane protein 82;transcript_id=XM_039755460.1
126	NC_053156.1	266750438	266750588	151	*	6.57884	6.96831	6.04371	0.772306	2.04614e-06	0.00082632	Intergenic	-55286	ID=exon-XR_005633080.1-1;Parent=rna-XR_005633080.1;Dbxref=GeneID:120526138,Genbank:XR_005633080.1;gbkey=ncRNA;gene=LOC120526138;product=uncharacterized LOC120526138;transcript_id=XR_005633080.1
127	NC_053160.1	62645789	62645939	151	*	5.1106	5.66827	4.18953	1.07725	2.05697e-06	0.00082632	Intergenic	2936	ID=exon-XM_039758725.1-7;Parent=rna-XM_039758725.1;Dbxref=GeneID:120532593,Genbank:XM_039758725.1;gbkey=mRNA;gene=pde4d;product=phosphodiesterase 4D%2C cAMP-specific%2C transcript variant X2;transcript_id=XM_039758725.1
128	NC_053159.1	105626416	105626566	151	*	5.82924	6.30603	5.11221	0.94154	2.12836e-06	0.000848317	Intergenic	-28462	ID=exon-XM_039756695.1-1;Parent=rna-XM_039756695.1;Dbxref=GeneID:120531362,Genbank:XM_039756695.1;gbkey=mRNA;gene=LOC120531362;product=unconventional myosin-XVIIIa-like%2C transcript variant X6;transcript_id=XM_039756695.1
129	NC_053164.1	14137282	14137432	151	*	5.16615	5.71461	4.2704	1.03598	2.15922e-06	0.000853946	Intergenic	-505180	ID=exon-XM_039770121.1-1;Parent=rna-XM_039770121.1;Dbxref=GeneID:120539739,Genbank:XM_039770121.1;gbkey=mRNA;gene=LOC120539739;product=uncharacterized LOC120539739;transcript_id=XM_039770121.1
130	NC_053168.1	120052482	120052632	151	*	5.29944	5.84223	4.41904	1.04672	2.18267e-06	0.000856581	Intergenic	7659	ID=exon-XM_039736195.1-14;Parent=rna-XM_039736195.1;Dbxref=GeneID:120515348,Genbank:XM_039736195.1;gbkey=mRNA;gene=cdkal1;product=CDK5 regulatory subunit associated protein 1-like 1;transcript_id=XM_039736195.1
131	NC_053157.1	126225712	126225862	151	*	4.89321	5.49207	3.8507	1.09504	2.25772e-06	0.00087927	Intergenic	-382011	ID=exon-XM_039752891.1-1;Parent=rna-XM_039752891.1;Dbxref=GeneID:120528745,Genbank:XM_039752891.1;gbkey=mRNA;gene=LOC120528745;product=uncharacterized LOC120528745;transcript_id=XM_039752891.1
132	NC_053154.1	69943085	69943235	151	*	5.05246	5.64981	4.01465	1.07781	2.27639e-06	0.000879826	Intergenic	9153	ID=exon-XM_039750493.1-4;Parent=rna-XM_039750493.1;Dbxref=GeneID:120527264,Genbank:XM_039750493.1;gbkey=mRNA;gene=cdc42se1;product=CDC42 small effector 1%2C transcript variant X2;transcript_id=XM_039750493.1
133	NC_053170.1	35841398	35841548	151	*	5.98931	6.46835	5.26713	0.90297	2.31985e-06	0.000889879	promoter-TSS (ID=exon-XM_039740492.1-1;Parent=rna-XM_039740492.1;Dbxref=GeneID:120517953,Genbank:XM_039740492.1;gbkey=mRNA;gene=LOC120517953;product=ribosomal protein S6 kinase 2 alpha%2C transcript variant X4;transcript_id=XM_039740492.1)	-53	ID=exon-XM_039740492.1-1;Parent=rna-XM_039740492.1;Dbxref=GeneID:120517953,Genbank:XM_039740492.1;gbkey=mRNA;gene=LOC120517953;product=ribosomal protein S6 kinase 2 alpha%2C transcript variant X4;transcript_id=XM_039740492.1
134	NC_053163.1	167444002	167444152	151	*	4.98901	5.56215	4.02393	1.05396	2.37397e-06	0.000903846	Intergenic	-10556	ID=exon-XM_039767346.1-1;Parent=rna-XM_039767346.1;Dbxref=GeneID:120538003,Genbank:XM_039767346.1;gbkey=mRNA;gene=cebpb;product=CCAAT enhancer binding protein beta;transcript_id=XM_039767346.1
135	NC_053166.1	80822383	80822533	151	*	5.59882	6.1094	4.80139	0.977356	2.48582e-06	0.000938918	Intergenic	15686	ID=exon-XM_039775636.1-7;Parent=rna-XM_039775636.1;Dbxref=GeneID:120542909,Genbank:XM_039775636.1;gbkey=mRNA;gene=LOC120542909;product=synapsin-1-like%2C transcript variant X3;transcript_id=XM_039775636.1
136	NC_053160.1	125807686	125807836	151	*	5.27988	5.80192	4.45369	1.00257	2.5029e-06	0.000938918	promoter-TSS (ID=exon-XM_039759265.1-24;Parent=rna-XM_039759265.1;Dbxref=GeneID:120532844,Genbank:XM_039759265.1;gbkey=mRNA;gene=rasgrf2b;product=Ras protein-specific guanine nucleotide-releasing factor 2b%2C transcript variant X1;transcript_id=XM_039759265.1)	-548	ID=exon-XM_039759265.1-24;Parent=rna-XM_039759265.1;Dbxref=GeneID:120532844,Genbank:XM_039759265.1;gbkey=mRNA;gene=rasgrf2b;product=Ras protein-specific guanine nucleotide-releasing factor 2b%2C transcript variant X1;transcript_id=XM_039759265.1
137	NC_053170.1	8930663	8930813	151	*	4.90781	5.51817	3.82884	1.10811	2.64094e-06	0.000981703	Intergenic	-55702	ID=exon-XM_039739550.1-2;Parent=rna-XM_039739550.1;Dbxref=GeneID:120517328,Genbank:XM_039739550.1;gbkey=mRNA;gene=LOC120517328;product=protein TANC2%2C transcript variant X3;transcript_id=XM_039739550.1
138	NW_024379860.1	680	830	151	*	5.92484	5.08102	6.45374	-0.9903	2.65883e-06	0.000981703	NA	NA	NA
139	NC_053155.1	22081175	22081325	151	*	5.62247	6.12587	4.84267	0.98327	2.67468e-06	0.000981703	Intergenic	34531	ID=exon-XM_039743515.1-1;Parent=rna-XM_039743515.1;Dbxref=GeneID:120522828,Genbank:XM_039743515.1;gbkey=mRNA;gene=runx1;product=RUNX family transcription factor 1%2C transcript variant X3;transcript_id=XM_039743515.1
140	NC_053159.1	61991680	61991830	151	*	6.15513	5.54601	6.5821	-0.841148	2.73515e-06	0.000988244	Intergenic	-64440	ID=exon-XM_039756092.1-4;Parent=rna-XM_039756092.1;Dbxref=GeneID:120531070,Genbank:XM_039756092.1;gbkey=mRNA;gene=prdm16;product=PR domain containing 16%2C transcript variant X5;transcript_id=XM_039756092.1
141	NC_053164.1	29213150	29213300	151	*	5.36732	5.89294	4.53196	0.981521	2.7443e-06	0.000988244	Intergenic	-2225	ID=exon-XM_039768263.1-2;Parent=rna-XM_039768263.1;Dbxref=GeneID:120538786,Genbank:XM_039768263.1;gbkey=mRNA;gene=zgc:154093;product=uncharacterized protein LOC777623 homolog;transcript_id=XM_039768263.1
142	NC_053161.1	35283327	35283477	151	*	5.0848	5.651	4.13968	1.03453	2.75466e-06	0.000988244	Intergenic	13516	ID=exon-XR_005634638.1-6;Parent=rna-XR_005634638.1;Dbxref=GeneID:120533876,Genbank:XR_005634638.1;gbkey=misc_RNA;gene=LOC120533876;product=leucine-rich single-pass membrane protein 1-like%2C transcript variant X4;transcript_id=XR_005634638.1
143	NC_053160.1	16439152	16439302	151	*	5.00347	5.595	3.98358	1.08338	2.77652e-06	0.000988244	Intergenic	-3373	ID=exon-XM_039758251.1-5;Parent=rna-XM_039758251.1;Dbxref=GeneID:120532346,Genbank:XM_039758251.1;gbkey=mRNA;gene=dennd4c;product=DENN/MADD domain containing 4C%2C transcript variant X1;transcript_id=XM_039758251.1
144	NC_053159.1	2252891	2253041	151	*	5.15701	5.703	4.26798	1.04067	2.78935e-06	0.000988244	Intergenic	41114	ID=exon-XM_039755266.1-2;Parent=rna-XM_039755266.1;Dbxref=GeneID:120530732,Genbank:XM_039755266.1;gbkey=mRNA;gene=clasp1a;product=cytoplasmic linker associated protein 1a%2C transcript variant X22;transcript_id=XM_039755266.1
145	NC_053165.1	86638327	86638477	151	*	5.11119	5.67951	4.15999	1.03896	2.84842e-06	0.00100221	Intergenic	-21366	ID=exon-XM_039772768.1-1;Parent=rna-XM_039772768.1;Dbxref=GeneID:120541281,Genbank:XM_039772768.1;gbkey=mRNA;gene=mex3b;product=mex-3 RNA binding family member B;transcript_id=XM_039772768.1
146	NW_024385676.1	9959	10109	151	*	6.58758	6.00893	6.99945	-0.816004	3.11691e-06	0.00108917	NA	NA	NA
147	NC_053165.1	133385668	133385818	151	*	5.71469	6.19193	4.99665	0.919046	3.19994e-06	0.00110424	Intergenic	-34253	ID=exon-XM_039773469.1-4;Parent=rna-XM_039773469.1;Dbxref=GeneID:120541644,Genbank:XM_039773469.1;gbkey=mRNA;gene=LOC120541644;product=zinc finger protein 609-like%2C transcript variant X3;transcript_id=XM_039773469.1
148	NC_053162.1	179147183	179147333	151	*	7.10717	6.66588	7.44462	-0.691939	3.20333e-06	0.00110424	Intergenic	88845	ID=exon-XM_039764424.1-10;Parent=rna-XM_039764424.1;Dbxref=GeneID:120536073,Genbank:XM_039764424.1;gbkey=mRNA;gene=LOC120536073;product=uncharacterized LOC120536073%2C transcript variant X2;transcript_id=XM_039764424.1
149	NW_024383943.1	2354	2504	151	*	5.9234	6.38768	5.2346	0.893283	3.226e-06	0.00110459	NA	NA	NA
150	NC_053154.1	315382679	315382829	151	*	5.16393	5.73054	4.21763	1.03235	3.28838e-06	0.00111844	Intergenic	-6765	ID=exon-XR_005630650.1-2;Parent=rna-XR_005630650.1;Dbxref=GeneID:120515411,Genbank:XR_005630650.1;gbkey=ncRNA;gene=LOC120515411;product=uncharacterized LOC120515411;transcript_id=XR_005630650.1
151	NC_053164.1	148520315	148520465	151	*	5.83691	6.32041	5.10443	0.903313	3.44325e-06	0.00115402	Intergenic	12557	ID=exon-XM_039769787.1-5;Parent=rna-XM_039769787.1;Dbxref=GeneID:120539579,Genbank:XM_039769787.1;gbkey=mRNA;gene=slc35e3;product=solute carrier family 35 member E3;transcript_id=XM_039769787.1
152	NW_024383373.1	13365	13515	151	*	7.53148	7.07083	7.8801	-0.694114	3.46712e-06	0.00115402	NA	NA	NA
153	NC_053156.1	62656758	62656908	151	*	6.16748	6.60277	5.54115	0.860489	3.46881e-06	0.00115402	Intergenic	-7949	ID=exon-XM_039747318.1-1;Parent=rna-XM_039747318.1;Dbxref=GeneID:120525208,Genbank:XM_039747318.1;gbkey=mRNA;gene=LOC120525208;product=tubulin alpha-1A chain;transcript_id=XM_039747318.1
154	NC_053168.1	19422202	19422352	151	*	5.78243	6.24367	5.10036	0.899648	3.51541e-06	0.00115402	Intergenic	-15553	ID=exon-XM_039736699.1-4;Parent=rna-XM_039736699.1;Dbxref=GeneID:120515588,Genbank:XM_039736699.1;gbkey=mRNA;gene=LOC120515588;product=FH1/FH2 domain-containing protein 3-like%2C transcript variant X7;transcript_id=XM_039736699.1
155	NC_053160.1	186657976	186658126	151	*	4.80754	3.76052	5.40784	-1.06926	3.5184e-06	0.00115402	Intergenic	75005	ID=exon-XR_005634261.1-2;Parent=rna-XR_005634261.1;Dbxref=GeneID:120532224,Genbank:XR_005634261.1;gbkey=ncRNA;gene=LOC120532224;product=uncharacterized LOC120532224;transcript_id=XR_005634261.1
156	NC_053162.1	122671437	122671587	151	*	4.80243	5.39725	3.77244	1.06035	3.5287e-06	0.00115402	promoter-TSS (ID=exon-XM_039763693.1-3;Parent=rna-XM_039763693.1;Dbxref=GeneID:120535699,Genbank:XM_039763693.1;gbkey=mRNA;gene=wu:fj39g12;product=uncharacterized protein LOC563937 homolog;transcript_id=XM_039763693.1)	38	ID=exon-XM_039763693.1-3;Parent=rna-XM_039763693.1;Dbxref=GeneID:120535699,Genbank:XM_039763693.1;gbkey=mRNA;gene=wu:fj39g12;product=uncharacterized protein LOC563937 homolog;transcript_id=XM_039763693.1
157	NC_053156.1	96165561	96165711	151	*	5.75248	6.22576	5.04346	0.910597	3.61317e-06	0.00117412	Intergenic	5492	ID=exon-XR_005632949.1-1;Parent=rna-XR_005632949.1;Dbxref=GeneID:120525398,Genbank:XR_005632949.1;gbkey=ncRNA;gene=LOC120525398;product=uncharacterized LOC120525398;transcript_id=XR_005632949.1
158	NC_053159.1	123102010	123102160	151	*	5.69815	6.1943	4.93585	0.938617	3.74003e-06	0.00119962	TTS (ID=exon-XM_039757025.1-7;Parent=rna-XM_039757025.1;Dbxref=GeneID:120531531,Genbank:XM_039757025.1;gbkey=mRNA;gene=LOC120531531;product=vacuole membrane protein 1-like%2C transcript variant X1;transcript_id=XM_039757025.1)	223	ID=exon-XM_039757025.1-7;Parent=rna-XM_039757025.1;Dbxref=GeneID:120531531,Genbank:XM_039757025.1;gbkey=mRNA;gene=LOC120531531;product=vacuole membrane protein 1-like%2C transcript variant X1;transcript_id=XM_039757025.1
159	NC_053164.1	144790428	144790578	151	*	5.05022	5.61244	4.11639	1.03216	3.74759e-06	0.00119962	Intergenic	-89048	ID=exon-XM_039769759.1-1;Parent=rna-XM_039769759.1;Dbxref=GeneID:120539563,Genbank:XM_039769759.1;gbkey=mRNA;gene=plekha5;product=pleckstrin homology domain containing%2C family A member 5%2C transcript variant X13;transcript_id=XM_039769759.1
160	NC_053154.1	285412579	285412729	151	*	5.19279	5.74405	4.2894	1.0246	3.76219e-06	0.00119962	TTS (ID=exon-XM_039776123.1-10;Parent=rna-XM_039776123.1;Dbxref=GeneID:120543182,Genbank:XM_039776123.1;gbkey=mRNA;gene=cpn1;product=carboxypeptidase N%2C polypeptide 1%2C transcript variant X2;transcript_id=XM_039776123.1)	553	ID=exon-XM_039776123.1-10;Parent=rna-XM_039776123.1;Dbxref=GeneID:120543182,Genbank:XM_039776123.1;gbkey=mRNA;gene=cpn1;product=carboxypeptidase N%2C polypeptide 1%2C transcript variant X2;transcript_id=XM_039776123.1
161	NC_053165.1	54300228	54300378	151	*	5.07869	5.62788	4.18096	1.01063	3.81039e-06	0.00120744	Intergenic	25545	ID=exon-XM_039771417.1-15;Parent=rna-XM_039771417.1;Dbxref=GeneID:120540573,Genbank:XM_039771417.1;gbkey=mRNA;gene=susd2;product=sushi domain containing 2;transcript_id=XM_039771417.1
162	NW_024386582.1	4764	4914	151	*	5.28224	4.38787	5.8302	-1.02291	3.90324e-06	0.00122004	NA	NA	NA
163	NC_053156.1	12674803	12674953	151	*	5.7812	6.24614	5.09092	0.889494	3.93989e-06	0.00122004	TTS (ID=exon-XM_039746636.1-4;Parent=rna-XM_039746636.1;Dbxref=GeneID:120524846,Genbank:XM_039746636.1;gbkey=mRNA;gene=mettl1;product=methyltransferase like 1;transcript_id=XM_039746636.1)	511	ID=exon-XM_039746636.1-4;Parent=rna-XM_039746636.1;Dbxref=GeneID:120524846,Genbank:XM_039746636.1;gbkey=mRNA;gene=mettl1;product=methyltransferase like 1;transcript_id=XM_039746636.1
164	NC_053163.1	134716472	134716622	151	*	4.70548	5.30196	3.67036	1.07228	3.94314e-06	0.00122004	TTS (ID=exon-XM_039766775.1-3;Parent=rna-XM_039766775.1;Dbxref=GeneID:120537672,Genbank:XM_039766775.1;gbkey=mRNA;gene=LOC120537672;product=ceramide synthase 2-like%2C transcript variant X1;transcript_id=XM_039766775.1)	672	ID=exon-XM_039766778.1-3;Parent=rna-XM_039766778.1;Dbxref=GeneID:120537672,Genbank:XM_039766778.1;gbkey=mRNA;gene=LOC120537672;product=ceramide synthase 2-like%2C transcript variant X4;transcript_id=XM_039766778.1
165	NC_053156.1	116399897	116400047	151	*	4.5563	5.19911	3.36737	1.11877	3.94578e-06	0.00122004	Intergenic	-221690	ID=exon-XM_039747852.1-1;Parent=rna-XM_039747852.1;Dbxref=GeneID:120525501,Genbank:XM_039747852.1;gbkey=mRNA;gene=LOC120525501;product=prolyl endopeptidase;transcript_id=XM_039747852.1
166	NC_053156.1	129940591	129940741	151	*	4.94758	5.5319	3.94951	1.04624	3.99387e-06	0.00122459	Intergenic	-1842	ID=exon-XM_039747936.1-10;Parent=rna-XM_039747936.1;Dbxref=GeneID:120525547,Genbank:XM_039747936.1;gbkey=mRNA;gene=rpf2;product=ribosome production factor 2 homolog;transcript_id=XM_039747936.1
167	NW_024378378.1	5885	6035	151	*	6.78447	6.26029	7.16812	-0.754494	4.02157e-06	0.00122459	NA	NA	NA
168	NC_053159.1	164680446	164680596	151	*	5.50236	6.01399	4.70232	0.948774	4.04354e-06	0.00122459	Intergenic	-39225	ID=exon-XM_039757487.1-2;Parent=rna-XM_039757487.1;Dbxref=GeneID:120531770,Genbank:XM_039757487.1;gbkey=mRNA;gene=rbms1a;product=RNA binding motif%2C single stranded interacting protein 1a%2C transcript variant X6;transcript_id=XM_039757487.1
169	NC_053166.1	9104135	9104285	151	*	5.40364	5.93525	4.55278	0.982526	4.05653e-06	0.00122459	Intergenic	16469	ID=exon-XM_039773814.1-2;Parent=rna-XM_039773814.1;Dbxref=GeneID:120541879,Genbank:XM_039773814.1;gbkey=mRNA;gene=ergic1;product=endoplasmic reticulum-golgi intermediate compartment 1;transcript_id=XM_039773814.1
170	NC_053156.1	159561065	159561215	151	*	4.9031	5.47118	3.95259	1.03756	4.12462e-06	0.00123465	Intergenic	-53932	ID=exon-XM_039748146.1-5;Parent=rna-XM_039748146.1;Dbxref=GeneID:120525660,Genbank:XM_039748146.1;gbkey=mRNA;gene=arid1b;product=AT rich interactive domain 1B (SWI1-like)%2C transcript variant X4;transcript_id=XM_039748146.1
171	NC_053156.1	63429318	63429468	151	*	5.33612	5.86164	4.50103	0.968838	4.13824e-06	0.00123465	Intergenic	5232	ID=exon-XM_039747350.1-7;Parent=rna-XM_039747350.1;Dbxref=GeneID:120525229,Genbank:XM_039747350.1;gbkey=mRNA;gene=nab2;product=NGFI-A binding protein 2 (EGR1 binding protein 2)%2C transcript variant X1;transcript_id=XM_039747350.1
172	NC_053162.1	42032934	42033084	151	*	5.65661	6.13849	4.92787	0.932942	4.2192e-06	0.00125078	Intergenic	3674	ID=exon-XR_005635017.1-1;Parent=rna-XR_005635017.1;Dbxref=GeneID:120536107,RFAM:RF00003,Genbank:XR_005635017.1;gbkey=ncRNA;gene=LOC120536107;inference=COORDINATES: profile:INFERNAL:1.1.1;product=U1 spliceosomal RNA;transcript_id=XR_005635017.1
173	NC_053161.1	16879585	16879735	151	*	5.12742	5.68369	4.21021	1.00606	4.24136e-06	0.00125078	Intergenic	-2467	ID=exon-XM_039760840.1-19;Parent=rna-XM_039760840.1;Dbxref=GeneID:120533825,Genbank:XM_039760840.1;gbkey=mRNA;gene=srgap1a;product=SLIT-ROBO Rho GTPase activating protein 1a;transcript_id=XM_039760840.1
174	NC_053168.1	83843107	83843257	151	*	4.69947	5.29027	3.68179	1.07084	4.2938e-06	0.00125897	Intergenic	-455501	ID=exon-XM_039737271.1-1;Parent=rna-XM_039737271.1;Dbxref=GeneID:120515904,Genbank:XM_039737271.1;gbkey=mRNA;gene=has2;product=hyaluronan synthase 2;transcript_id=XM_039737271.1
175	NC_053154.1	23550905	23551055	151	*	5.04427	5.60499	4.11464	1.01828	4.34069e-06	0.00126545	Intergenic	-5572	ID=exon-XM_039744736.1-9;Parent=rna-XM_039744736.1;Dbxref=GeneID:120523421,Genbank:XM_039744736.1;gbkey=mRNA;gene=LOC120523421;product=potassium voltage-gated channel subfamily KQT member 1-like%2C transcript variant X3;transcript_id=XM_039744736.1
176	NC_053157.1	112206253	112206403	151	*	5.50121	6.01531	4.69506	0.957788	4.40785e-06	0.00126828	Intergenic	72810	ID=exon-XM_039751166.1-2;Parent=rna-XM_039751166.1;Dbxref=GeneID:120527582,Genbank:XM_039751166.1;gbkey=mRNA;gene=palld;product=palladin%2C cytoskeletal associated protein%2C transcript variant X1;transcript_id=XM_039751166.1
177	NC_053170.1	89394935	89395085	151	*	6.88717	7.23862	6.42154	0.696739	4.42482e-06	0.00126828	Intergenic	7022	ID=exon-XM_039740133.1-5;Parent=rna-XM_039740133.1;Dbxref=GeneID:120517689,Genbank:XM_039740133.1;gbkey=mRNA;gene=fscn2b;product=fascin actin-bundling protein 2b%2C retinal;transcript_id=XM_039740133.1
178	NW_024377643.1	78763	78913	151	*	7.6719	7.1415	8.05887	-0.758308	4.42497e-06	0.00126828	NA	NA	NA
179	NC_053159.1	111207119	111207269	151	*	5.35522	5.90548	4.45459	0.980969	4.66214e-06	0.00132879	Intergenic	-22594	ID=exon-XM_039756778.1-9;Parent=rna-XM_039756778.1;Dbxref=GeneID:120531398,Genbank:XM_039756778.1;gbkey=mRNA;gene=atp2a3;product=ATPase sarcoplasmic/endoplasmic reticulum Ca2+ transporting 3%2C transcript variant X1;transcript_id=XM_039756778.1
180	NC_053154.1	270683007	270683157	151	*	5.4128	5.95402	4.5366	0.986073	4.79884e-06	0.00136015	Intergenic	-5631	ID=exon-XM_039774063.1-2;Parent=rna-XM_039774063.1;Dbxref=GeneID:120541990,Genbank:XM_039774063.1;gbkey=mRNA;gene=arhgap22;product=Rho GTPase activating protein 22%2C transcript variant X2;transcript_id=XM_039774063.1
181	NC_053154.1	316877903	316878053	151	*	5.75974	6.25231	5.00599	0.908519	4.88579e-06	0.00137714	Intergenic	13660	ID=exon-XM_039736559.1-1;Parent=rna-XM_039736559.1;Dbxref=GeneID:120515490,Genbank:XM_039736559.1;gbkey=mRNA;gene=LOC120515490;product=MOB kinase activator 2-like%2C transcript variant X2;transcript_id=XM_039736559.1
182	NC_053154.1	102868113	102868263	151	*	5.19936	5.73853	4.32862	1.01554	4.96008e-06	0.0013904	Intergenic	-4023	ID=exon-XM_039754863.1-1;Parent=rna-XM_039754863.1;Dbxref=GeneID:120530385,Genbank:XM_039754863.1;gbkey=mRNA;gene=ambra1a;product=autophagy/beclin-1 regulator 1a;transcript_id=XM_039754863.1
183	NC_053166.1	29103005	29103155	151	*	5.12979	4.27522	5.66282	-0.988736	4.99274e-06	0.00139191	promoter-TSS (ID=exon-XR_005636175.1-1;Parent=rna-XR_005636175.1;Dbxref=GeneID:120542328,Genbank:XR_005636175.1;gbkey=ncRNA;gene=LOC120542328;product=uncharacterized LOC120542328%2C transcript variant X1;transcript_id=XR_005636175.1)	-275	ID=exon-XR_005636175.1-1;Parent=rna-XR_005636175.1;Dbxref=GeneID:120542328,Genbank:XR_005636175.1;gbkey=ncRNA;gene=LOC120542328;product=uncharacterized LOC120542328%2C transcript variant X1;transcript_id=XR_005636175.1
184	NC_053155.1	194544556	194544706	151	*	4.98533	5.55829	4.02073	1.01254	5.2931e-06	0.00146763	Intergenic	18497	ID=exon-XM_039746479.1-2;Parent=rna-XM_039746479.1;Dbxref=GeneID:120524654,Genbank:XM_039746479.1;gbkey=mRNA;gene=nyx;product=nyctalopin%2C transcript variant X1;transcript_id=XM_039746479.1
185	NC_053160.1	127708029	127708179	151	*	5.1238	5.68537	4.19179	1.00522	5.48477e-06	0.00151255	Intergenic	80086	ID=exon-XM_039757980.1-1;Parent=rna-XM_039757980.1;Dbxref=GeneID:120532072,Genbank:XM_039757980.1;gbkey=mRNA;gene=LOC120532072;product=piggyBac transposable element-derived protein 4-like;transcript_id=XM_039757980.1
186	NC_053156.1	166525149	166525299	151	*	5.74521	6.20747	5.06092	0.883997	5.65845e-06	0.00155044	Intergenic	-65455	ID=exon-XR_005633185.1-1;Parent=rna-XR_005633185.1;Dbxref=GeneID:120526834,Genbank:XR_005633185.1;gbkey=ncRNA;gene=LOC120526834;product=uncharacterized LOC120526834;transcript_id=XR_005633185.1
187	NC_053167.1	127930939	127931089	151	*	5.86417	6.34157	5.14575	0.889457	5.68294e-06	0.00155044	Intergenic	2880	ID=exon-XM_039734546.1-1;Parent=rna-XM_039734546.1;Dbxref=GeneID:120514260,Genbank:XM_039734546.1;gbkey=mRNA;gene=pde4ba;product=phosphodiesterase 4B%2C cAMP-specific a%2C transcript variant X5;transcript_id=XM_039734546.1
188	NW_024386224.1	16290	16440	151	*	5.43267	5.96979	4.56733	0.977725	5.84459e-06	0.00157518	Intergenic	-2808	ID=exon-XR_005632449.1-1;Parent=rna-XR_005632449.1;Dbxref=GeneID:120522596,Genbank:XR_005632449.1;gbkey=ncRNA;gene=LOC120522596;product=uncharacterized LOC120522596;transcript_id=XR_005632449.1
189	NW_024377441.1	6239	6389	151	*	6.4087	5.7538	6.85748	-0.8764	5.86388e-06	0.00157518	NA	NA	NA
190	NC_053161.1	9588717	9588867	151	*	6.38861	6.78184	5.84629	0.775701	5.87055e-06	0.00157518	Intergenic	-3083	ID=exon-XM_039760700.1-2;Parent=rna-XM_039760700.1;Dbxref=GeneID:120533762,Genbank:XM_039760700.1;gbkey=mRNA;gene=ahnak;product=AHNAK nucleoprotein%2C transcript variant X1;transcript_id=XM_039760700.1
191	NC_053156.1	46161312	46161462	151	*	5.08574	5.62016	4.22753	0.987122	5.92214e-06	0.00157518	Intergenic	-10029	ID=exon-XM_039747102.1-1;Parent=rna-XM_039747102.1;Dbxref=GeneID:120525099,Genbank:XM_039747102.1;gbkey=mRNA;gene=LOC120525099;product=protein mono-ADP-ribosyltransferase TIPARP-like%2C transcript variant X1;transcript_id=XM_039747102.1
192	NC_053165.1	72049323	72049473	151	*	6.1365	6.55693	5.54068	0.825835	5.92799e-06	0.00157518	Intergenic	6992	ID=exon-XM_039772219.1-1;Parent=rna-XM_039772219.1;Dbxref=GeneID:120540996,Genbank:XM_039772219.1;gbkey=mRNA;gene=smtnb;product=smoothelin b%2C transcript variant X3;transcript_id=XM_039772219.1
193	NC_053165.1	108375112	108375262	151	*	5.96231	5.33425	6.39843	-0.844119	6.04883e-06	0.00159514	Intergenic	5229	ID=exon-XM_039773207.1-5;Parent=rna-XM_039773207.1;Dbxref=GeneID:120541503,Genbank:XM_039773207.1;gbkey=mRNA;gene=LOC120541503;product=D-glucuronyl C5-epimerase-like;transcript_id=XM_039773207.1
194	NC_053158.1	164117883	164118033	151	*	5.40283	5.90235	4.63245	0.937823	6.08924e-06	0.00159514	Intergenic	109789	ID=exon-XR_005633879.1-3;Parent=rna-XR_005633879.1;Dbxref=GeneID:120530024,Genbank:XR_005633879.1;gbkey=ncRNA;gene=LOC120530024;product=uncharacterized LOC120530024;transcript_id=XR_005633879.1
195	NC_053166.1	920459	920609	151	*	5.76705	6.23998	5.05884	0.887225	6.09693e-06	0.00159514	Intergenic	25638	ID=exon-XM_039774450.1-18;Parent=rna-XM_039774450.1;Dbxref=GeneID:120542182,Genbank:XM_039774450.1;gbkey=mRNA;gene=exd3;product=exonuclease 3'-5' domain containing 3%2C transcript variant X1;transcript_id=XM_039774450.1
196	NW_024377280.1	1496	1646	151	*	6.31744	5.71247	6.74237	-0.832692	6.38334e-06	0.00166156	TTS (ID=exon-trnan-guu-25-1;Parent=rna-trnan-guu-25;Dbxref=GeneID:120519282;Note=transfer RNA asparagine (anticodon GUU);anticodon=(pos:complement(2388..2390));gbkey=tRNA;gene=trnan-guu;inference=COORDINATES: profile:tRNAscan-SE:2.0.4;product=tRNA-Asn)	852	ID=exon-trnan-guu-25-1;Parent=rna-trnan-guu-25;Dbxref=GeneID:120519282;Note=transfer RNA asparagine (anticodon GUU);anticodon=(pos:complement(2388..2390));gbkey=tRNA;gene=trnan-guu;inference=COORDINATES: profile:tRNAscan-SE:2.0.4;product=tRNA-Asn
197	NC_053165.1	140912525	140912675	151	*	5.29646	4.44374	5.82879	-0.981725	6.42453e-06	0.00166379	Intergenic	-50137	ID=exon-XM_039773624.1-1;Parent=rna-XM_039773624.1;Dbxref=GeneID:120541727,Genbank:XM_039773624.1;Note=The sequence of the model RefSeq transcript was modified relative to this genomic sequence to represent the inferred CDS: deleted 1 base in 1 codon;exception=unclassified transcription discrepancy;gbkey=mRNA;gene=LOC120541727;product=IgGFc-binding protein-like;transcript_id=XM_039773624.1
198	NC_053169.1	93736809	93736959	151	*	4.9404	5.52138	3.95231	1.0316	6.50907e-06	0.00167687	Intergenic	-321634	ID=exon-XR_005630939.1-1;Parent=rna-XR_005630939.1;Dbxref=GeneID:120516896,Genbank:XR_005630939.1;gbkey=ncRNA;gene=LOC120516896;product=uncharacterized LOC120516896;transcript_id=XR_005630939.1
199	NC_053159.1	191523130	191523280	151	*	5.85465	5.19739	6.30451	-0.856517	6.54075e-06	0.00167687	Intergenic	-12640	ID=exon-XM_039755025.1-1;Parent=rna-XM_039755025.1;Dbxref=GeneID:120530606,Genbank:XM_039755025.1;gbkey=mRNA;gene=LOC120530606;product=cysteine-rich motor neuron 1 protein-like;transcript_id=XM_039755025.1
200	NC_053158.1	31696674	31696824	151	*	5.42351	5.92892	4.63882	0.930126	6.58525e-06	0.00167983	Intergenic	-57482	ID=exon-XM_039754428.1-3;Parent=rna-XM_039754428.1;Dbxref=GeneID:120530186,Genbank:XM_039754428.1;gbkey=mRNA;gene=garem;product=GRB2 associated%2C regulator of MAPK1;transcript_id=XM_039754428.1
201	NC_053155.1	119709492	119709642	151	*	5.80671	6.26326	5.13497	0.882414	6.80046e-06	0.0017261	Intergenic	84008	ID=exon-XM_039744470.1-10;Parent=rna-XM_039744470.1;Dbxref=GeneID:120523284,Genbank:XM_039744470.1;gbkey=mRNA;gene=ets2;product=v-ets avian erythroblastosis virus E26 oncogene homolog 2;transcript_id=XM_039744470.1
202	NC_053165.1	134617753	134617903	151	*	5.06235	5.60101	4.19297	0.972853	7.23086e-06	0.00182626	Intergenic	-5742	ID=exon-XM_039773511.1-1;Parent=rna-XM_039773511.1;Dbxref=GeneID:120541662,Genbank:XM_039773511.1;gbkey=mRNA;gene=iqch;product=IQ motif containing H%2C transcript variant X1;transcript_id=XM_039773511.1
203	NC_053169.1	92678372	92678522	151	*	5.63187	6.11495	4.90036	0.900833	7.29861e-06	0.00182784	Intergenic	26375	ID=exon-XR_005630889.1-3;Parent=rna-XR_005630889.1;Dbxref=GeneID:120516696,Genbank:XR_005630889.1;gbkey=ncRNA;gene=LOC120516696;product=uncharacterized LOC120516696;transcript_id=XR_005630889.1
204	NC_053167.1	15952305	15952455	151	*	5.1887	5.75694	4.23773	0.98904	7.32537e-06	0.00182784	Intergenic	-24511	ID=exon-XM_039735385.1-1;Parent=rna-XM_039735385.1;Dbxref=GeneID:120514813,Genbank:XM_039735385.1;gbkey=mRNA;gene=znf217;product=zinc finger protein 217%2C transcript variant X2;transcript_id=XM_039735385.1
205	NC_053155.1	48533819	48533969	151	*	4.60246	5.22556	3.48158	1.05738	7.40212e-06	0.00182784	Intergenic	-8565	ID=exon-XM_039743635.1-1;Parent=rna-XM_039743635.1;Dbxref=GeneID:120522884,Genbank:XM_039743635.1;gbkey=mRNA;gene=mid1;product=midline 1%2C transcript variant X2;transcript_id=XM_039743635.1
206	NC_053169.1	17911942	17912092	151	*	5.06631	5.59832	4.21441	0.974582	7.41124e-06	0.00182784	Intergenic	12259	ID=exon-XM_039738931.1-1;Parent=rna-XM_039738931.1;Dbxref=GeneID:120516923,Genbank:XM_039738931.1;gbkey=mRNA;gene=degs1;product=delta(4)-desaturase%2C sphingolipid 1;transcript_id=XM_039738931.1
207	NC_053167.1	63586520	63586670	151	*	4.85393	5.42976	3.88099	1.01549	7.44609e-06	0.00182784	Intergenic	15017	ID=exon-XM_039734495.1-7;Parent=rna-XM_039734495.1;Dbxref=GeneID:120514231,Genbank:XM_039734495.1;gbkey=mRNA;gene=syde2;product=synapse defective 1%2C Rho GTPase%2C homolog 2 (C. elegans);transcript_id=XM_039734495.1
208	NW_024386170.1	10040	10190	151	*	8.15855	7.58824	8.56621	-0.797551	7.4521e-06	0.00182784	NA	NA	NA
209	NC_053157.1	133900180	133900330	151	*	5.49963	5.97988	4.77469	0.920241	7.557e-06	0.0018447	Intergenic	-188817	ID=id-LOC120528749;Parent=gene-LOC120528749;Dbxref=GeneID:120528749;gbkey=exon;gene=LOC120528749;model_evidence=Supporting evidence includes similarity to: 1 Protein%2C and 33%25 coverage of the annotated genomic feature by RNAseq alignments;pseudo=true
210	NC_053155.1	237642325	237642475	151	*	5.24978	5.77197	4.42319	0.953129	7.59695e-06	0.00184562	Intergenic	-1755	ID=exon-XM_039745368.1-26;Parent=rna-XM_039745368.1;Dbxref=GeneID:120523768,Genbank:XM_039745368.1;Note=The sequence of the model RefSeq transcript was modified relative to this genomic sequence to represent the inferred CDS: inserted 2 bases in 2 codons%3B deleted 1 base in 1 codon;exception=unclassified transcription discrepancy;gbkey=mRNA;gene=mycbp2;product=MYC binding protein 2;transcript_id…
211	NC_053158.1	36397597	36397747	151	*	5.5356	6.02679	4.7851	0.903037	7.82183e-06	0.00189125	Intergenic	92670	ID=exon-XM_039754503.1-3;Parent=rna-XM_039754503.1;Dbxref=GeneID:120530215,Genbank:XM_039754503.1;gbkey=mRNA;gene=snai2;product=snail family zinc finger 2;transcript_id=XM_039754503.1
212	NC_053157.1	87253577	87253727	151	*	4.66001	5.28366	3.53729	1.04004	7.9982e-06	0.00191672	Intergenic	-2309	ID=exon-XM_039750965.1-4;Parent=rna-XM_039750965.1;Dbxref=GeneID:120527498,Genbank:XM_039750965.1;gbkey=mRNA;gene=tlr3;product=toll-like receptor 3;transcript_id=XM_039750965.1
213	NC_053165.1	154387281	154387431	151	*	5.40949	4.64949	5.90467	-0.924219	8.00231e-06	0.00191672	Intergenic	43003	ID=exon-XM_039770369.1-1;Parent=rna-XM_039770369.1;Dbxref=GeneID:120539966,Genbank:XM_039770369.1;gbkey=mRNA;gene=s1pr2;product=sphingosine-1-phosphate receptor 2%2C transcript variant X3;transcript_id=XM_039770369.1
214	NC_053159.1	58269937	58270087	151	*	5.13751	5.67119	4.28125	0.968833	8.31118e-06	0.0019814	promoter-TSS (ID=exon-XM_039756049.1-7;Parent=rna-XM_039756049.1;Dbxref=GeneID:120531054,Genbank:XM_039756049.1;gbkey=mRNA;gene=skia;product=v-ski avian sarcoma viral oncogene homolog a;transcript_id=XM_039756049.1)	-418	ID=exon-XM_039756049.1-7;Parent=rna-XM_039756049.1;Dbxref=GeneID:120531054,Genbank:XM_039756049.1;gbkey=mRNA;gene=skia;product=v-ski avian sarcoma viral oncogene homolog a;transcript_id=XM_039756049.1
215	NC_053158.1	75730897	75731047	151	*	5.78065	6.23114	5.12207	0.855013	8.48751e-06	0.00201403	Intergenic	40143	ID=exon-XR_005633952.1-3;Parent=rna-XR_005633952.1;Dbxref=GeneID:120530369,Genbank:XR_005633952.1;gbkey=ncRNA;gene=LOC120530369;product=uncharacterized LOC120530369;transcript_id=XR_005633952.1
216	NC_053156.1	54239915	54240065	151	*	6.03162	6.48824	5.3597	0.850401	8.74043e-06	0.00205874	Intergenic	-32706	ID=exon-XM_039747226.1-1;Parent=rna-XM_039747226.1;Dbxref=GeneID:120525155,Genbank:XM_039747226.1;gbkey=mRNA;gene=pld2;product=phospholipase D2%2C transcript variant X3;transcript_id=XM_039747226.1
217	NC_053156.1	51355093	51355243	151	*	5.474	5.95935	4.73719	0.910776	8.75664e-06	0.00205874	Intergenic	2112	ID=exon-XM_039749646.1-23;Parent=rna-XM_039749646.1;Dbxref=GeneID:120526480,Genbank:XM_039749646.1;gbkey=mRNA;gene=dnah2;product=dynein%2C axonemal%2C heavy chain 2;transcript_id=XM_039749646.1
218	NW_024386170.1	5661	5811	151	*	6.66522	6.10684	7.06678	-0.790006	8.80785e-06	0.00206128	NA	NA	NA
219	NC_053168.1	114924424	114924574	151	*	5.57263	6.0541	4.84487	0.894367	8.97165e-06	0.00209003	Intergenic	-47676	ID=exon-XM_039737131.1-1;Parent=rna-XM_039737131.1;Dbxref=GeneID:120515809,Genbank:XM_039737131.1;gbkey=mRNA;gene=nradd;product=neurotrophin receptor associated death domain;transcript_id=XM_039737131.1
220	NW_024383723.1	263	413	151	*	6.82603	6.31687	7.20162	-0.732468	9.07654e-06	0.00210485	NA	NA	NA
221	NC_053160.1	33081500	33081650	151	*	5.65072	6.10988	4.97324	0.881949	9.15084e-06	0.00211248	Intergenic	-2720	ID=exon-XM_039758011.1-2;Parent=rna-XM_039758011.1;Dbxref=GeneID:120532119,Genbank:XM_039758011.1;gbkey=mRNA;gene=LOC120532119;product=serine/threonine-protein kinase pim-2-like%2C transcript variant X1;transcript_id=XM_039758011.1
222	NC_053156.1	21363180	21363330	151	*	5.56565	6.0593	4.80932	0.898461	9.28132e-06	0.00213295	Intergenic	28702	ID=exon-XM_039746775.1-7;Parent=rna-XM_039746775.1;Dbxref=GeneID:120524911,Genbank:XM_039746775.1;gbkey=mRNA;gene=LOC120524911;product=keratin%2C type I cytoskeletal 18-A;transcript_id=XM_039746775.1
223	NC_053161.1	73388431	73388581	151	*	5.38766	5.88687	4.61803	0.924556	9.35794e-06	0.00214091	Intergenic	-12643	ID=exon-XM_039761286.1-6;Parent=rna-XM_039761286.1;Dbxref=GeneID:120534049,Genbank:XM_039761286.1;gbkey=mRNA;gene=camk1da;product=calcium/calmodulin-dependent protein kinase 1Da;transcript_id=XM_039761286.1
224	NW_024377703.1	2653	2803	151	*	5.94814	5.21966	6.42992	-0.889231	9.40411e-06	0.00214187	NA	NA	NA
225	NC_053156.1	203348077	203348227	151	*	5.40799	5.92711	4.58921	0.92957	9.57706e-06	0.00217157	Intergenic	47325	ID=exon-XM_039748383.1-5;Parent=rna-XM_039748383.1;Dbxref=GeneID:120525788,Genbank:XM_039748383.1;gbkey=mRNA;gene=bcl2l11;product=BCL2 like 11%2C transcript variant X9;transcript_id=XM_039748383.1
226	NC_053167.1	15684731	15684881	151	*	5.08471	5.62032	4.22337	0.95432	9.67788e-06	0.00218472	Intergenic	-28934	ID=exon-XM_039734471.1-1;Parent=rna-XM_039734471.1;Dbxref=GeneID:120514220,Genbank:XM_039734471.1;gbkey=mRNA;gene=bcas1;product=brain enriched myelin associated protein 1%2C transcript variant X2;transcript_id=XM_039734471.1
227	NC_053165.1	140853512	140853662	151	*	5.8389	5.10036	6.325	-0.900798	9.72461e-06	0.0021856	promoter-TSS (ID=exon-XM_039773624.1-7;Parent=rna-XM_039773624.1;Dbxref=GeneID:120541727,Genbank:XM_039773624.1;Note=The sequence of the model RefSeq transcript was modified relative to this genomic sequence to represent the inferred CDS: deleted 1 base in 1 codon;exception=unclassified transcription discrepancy;gbkey=mRNA;gene=LOC120541727;product=IgGFc-binding protein-like;transcript_id=XM_0397…	231	ID=exon-XM_039773624.1-6;Parent=rna-XM_039773624.1;Dbxref=GeneID:120541727,Genbank:XM_039773624.1;Note=The sequence of the model RefSeq transcript was modified relative to this genomic sequence to represent the inferred CDS: deleted 1 base in 1 codon;exception=unclassified transcription discrepancy;gbkey=mRNA;gene=LOC120541727;product=IgGFc-binding protein-like;transcript_id=XM_039773624.1
228	NC_053160.1	16586901	16587051	151	*	4.89012	5.46029	3.93358	0.99159	9.79012e-06	0.00219067	Intergenic	-19381	ID=exon-XM_039758253.1-1;Parent=rna-XM_039758253.1;Dbxref=GeneID:120532347,Genbank:XM_039758253.1;gbkey=mRNA;gene=plin2;product=perilipin 2%2C transcript variant X1;transcript_id=XM_039758253.1
229	NC_053159.1	30983465	30983615	151	*	5.03643	5.58331	4.14501	0.961371	9.93037e-06	0.00221235	promoter-TSS (ID=exon-XM_039755742.1-23;Parent=rna-XM_039755742.1;Dbxref=GeneID:120530923,Genbank:XM_039755742.1;gbkey=mRNA;gene=acap3a;product=ArfGAP with coiled-coil%2C ankyrin repeat and PH domains 3a%2C transcript variant X1;transcript_id=XM_039755742.1)	-652	ID=exon-XM_039755743.1-23;Parent=rna-XM_039755743.1;Dbxref=GeneID:120530923,Genbank:XM_039755743.1;gbkey=mRNA;gene=acap3a;product=ArfGAP with coiled-coil%2C ankyrin repeat and PH domains 3a%2C transcript variant X3;transcript_id=XM_039755743.1
230	NC_053154.1	269454681	269454831	151	*	5.07364	5.59883	4.23939	0.955738	1.00581e-05	0.00223107	Intergenic	85646	ID=exon-XM_039773800.1-4;Parent=rna-XM_039773800.1;Dbxref=GeneID:120541869,Genbank:XM_039773800.1;gbkey=mRNA;gene=cxcl12a;product=chemokine (C-X-C motif) ligand 12a (stromal cell-derived factor 1);transcript_id=XM_039773800.1
231	NC_053164.1	70225321	70225471	151	*	4.64583	5.22779	3.6548	1.02276	1.0279e-05	0.0022702	promoter-TSS (ID=exon-XM_039768978.1-10;Parent=rna-XM_039768978.1;Dbxref=GeneID:120539166,Genbank:XM_039768978.1;gbkey=mRNA;gene=phf1;product=PHD finger protein 1%2C transcript variant X1;transcript_id=XM_039768978.1)	-455	ID=exon-XM_039768978.1-9;Parent=rna-XM_039768978.1;Dbxref=GeneID:120539166,Genbank:XM_039768978.1;gbkey=mRNA;gene=phf1;product=PHD finger protein 1%2C transcript variant X1;transcript_id=XM_039768978.1
232	NC_053165.1	140860089	140860239	151	*	6.14185	5.52863	6.57082	-0.822263	1.06622e-05	0.00234468	exon (ID=exon-XM_039773624.1-4;Parent=rna-XM_039773624.1;Dbxref=GeneID:120541727,Genbank:XM_039773624.1;Note=The sequence of the model RefSeq transcript was modified relative to this genomic sequence to represent the inferred CDS: deleted 1 base in 1 codon;exception=unclassified transcription discrepancy;gbkey=mRNA;gene=LOC120541727;product=IgGFc-binding protein-like;transcript_id=XM_039773624.1,…	199	ID=exon-XM_039773624.1-4;Parent=rna-XM_039773624.1;Dbxref=GeneID:120541727,Genbank:XM_039773624.1;Note=The sequence of the model RefSeq transcript was modified relative to this genomic sequence to represent the inferred CDS: deleted 1 base in 1 codon;exception=unclassified transcription discrepancy;gbkey=mRNA;gene=LOC120541727;product=IgGFc-binding protein-like;transcript_id=XM_039773624.1
233	NC_053154.1	206847136	206847286	151	*	4.81208	5.37611	3.8731	0.987532	1.08298e-05	0.0023713	Intergenic	14011	ID=exon-XM_039767920.1-4;Parent=rna-XM_039767920.1;Dbxref=GeneID:120538415,Genbank:XM_039767920.1;gbkey=mRNA;gene=LOC120538415;product=40S ribosomal protein S27;transcript_id=XM_039767920.1
234	NC_053164.1	20053190	20053340	151	*	5.44378	5.96064	4.63072	0.93485	1.10548e-05	0.00241023	Intergenic	8667	ID=exon-XM_039768129.1-2;Parent=rna-XM_039768129.1;Dbxref=GeneID:120538717,Genbank:XM_039768129.1;gbkey=mRNA;gene=itpkcb;product=inositol-trisphosphate 3-kinase Cb%2C transcript variant X1;transcript_id=XM_039768129.1
235	NC_053164.1	26028820	26028970	151	*	5.44882	5.94808	4.67905	0.901147	1.12792e-05	0.00244868	Intergenic	-56674	ID=exon-XM_039768203.1-1;Parent=rna-XM_039768203.1;Dbxref=GeneID:120538751,Genbank:XM_039768203.1;gbkey=mRNA;gene=LOC120538751;product=tyrosine-protein kinase receptor UFO%2C transcript variant X2;transcript_id=XM_039768203.1
236	NC_053161.1	42015577	42015727	151	*	5.53066	6.00143	4.82731	0.887182	1.13691e-05	0.00245368	Intergenic	-17889	ID=exon-XM_039761034.1-1;Parent=rna-XM_039761034.1;Dbxref=GeneID:120533919,Genbank:XM_039761034.1;gbkey=mRNA;gene=LOC120533919;product=tyrosine-protein phosphatase non-receptor type 12-like%2C transcript variant X2;transcript_id=XM_039761034.1
237	NC_053165.1	147336150	147336300	151	*	5.16048	5.6736	4.35673	0.95364	1.14052e-05	0.00245368	Intergenic	-6408	ID=exon-XM_039770254.1-6;Parent=rna-XM_039770254.1;Dbxref=GeneID:120539915,Genbank:XM_039770254.1;gbkey=mRNA;gene=nedd4a;product=NEDD4 E3 ubiquitin protein ligase a%2C transcript variant X2;transcript_id=XM_039770254.1
238	NC_053155.1	213393204	213393354	151	*	5.08896	5.62304	4.23163	0.954124	1.14635e-05	0.00245368	Intergenic	-1115	ID=exon-XM_039745284.1-5;Parent=rna-XM_039745284.1;Dbxref=GeneID:120523717,Genbank:XM_039745284.1;gbkey=mRNA;gene=LOC120523717;product=epithelial-stromal interaction protein 1-like%2C transcript variant X2;transcript_id=XM_039745284.1
239	NC_053162.1	166360946	166361096	151	*	5.05536	5.58018	4.22204	0.956338	1.14945e-05	0.00245368	Intergenic	-95472	ID=exon-XM_039764142.1-1;Parent=rna-XM_039764142.1;Dbxref=GeneID:120535934,Genbank:XM_039764142.1;gbkey=mRNA;gene=robo3;product=roundabout%2C axon guidance receptor%2C homolog 3 (Drosophila)%2C transcript variant X5;transcript_id=XM_039764142.1
240	NC_053165.1	55379730	55379880	151	*	4.55443	5.16659	3.46963	1.02201	1.15838e-05	0.00246243	Intergenic	13574	ID=exon-XM_039771454.1-2;Parent=rna-XM_039771454.1;Dbxref=GeneID:120540584,Genbank:XM_039771454.1;gbkey=mRNA;gene=fbrsl1;product=fibrosin-like 1%2C transcript variant X6;transcript_id=XM_039771454.1
241	NC_053158.1	62223496	62223646	151	*	5.42503	5.91877	4.66849	0.905822	1.17451e-05	0.00248635	Intergenic	-54958	ID=exon-XM_039754699.1-6;Parent=rna-XM_039754699.1;Dbxref=GeneID:120530306,Genbank:XM_039754699.1;gbkey=mRNA;gene=LOC120530306;product=zinc finger protein 521%2C transcript variant X4;transcript_id=XM_039754699.1
242	NC_053156.1	16796256	16796406	151	*	6.11365	5.52401	6.53103	-0.792114	1.18855e-05	0.00250568	Intergenic	20893	ID=exon-XM_039746703.1-2;Parent=rna-XM_039746703.1;Dbxref=GeneID:120524882,Genbank:XM_039746703.1;gbkey=mRNA;gene=LOC120524882;product=homeobox protein Hox-D3-like%2C transcript variant X1;transcript_id=XM_039746703.1
243	NW_024385188.1	12526	12676	151	*	5.54744	6.02256	4.83423	0.885043	1.20532e-05	0.00252161	NA	NA	NA
244	NW_024378541.1	36521	36671	151	*	5.40494	5.89367	4.66024	0.922659	1.20815e-05	0.00252161	Intergenic	-4255	ID=exon-XM_039742544.1-1;Parent=rna-XM_039742544.1;Dbxref=GeneID:120519605,Genbank:XM_039742544.1;gbkey=mRNA;gene=LOC120519605;product=von Willebrand factor A domain-containing protein 1-like;transcript_id=XM_039742544.1
245	NC_053171.1	61074608	61074758	151	*	5.29959	5.79263	4.54473	0.908982	1.21182e-05	0.00252161	promoter-TSS (ID=exon-XM_039742286.1-7;Parent=rna-XM_039742286.1;Dbxref=GeneID:120519144,Genbank:XM_039742286.1;gbkey=mRNA;gene=dcaf5;product=ddb1 and cul4 associated factor 5;transcript_id=XM_039742286.1)	-523	ID=exon-XM_039742286.1-7;Parent=rna-XM_039742286.1;Dbxref=GeneID:120519144,Genbank:XM_039742286.1;gbkey=mRNA;gene=dcaf5;product=ddb1 and cul4 associated factor 5;transcript_id=XM_039742286.1
246	NC_053168.1	11058642	11058792	151	*	5.19777	5.71446	4.38509	0.933161	1.21588e-05	0.00252161	Intergenic	-37242	ID=exon-XM_039736495.1-2;Parent=rna-XM_039736495.1;Dbxref=GeneID:120515459,Genbank:XM_039736495.1;gbkey=mRNA;gene=LOC120515459;product=triple functional domain protein%2C transcript variant X3;transcript_id=XM_039736495.1
247	NC_053155.1	107225303	107225453	151	*	6.04783	6.46049	5.46763	0.81023	1.2231e-05	0.00252632	Intergenic	2496	ID=exon-XM_039744337.1-7;Parent=rna-XM_039744337.1;Dbxref=GeneID:120523238,Genbank:XM_039744337.1;gbkey=mRNA;gene=cfap300;product=cilia and flagella associated protein 300;transcript_id=XM_039744337.1
248	NC_053165.1	117912528	117912678	151	*	5.7567	6.20823	5.09584	0.851071	1.30326e-05	0.0026804	Intergenic	-377323	ID=exon-XM_039773297.1-1;Parent=rna-XM_039773297.1;Dbxref=GeneID:120541552,Genbank:XM_039773297.1;gbkey=mRNA;gene=rgma;product=repulsive guidance molecule BMP co-receptor a;transcript_id=XM_039773297.1
249	NC_053171.1	18487108	18487258	151	*	4.80196	5.3896	3.79391	0.984555	1.3082e-05	0.0026804	Intergenic	90753	ID=exon-XM_039742109.1-2;Parent=rna-XM_039742109.1;Dbxref=GeneID:120519027,Genbank:XM_039742109.1;gbkey=mRNA;gene=zfp36l1a;product=zinc finger protein 36%2C C3H type-like 1a;transcript_id=XM_039742109.1
250	NC_053162.1	71987501	71987651	151	*	5.57265	6.03317	4.89218	0.871531	1.33119e-05	0.00271658	Intergenic	-48508	ID=exon-XM_039763254.1-1;Parent=rna-XM_039763254.1;Dbxref=GeneID:120535420,Genbank:XM_039763254.1;gbkey=mRNA;gene=LOC120535420;product=B-cadherin-like%2C transcript variant X2;transcript_id=XM_039763254.1
251	NC_053155.1	51769971	51770121	151	*	4.88308	5.44017	3.96359	0.964242	1.33952e-05	0.0027227	Intergenic	12349	ID=exon-XM_039743667.1-1;Parent=rna-XM_039743667.1;Dbxref=GeneID:120522901,Genbank:XM_039743667.1;gbkey=mRNA;gene=bcl9;product=BCL9 transcription coactivator%2C transcript variant X3;transcript_id=XM_039743667.1
252	NC_053166.1	81963008	81963158	151	*	5.63685	6.09871	4.95342	0.870136	1.35544e-05	0.00274412	Intergenic	18210	ID=exon-XM_039774042.1-5;Parent=rna-XM_039774042.1;Dbxref=GeneID:120541985,Genbank:XM_039774042.1;gbkey=mRNA;gene=avpr2ab;product=arginine vasopressin receptor 2a%2C duplicate b%2C transcript variant X3;transcript_id=XM_039774042.1
253	NW_024379046.1	27678	27828	151	*	7.25176	6.79997	7.5953	-0.671382	1.36708e-05	0.00275675	NA	NA	NA
254	NC_053165.1	57871560	57871710	151	*	4.95851	5.49743	4.08842	0.955172	1.38708e-05	0.00278606	promoter-TSS (ID=exon-XM_039771565.1-20;Parent=rna-XM_039771565.1;Dbxref=GeneID:120540636,Genbank:XM_039771565.1;gbkey=mRNA;gene=ppil2;product=peptidylprolyl isomerase (cyclophilin)-like 2;transcript_id=XM_039771565.1)	-987	ID=exon-XM_039771565.1-20;Parent=rna-XM_039771565.1;Dbxref=GeneID:120540636,Genbank:XM_039771565.1;gbkey=mRNA;gene=ppil2;product=peptidylprolyl isomerase (cyclophilin)-like 2;transcript_id=XM_039771565.1
255	NC_053171.1	85720274	85720424	151	*	4.96783	5.5042	4.10449	0.95943	1.41477e-05	0.00283055	Intergenic	-22906	ID=exon-XM_039741400.1-1;Parent=rna-XM_039741400.1;Dbxref=GeneID:120518549,Genbank:XM_039741400.1;gbkey=mRNA;gene=nfkbiab;product=nuclear factor of kappa light polypeptide gene enhancer in B-cells inhibitor%2C alpha b;transcript_id=XM_039741400.1
256	NW_024377693.1	523	673	151	*	6.30981	5.73083	6.72185	-0.791676	1.42605e-05	0.00283519	NA	NA	NA
257	NW_024381516.1	406	556	151	*	5.38054	4.58516	5.8903	-0.914036	1.4374e-05	0.00283519	NA	NA	NA
258	NC_053167.1	88519096	88519246	151	*	5.37571	5.8689	4.62049	0.913138	1.43822e-05	0.00283519	Intergenic	2858	ID=exon-XR_005630608.1-3;Parent=rna-XR_005630608.1;Dbxref=GeneID:120515168,Genbank:XR_005630608.1;gbkey=ncRNA;gene=LOC120515168;product=uncharacterized LOC120515168%2C transcript variant X1;transcript_id=XR_005630608.1
259	NC_053169.1	54750787	54750937	151	*	4.99925	5.52562	4.16198	0.963355	1.43933e-05	0.00283519	Intergenic	65517	ID=exon-XR_005630932.1-4;Parent=rna-XR_005630932.1;Dbxref=GeneID:120516880,Genbank:XR_005630932.1;gbkey=ncRNA;gene=LOC120516880;product=uncharacterized LOC120516880;transcript_id=XR_005630932.1
260	NW_024381707.1	23815	23965	151	*	5.13732	5.68417	4.24596	0.964807	1.47151e-05	0.0028775	NA	NA	NA
261	NC_053154.1	147532047	147532197	151	*	5.24391	5.74413	4.4718	0.928541	1.47208e-05	0.0028775	Intergenic	4639	ID=exon-XM_039760217.1-2;Parent=rna-XM_039760217.1;Dbxref=GeneID:120533363,Genbank:XM_039760217.1;gbkey=mRNA;gene=rasa2;product=RAS p21 protein activator 2;transcript_id=XM_039760217.1
262	NC_053156.1	255450176	255450326	151	*	4.64138	5.21527	3.6741	0.999377	1.4882e-05	0.00289791	Intergenic	-37904	ID=exon-XR_005633071.1-1;Parent=rna-XR_005633071.1;Dbxref=GeneID:120526066,Genbank:XR_005633071.1;gbkey=ncRNA;gene=LOC120526066;product=uncharacterized LOC120526066;transcript_id=XR_005633071.1
263	NC_053155.1	22178059	22178209	151	*	5.05726	5.57611	4.23916	0.932818	1.50344e-05	0.00290564	Intergenic	-58420	ID=exon-XM_039743513.1-1;Parent=rna-XM_039743513.1;Dbxref=GeneID:120522828,Genbank:XM_039743513.1;gbkey=mRNA;gene=runx1;product=RUNX family transcription factor 1%2C transcript variant X2;transcript_id=XM_039743513.1
264	NC_053165.1	111765887	111766037	151	*	4.88012	5.43504	3.96664	0.967025	1.50922e-05	0.00290564	Intergenic	26220	ID=exon-XM_039773270.1-5;Parent=rna-XM_039773270.1;Dbxref=GeneID:120541541,Genbank:XM_039773270.1;gbkey=mRNA;gene=lrrc28;product=leucine rich repeat containing 28;transcript_id=XM_039773270.1
265	NC_053154.1	173730215	173730365	151	*	5.73164	6.18028	5.07704	0.85206	1.50926e-05	0.00290564	Intergenic	-1616	ID=exon-XM_039763210.1-3;Parent=rna-XM_039763210.1;Dbxref=GeneID:120535380,Genbank:XM_039763210.1;gbkey=mRNA;gene=LOC120535380;product=zinc finger and BTB domain-containing protein 7B-like%2C transcript variant X4;transcript_id=XM_039763210.1
266	NW_024384635.1	10770	10920	151	*	6.42598	5.9067	6.80703	-0.734192	1.51918e-05	0.00291375	NA	NA	NA
267	NC_053170.1	62599220	62599370	151	*	5.46436	5.94765	4.73236	0.888723	1.53777e-05	0.00293835	Intergenic	-14066	ID=exon-XM_039739505.1-6;Parent=rna-XM_039739505.1;Dbxref=GeneID:120517297,Genbank:XM_039739505.1;gbkey=mRNA;gene=gnav1;product=guanine nucleotide binding protein (G protein) alpha v1;transcript_id=XM_039739505.1
268	NC_053159.1	141419699	141419849	151	*	5.03129	4.20109	5.5549	-0.931919	1.55533e-05	0.00295202	Intergenic	-92574	ID=exon-XM_039757360.1-1;Parent=rna-XM_039757360.1;Dbxref=GeneID:120531704,Genbank:XM_039757360.1;gbkey=mRNA;gene=LOC120531704;product=activin receptor type-2A%2C transcript variant X3;transcript_id=XM_039757360.1
269	NC_053154.1	75281395	75281545	151	*	5.32414	5.82283	4.55573	0.912197	1.55995e-05	0.00295202	Intergenic	-1056	ID=exon-XM_039750854.1-4;Parent=rna-XM_039750854.1;Dbxref=GeneID:120527440,Genbank:XM_039750854.1;gbkey=mRNA;gene=tlr18;product=toll-like receptor 18%2C transcript variant X1;transcript_id=XM_039750854.1
270	NC_053155.1	184658101	184658251	151	*	5.42185	5.90404	4.69242	0.887738	1.56229e-05	0.00295202	Intergenic	-20957	ID=exon-XM_039744996.1-1;Parent=rna-XM_039744996.1;Dbxref=GeneID:120523583,Genbank:XM_039744996.1;gbkey=mRNA;gene=tomm70a;product=translocase of outer mitochondrial membrane 70 homolog A (S. cerevisiae);transcript_id=XM_039744996.1
271	NC_053154.1	67505402	67505552	151	*	4.9595	5.50154	4.08108	0.951225	1.57563e-05	0.00296626	Intergenic	47567	ID=id-LOC120523851-2;Parent=gene-LOC120523851;Dbxref=GeneID:120523851;gbkey=exon;gene=LOC120523851;model_evidence=Supporting evidence includes similarity to: 1 Protein%2C and 4%25 coverage of the annotated genomic feature by RNAseq alignments;pseudo=true
272	NC_053171.1	24342917	24343067	151	*	5.24656	5.78239	4.38464	0.924954	1.58635e-05	0.00297546	TTS (ID=exon-XM_039741443.1-4;Parent=rna-XM_039741443.1;Dbxref=GeneID:120518574,Genbank:XM_039741443.1;gbkey=mRNA;gene=LOC120518574;product=RAS guanyl-releasing protein 1-like%2C transcript variant X1;transcript_id=XM_039741443.1)	350	ID=exon-XM_039741445.1-5;Parent=rna-XM_039741445.1;Dbxref=GeneID:120518574,Genbank:XM_039741445.1;gbkey=mRNA;gene=LOC120518574;product=RAS guanyl-releasing protein 1-like%2C transcript variant X3;transcript_id=XM_039741445.1
273	NW_024385429.1	106286	106436	151	*	6.28928	5.67347	6.7195	-0.810496	1.61897e-05	0.00302551	NA	NA	NA
274	NC_053170.1	5564477	5564627	151	*	4.96422	5.50802	4.08108	0.951744	1.63484e-05	0.00304402	Intergenic	-6406	ID=exon-XM_039740761.1-2;Parent=rna-XM_039740761.1;Dbxref=GeneID:120518143,Genbank:XM_039740761.1;gbkey=mRNA;gene=LOC120518143;product=progranulin-like%2C transcript variant X1;transcript_id=XM_039740761.1
275	NC_053167.1	129407454	129407604	151	*	4.9547	5.49866	4.07113	0.940522	1.64775e-05	0.0030569	Intergenic	38504	ID=exon-XR_005630479.1-2;Parent=rna-XR_005630479.1;Dbxref=GeneID:120514521,Genbank:XR_005630479.1;gbkey=ncRNA;gene=LOC120514521;product=uncharacterized LOC120514521;transcript_id=XR_005630479.1
276	NC_053170.1	19341315	19341465	151	*	4.6871	5.26047	3.72132	0.974277	1.66238e-05	0.00307288	Intergenic	45154	ID=exon-XM_039740588.1-2;Parent=rna-XM_039740588.1;Dbxref=GeneID:120518036,Genbank:XM_039740588.1;gbkey=mRNA;gene=neurod2;product=neuronal differentiation 2;transcript_id=XM_039740588.1
277	NC_053163.1	1582023	1582173	151	*	5.05206	5.59039	4.18353	0.930156	1.70141e-05	0.00313366	Intergenic	62910	ID=exon-XM_039764795.1-7;Parent=rna-XM_039764795.1;Dbxref=GeneID:120536444,Genbank:XM_039764795.1;Note=The sequence of the model RefSeq transcript was modified relative to this genomic sequence to represent the inferred CDS: inserted 1 base in 1 codon;exception=unclassified transcription discrepancy;gbkey=mRNA;gene=nuak2;product=NUAK family%2C SNF1-like kinase%2C 2;transcript_id=XM_039764795.1
278	NC_053167.1	87845387	87845537	151	*	4.91058	5.44676	4.04775	0.947814	1.71432e-05	0.00314126	Intergenic	38516	ID=exon-XR_005630544.1-3;Parent=rna-XR_005630544.1;Dbxref=GeneID:120514911,Genbank:XR_005630544.1;gbkey=ncRNA;gene=LOC120514911;product=uncharacterized LOC120514911;transcript_id=XR_005630544.1
279	NC_053158.1	55477019	55477169	151	*	4.56633	5.15057	3.56847	0.996783	1.71785e-05	0.00314126	Intergenic	-58246	ID=exon-XM_039754668.1-1;Parent=rna-XM_039754668.1;Dbxref=GeneID:120530296,Genbank:XM_039754668.1;gbkey=mRNA;gene=dsc2l;product=desmocollin 2 like;transcript_id=XM_039754668.1
280	NC_053156.1	70678509	70678659	151	*	5.12036	5.64238	4.29421	0.931102	1.75137e-05	0.00319112	Intergenic	-33852	ID=exon-XM_039747478.1-13;Parent=rna-XM_039747478.1;Dbxref=GeneID:120525301,Genbank:XM_039747478.1;gbkey=mRNA;gene=lama2;product=laminin%2C alpha 2%2C transcript variant X7;transcript_id=XM_039747478.1
281	NC_053162.1	88560668	88560818	151	*	4.84427	5.39878	3.93195	0.969221	1.76785e-05	0.00320969	promoter-TSS (ID=exon-XM_039763421.1-24;Parent=rna-XM_039763421.1;Dbxref=GeneID:120535520,Genbank:XM_039763421.1;gbkey=mRNA;gene=wwp2;product=WW domain containing E3 ubiquitin protein ligase 2%2C transcript variant X1;transcript_id=XM_039763421.1)	248	ID=exon-XM_039763423.1-23;Parent=rna-XM_039763423.1;Dbxref=GeneID:120535520,Genbank:XM_039763423.1;gbkey=mRNA;gene=wwp2;product=WW domain containing E3 ubiquitin protein ligase 2%2C transcript variant X3;transcript_id=XM_039763423.1
282	NC_053162.1	19614410	19614560	151	*	5.3961	5.86899	4.68797	0.892823	1.78792e-05	0.00323461	Intergenic	-49275	ID=exon-XM_039762741.1-4;Parent=rna-XM_039762741.1;Dbxref=GeneID:120535132,Genbank:XM_039762741.1;gbkey=mRNA;gene=LOC120535132;product=astrotactin-2-like%2C transcript variant X1;transcript_id=XM_039762741.1
283	NC_053154.1	47212705	47212855	151	*	4.74088	5.30279	3.80789	0.985228	1.80377e-05	0.00325	Intergenic	-360724	ID=exon-XM_039748680.1-1;Parent=rna-XM_039748680.1;Dbxref=GeneID:120525945,Genbank:XM_039748680.1;gbkey=mRNA;gene=ccnd1;product=cyclin D1;transcript_id=XM_039748680.1
284	NC_053166.1	133381983	133382133	151	*	4.76055	5.34805	3.75289	0.992294	1.81175e-05	0.00325	Intergenic	20534	ID=exon-XM_039773849.1-1;Parent=rna-XM_039773849.1;Dbxref=GeneID:120541896,Genbank:XM_039773849.1;gbkey=mRNA;gene=gna12a;product=guanine nucleotide binding protein (G protein) alpha 12a;transcript_id=XM_039773849.1
285	NC_053166.1	35943865	35944015	151	*	5.24547	5.74843	4.46673	0.904025	1.81554e-05	0.00325	Intergenic	-124340	ID=exon-XM_039774191.1-1;Parent=rna-XM_039774191.1;Dbxref=GeneID:120542063,Genbank:XM_039774191.1;gbkey=mRNA;gene=n4bp3;product=NEDD4 binding protein 3;transcript_id=XM_039774191.1
286	NC_053158.1	65100645	65100795	151	*	6.44044	5.91224	6.82623	-0.743798	1.83918e-05	0.00327609	Intergenic	-1216	ID=exon-XR_005633947.1-1;Parent=rna-XR_005633947.1;Dbxref=GeneID:120530322,Genbank:XR_005633947.1;gbkey=ncRNA;gene=LOC120530322;product=uncharacterized LOC120530322%2C transcript variant X2;transcript_id=XR_005633947.1
287	NC_053161.1	41495797	41495947	151	*	5.10626	5.6344	4.2644	0.93752	1.84295e-05	0.00327609	Intergenic	-6798	ID=exon-XM_039761025.1-2;Parent=rna-XM_039761025.1;Dbxref=GeneID:120533912,Genbank:XM_039761025.1;gbkey=mRNA;gene=fam185a;product=family with sequence similarity 185 member A;transcript_id=XM_039761025.1
288	NC_053168.1	9533177	9533327	151	*	5.13728	5.64339	4.35086	0.92709	1.8716e-05	0.00331301	promoter-TSS (ID=exon-XM_039737538.1-6;Parent=rna-XM_039737538.1;Dbxref=GeneID:120516081,Genbank:XM_039737538.1;gbkey=mRNA;gene=grb10b;product=growth factor receptor-bound protein 10b%2C transcript variant X1;transcript_id=XM_039737538.1)	-693	ID=exon-XM_039737540.1-6;Parent=rna-XM_039737540.1;Dbxref=GeneID:120516081,Genbank:XM_039737540.1;gbkey=mRNA;gene=grb10b;product=growth factor receptor-bound protein 10b%2C transcript variant X3;transcript_id=XM_039737540.1
289	NC_053165.1	140854494	140854644	151	*	5.57015	4.86575	6.04139	-0.859313	1.87671e-05	0.00331301	promoter-TSS (ID=exon-XM_039773624.1-6;Parent=rna-XM_039773624.1;Dbxref=GeneID:120541727,Genbank:XM_039773624.1;Note=The sequence of the model RefSeq transcript was modified relative to this genomic sequence to represent the inferred CDS: deleted 1 base in 1 codon;exception=unclassified transcription discrepancy;gbkey=mRNA;gene=LOC120541727;product=IgGFc-binding protein-like;transcript_id=XM_0397…	430	ID=exon-XM_039773624.1-5;Parent=rna-XM_039773624.1;Dbxref=GeneID:120541727,Genbank:XM_039773624.1;Note=The sequence of the model RefSeq transcript was modified relative to this genomic sequence to represent the inferred CDS: deleted 1 base in 1 codon;exception=unclassified transcription discrepancy;gbkey=mRNA;gene=LOC120541727;product=IgGFc-binding protein-like;transcript_id=XM_039773624.1
290	NC_053160.1	49568989	49569139	151	*	4.84984	5.39581	3.96088	0.954498	1.88945e-05	0.00332399	Intergenic	112436	ID=exon-XM_039758601.1-19;Parent=rna-XM_039758601.1;Dbxref=GeneID:120532532,Genbank:XM_039758601.1;gbkey=mRNA;gene=tars1;product=threonyl-tRNA synthetase 1;transcript_id=XM_039758601.1
291	NW_024384153.1	11872	12022	151	*	7.0134	6.53682	7.37103	-0.695592	1.9115e-05	0.00335123	NA	NA	NA
292	NC_053160.1	186584802	186584952	151	*	4.86785	3.93986	5.42799	-0.957636	1.93484e-05	0.00338054	Intergenic	1831	ID=exon-XR_005634261.1-2;Parent=rna-XR_005634261.1;Dbxref=GeneID:120532224,Genbank:XR_005634261.1;gbkey=ncRNA;gene=LOC120532224;product=uncharacterized LOC120532224;transcript_id=XR_005634261.1
293	NC_053154.1	75563502	75563652	151	*	5.23349	5.731	4.46791	0.899619	1.98067e-05	0.0034189	Intergenic	33769	ID=exon-XM_039750994.1-4;Parent=rna-XM_039750994.1;Dbxref=GeneID:120527504,Genbank:XM_039750994.1;gbkey=mRNA;gene=isg20l2;product=interferon stimulated exonuclease gene 20-like 2;transcript_id=XM_039750994.1
294	NC_053160.1	165932156	165932306	151	*	5.24302	5.74945	4.45582	0.903414	1.98445e-05	0.0034189	Intergenic	-7807	ID=exon-XM_039759508.1-1;Parent=rna-XM_039759508.1;Dbxref=GeneID:120532969,Genbank:XM_039759508.1;gbkey=mRNA;gene=susd1;product=sushi domain containing 1%2C transcript variant X5;transcript_id=XM_039759508.1
295	NC_053157.1	161056034	161056184	151	*	4.84364	3.78557	5.44745	-0.98318	1.98874e-05	0.0034189	Intergenic	256846	ID=exon-XM_039751581.1-5;Parent=rna-XM_039751581.1;Dbxref=GeneID:120527770,Genbank:XM_039751581.1;gbkey=mRNA;gene=gba3;product=glucosidase%2C beta%2C acid 3;transcript_id=XM_039751581.1
296	NC_053157.1	19276405	19276555	151	*	5.90201	6.32292	5.30524	0.811236	1.99007e-05	0.0034189	Intergenic	-5570	ID=exon-XM_039750312.1-1;Parent=rna-XM_039750312.1;Dbxref=GeneID:120527174,Genbank:XM_039750312.1;gbkey=mRNA;gene=LOC120527174;product=folliculin-interacting protein 2-like%2C transcript variant X2;transcript_id=XM_039750312.1
297	NC_053155.1	215114010	215114160	151	*	4.75704	5.35246	3.72517	0.970922	1.9903e-05	0.0034189	Intergenic	1899	ID=exon-XM_039745289.1-44;Parent=rna-XM_039745289.1;Dbxref=GeneID:120523722,Genbank:XM_039745289.1;gbkey=mRNA;gene=vwa8;product=von Willebrand factor A domain containing 8;transcript_id=XM_039745289.1
298	NC_053154.1	149264670	149264820	151	*	5.79391	5.18765	6.21948	-0.802097	2.00509e-05	0.00343275	Intergenic	-4899	ID=exon-XM_039760513.1-16;Parent=rna-XM_039760513.1;Dbxref=GeneID:120533585,Genbank:XM_039760513.1;gbkey=mRNA;gene=LOC120533585;product=sodium/hydrogen exchanger 9-like%2C transcript variant X1;transcript_id=XM_039760513.1
299	NC_053165.1	78644289	78644439	151	*	5.18298	5.70045	4.36837	0.915925	2.03239e-05	0.00346028	promoter-TSS (ID=exon-XM_039772623.1-2;Parent=rna-XM_039772623.1;Dbxref=GeneID:120541202,Genbank:XM_039772623.1;gbkey=mRNA;gene=LOC120541202;product=tumor necrosis factor ligand superfamily member 6-like%2C transcript variant X2;transcript_id=XM_039772623.1)	-884	ID=exon-XR_005635964.1-2;Parent=rna-XR_005635964.1;Dbxref=GeneID:120541202,Genbank:XR_005635964.1;gbkey=misc_RNA;gene=LOC120541202;product=tumor necrosis factor ligand superfamily member 6-like%2C transcript variant X1;transcript_id=XR_005635964.1
300	NC_053154.1	159469798	159469948	151	*	5.47369	5.97124	4.70805	0.871364	2.0398e-05	0.00346028	Intergenic	4905	ID=exon-XM_039761396.1-2;Parent=rna-XM_039761396.1;Dbxref=GeneID:120534083,Genbank:XM_039761396.1;gbkey=mRNA;gene=tnika;product=TRAF2 and NCK interacting kinase a%2C transcript variant X7;transcript_id=XM_039761396.1
301	NC_053171.1	46584805	46584955	151	*	4.87923	5.41777	4.01015	0.936242	2.04152e-05	0.00346028	Intergenic	-5522	ID=exon-XM_039741028.1-2;Parent=rna-XM_039741028.1;Dbxref=GeneID:120518303,Genbank:XM_039741028.1;gbkey=mRNA;gene=frmd6;product=FERM domain containing 6;transcript_id=XM_039741028.1
302	NC_053160.1	24915439	24915589	151	*	5.24924	5.75456	4.46477	0.894393	2.06797e-05	0.0034935	Intergenic	-33901	ID=exon-XM_039758090.1-1;Parent=rna-XM_039758090.1;Dbxref=GeneID:120532240,Genbank:XM_039758090.1;gbkey=mRNA;gene=setbp1;product=SET binding protein 1;transcript_id=XM_039758090.1
303	NC_053166.1	27373189	27373339	151	*	5.6352	4.97368	6.08704	-0.830654	2.12642e-05	0.00357738	Intergenic	-2760	ID=exon-XM_039775646.1-1;Parent=rna-XM_039775646.1;Dbxref=GeneID:120542915,Genbank:XM_039775646.1;gbkey=mRNA;gene=LOC120542915;product=G-protein coupled receptor family C group 6 member A-like%2C transcript variant X3;transcript_id=XM_039775646.1
304	NC_053165.1	53943703	53943853	151	*	5.40455	5.88915	4.66951	0.880265	2.1367e-05	0.00357738	Intergenic	-10247	ID=exon-XM_039771409.1-1;Parent=rna-XM_039771409.1;Dbxref=GeneID:120540568,Genbank:XM_039771409.1;Note=The sequence of the model RefSeq transcript was modified relative to this genomic sequence to represent the inferred CDS: deleted 2 bases in 1 codon;exception=unclassified transcription discrepancy;gbkey=mRNA;gene=xbp1;product=X-box binding protein 1;transcript_id=XM_039771409.1
305	NC_053154.1	130708165	130708315	151	*	4.56428	5.15342	3.55168	0.97171	2.13866e-05	0.00357738	Intergenic	-25701	ID=exon-XR_005634245.1-1;Parent=rna-XR_005634245.1;Dbxref=GeneID:120532186,Genbank:XR_005634245.1;gbkey=ncRNA;gene=LOC120532186;product=uncharacterized LOC120532186;transcript_id=XR_005634245.1
306	NC_053160.1	49644306	49644456	151	*	5.03538	5.54712	4.23509	0.920057	2.14686e-05	0.00357937	Intergenic	37119	ID=exon-XM_039758601.1-19;Parent=rna-XM_039758601.1;Dbxref=GeneID:120532532,Genbank:XM_039758601.1;gbkey=mRNA;gene=tars1;product=threonyl-tRNA synthetase 1;transcript_id=XM_039758601.1
307	NC_053156.1	289076234	289076384	151	*	5.47563	5.93675	4.79383	0.856498	2.17421e-05	0.00361316	Intergenic	43483	ID=exon-XM_039749390.1-1;Parent=rna-XM_039749390.1;Dbxref=GeneID:120526281,Genbank:XM_039749390.1;gbkey=mRNA;gene=dennd2c;product=DENN/MADD domain containing 2C%2C transcript variant X2;transcript_id=XM_039749390.1
308	NC_053157.1	26604966	26605116	151	*	4.95153	5.4701	4.13414	0.93339	2.19931e-05	0.00364301	Intergenic	-10482	ID=exon-XR_005633288.1-1;Parent=rna-XR_005633288.1;Dbxref=GeneID:120527207,Genbank:XR_005633288.1;gbkey=ncRNA;gene=LOC120527207;product=uncharacterized LOC120527207;transcript_id=XR_005633288.1
309	NC_053162.1	39950997	39951147	151	*	5.75566	6.21635	5.07483	0.83251	2.24153e-05	0.00370092	Intergenic	-1993	ID=exon-XM_039762951.1-8;Parent=rna-XM_039762951.1;Dbxref=GeneID:120535241,Genbank:XM_039762951.1;gbkey=mRNA;gene=zdhhc1;product=zinc finger DHHC-type containing 1%2C transcript variant X1;transcript_id=XM_039762951.1
310	NC_053166.1	27416220	27416370	151	*	5.49359	4.73061	5.99002	-0.879432	2.25153e-05	0.00370543	Intergenic	11539	ID=exon-XM_039775644.1-7;Parent=rna-XM_039775644.1;Dbxref=GeneID:120542915,Genbank:XM_039775644.1;gbkey=mRNA;gene=LOC120542915;product=G-protein coupled receptor family C group 6 member A-like%2C transcript variant X1;transcript_id=XM_039775644.1
311	NC_053166.1	39470391	39470541	151	*	4.96593	5.4897	4.13531	0.917737	2.27038e-05	0.00372445	Intergenic	-1163	ID=exon-XM_039774211.1-5;Parent=rna-XM_039774211.1;Dbxref=GeneID:120542075,Genbank:XM_039774211.1;gbkey=mRNA;gene=tcf7;product=transcription factor 7%2C transcript variant X3;transcript_id=XM_039774211.1
312	NC_053154.1	84446535	84446685	151	*	4.91825	5.46308	4.03236	0.938993	2.28501e-05	0.00373644	Intergenic	-31222	ID=exon-XM_039752583.1-1;Parent=rna-XM_039752583.1;Dbxref=GeneID:120528428,Genbank:XM_039752583.1;gbkey=mRNA;gene=lmna;product=lamin A%2C transcript variant X1;transcript_id=XM_039752583.1
313	NC_053157.1	169087020	169087170	151	*	5.34546	5.8335	4.60237	0.876409	2.32936e-05	0.00379678	Intergenic	-7874	ID=exon-XM_039751654.1-2;Parent=rna-XM_039751654.1;Dbxref=GeneID:120527810,Genbank:XM_039751654.1;gbkey=mRNA;gene=maml3;product=mastermind-like transcriptional coactivator 3%2C transcript variant X1;transcript_id=XM_039751654.1
314	NC_053159.1	80584299	80584449	151	*	4.84094	5.37846	3.97458	0.932658	2.36312e-05	0.00383628	Intergenic	-2626	ID=exon-XM_039756409.1-1;Parent=rna-XM_039756409.1;Dbxref=GeneID:120531205,Genbank:XM_039756409.1;gbkey=mRNA;gene=LOC120531205;product=tensin-like%2C transcript variant X7;transcript_id=XM_039756409.1
315	NC_053155.1	198812729	198812879	151	*	5.04275	5.5495	4.25478	0.914795	2.36892e-05	0.00383628	Intergenic	-131256	ID=exon-XR_005632806.1-1;Parent=rna-XR_005632806.1;Dbxref=GeneID:120524655,Genbank:XR_005632806.1;gbkey=ncRNA;gene=LOC120524655;product=uncharacterized LOC120524655;transcript_id=XR_005632806.1
316	NC_053154.1	280043806	280043956	151	*	5.06004	5.58814	4.21832	0.916288	2.38078e-05	0.00383628	Intergenic	-21211	ID=exon-XM_039775405.1-1;Parent=rna-XM_039775405.1;Dbxref=GeneID:120542758,Genbank:XM_039775405.1;gbkey=mRNA;gene=slf2;product=SMC5-SMC6 complex localization factor 2;transcript_id=XM_039775405.1
317	NC_053154.1	150199951	150200101	151	*	4.9934	5.52413	4.14483	0.932327	2.38367e-05	0.00383628	Intergenic	-181627	ID=exon-XR_005634581.1-1;Parent=rna-XR_005634581.1;Dbxref=GeneID:120533617,Genbank:XR_005634581.1;gbkey=ncRNA;gene=LOC120533617;product=uncharacterized LOC120533617%2C transcript variant X3;transcript_id=XR_005634581.1
318	NC_053161.1	124140803	124140953	151	*	5.55597	6.06098	4.77225	0.873193	2.39981e-05	0.00385011	Intergenic	-124914	ID=exon-XM_039761741.1-1;Parent=rna-XM_039761741.1;Dbxref=GeneID:120534272,Genbank:XM_039761741.1;gbkey=mRNA;gene=ppp1r12a;product=protein phosphatase 1%2C regulatory subunit 12A%2C transcript variant X4;transcript_id=XM_039761741.1
319	NC_053156.1	98558343	98558493	151	*	5.09525	5.61537	4.27394	0.907669	2.45173e-05	0.00391807	Intergenic	42251	ID=exon-XM_039747656.1-1;Parent=rna-XM_039747656.1;Dbxref=GeneID:120525402,Genbank:XM_039747656.1;gbkey=mRNA;gene=LOC120525402;product=synaptotagmin-like protein 2%2C transcript variant X1;transcript_id=XM_039747656.1
320	NC_053166.1	38112013	38112163	151	*	4.93856	5.48003	4.06168	0.935199	2.45753e-05	0.00391807	Intergenic	62038	ID=exon-XR_005636202.1-3;Parent=rna-XR_005636202.1;Dbxref=GeneID:120542550,Genbank:XR_005636202.1;gbkey=ncRNA;gene=LOC120542550;product=uncharacterized LOC120542550;transcript_id=XR_005636202.1
321	NC_053155.1	571228	571378	151	*	5.44888	4.73944	5.92234	-0.854435	2.51668e-05	0.00399887	Intergenic	-183517	ID=exon-XM_039742957.1-1;Parent=rna-XM_039742957.1;Dbxref=GeneID:120521070,Genbank:XM_039742957.1;gbkey=mRNA;gene=LOC120521070;product=uncharacterized LOC120521070;transcript_id=XM_039742957.1
322	NC_053155.1	73234138	73234288	151	*	5.32257	5.81874	4.56023	0.870389	2.52533e-05	0.00399887	Intergenic	19629	ID=exon-XM_039743974.1-1;Parent=rna-XM_039743974.1;Dbxref=GeneID:120523034,Genbank:XM_039743974.1;gbkey=mRNA;gene=LOC120523034;product=phospholipid scramblase 1-like%2C transcript variant X2;transcript_id=XM_039743974.1
323	NC_053167.1	18035004	18035154	151	*	6.00058	6.44748	5.3497	0.838969	2.53172e-05	0.00399887	Intergenic	-41134	ID=exon-XR_005630460.1-1;Parent=rna-XR_005630460.1;Dbxref=GeneID:120514441,Genbank:XR_005630460.1;gbkey=ncRNA;gene=LOC120514441;product=uncharacterized LOC120514441;transcript_id=XR_005630460.1
324	NC_053156.1	86957223	86957373	151	*	4.54403	5.12901	3.54398	0.963549	2.55336e-05	0.00400964	Intergenic	11031	ID=exon-XM_039747559.1-8;Parent=rna-XM_039747559.1;Dbxref=GeneID:120525342,Genbank:XM_039747559.1;gbkey=mRNA;gene=usta;product=uronyl 2-sulfotransferase a;transcript_id=XM_039747559.1
325	NC_053167.1	15694518	15694668	151	*	5.70916	6.16329	5.04267	0.833167	2.55426e-05	0.00400964	Intergenic	-19147	ID=exon-XM_039734471.1-1;Parent=rna-XM_039734471.1;Dbxref=GeneID:120514220,Genbank:XM_039734471.1;gbkey=mRNA;gene=bcas1;product=brain enriched myelin associated protein 1%2C transcript variant X2;transcript_id=XM_039734471.1
326	NC_053155.1	288045750	288045900	151	*	5.09208	5.5954	4.31248	0.898882	2.57785e-05	0.00403425	Intergenic	10039	ID=exon-XM_039745730.1-5;Parent=rna-XM_039745730.1;Dbxref=GeneID:120523975,Genbank:XM_039745730.1;gbkey=mRNA;gene=LOC120523975;product=uncharacterized LOC120523975;transcript_id=XM_039745730.1
327	NC_053154.1	300577715	300577865	151	*	5.62736	6.09575	4.9294	0.85401	2.58977e-05	0.00404051	Intergenic	27024	ID=exon-XM_039734973.1-2;Parent=rna-XM_039734973.1;Dbxref=GeneID:120514538,Genbank:XM_039734973.1;gbkey=mRNA;gene=LOC120514538;product=transcription factor LBX1-like;transcript_id=XM_039734973.1
328	NW_024381674.1	22757	22907	151	*	6.27032	5.71549	6.67006	-0.753221	2.6042e-05	0.00405065	NA	NA	NA
329	NC_053155.1	300198521	300198671	151	*	5.70606	6.17342	5.01039	0.833618	2.65789e-05	0.00411568	Intergenic	10353	ID=exon-XM_039745834.1-1;Parent=rna-XM_039745834.1;Dbxref=GeneID:120524028,Genbank:XM_039745834.1;gbkey=mRNA;gene=foxo1a;product=forkhead box O1 a;transcript_id=XM_039745834.1
330	NC_053159.1	116771613	116771763	151	*	5.50201	5.95665	4.83442	0.85561	2.66215e-05	0.00411568	Intergenic	-2494	ID=exon-XM_039756891.1-6;Parent=rna-XM_039756891.1;Dbxref=GeneID:120531458,Genbank:XM_039756891.1;gbkey=mRNA;gene=LOC120531458;product=protein spinster homolog 2-like;transcript_id=XM_039756891.1
331	NC_053155.1	153883374	153883524	151	*	4.85248	5.39179	3.98138	0.924965	2.71964e-05	0.00419186	Intergenic	-20523	ID=exon-XM_039744866.1-1;Parent=rna-XM_039744866.1;Dbxref=GeneID:120523497,Genbank:XM_039744866.1;gbkey=mRNA;gene=dcbld2;product=discoidin%2C CUB and LCCL domain containing 2;transcript_id=XM_039744866.1
332	NC_053154.1	274751758	274751908	151	*	5.35273	5.832	4.63001	0.856932	2.74587e-05	0.00420751	Intergenic	9417	ID=exon-XM_039774672.1-1;Parent=rna-XM_039774672.1;Dbxref=GeneID:120542292,Genbank:XM_039774672.1;gbkey=mRNA;gene=LOC120542292;product=CREB3 regulatory factor-like%2C transcript variant X5;transcript_id=XM_039774672.1
333	NC_053164.1	17293479	17293629	151	*	5.31657	5.81431	4.55046	0.904699	2.74629e-05	0.00420751	promoter-TSS (ID=exon-XM_039768100.1-1;Parent=rna-XM_039768100.1;Dbxref=GeneID:120538699,Genbank:XM_039768100.1;gbkey=mRNA;gene=LOC120538699;product=adenosine receptor A2b-like;transcript_id=XM_039768100.1)	36	ID=exon-XM_039768100.1-1;Parent=rna-XM_039768100.1;Dbxref=GeneID:120538699,Genbank:XM_039768100.1;gbkey=mRNA;gene=LOC120538699;product=adenosine receptor A2b-like;transcript_id=XM_039768100.1
334	NC_053158.1	198799644	198799794	151	*	4.61565	5.22385	3.54362	0.970544	2.77202e-05	0.00423422	Intergenic	1781	ID=exon-XM_039753943.1-15;Parent=rna-XM_039753943.1;Dbxref=GeneID:120529798,Genbank:XM_039753943.1;gbkey=mRNA;gene=LOC120529798;product=rho GTPase-activating protein 21-like%2C transcript variant X5;transcript_id=XM_039753943.1
335	NC_053154.1	216963321	216963471	151	*	4.75651	5.31601	3.83029	0.932078	2.80022e-05	0.00426453	Intergenic	-4426	ID=id-LOC120541858-5;Parent=gene-LOC120541858;Dbxref=GeneID:120541858;gbkey=exon;gene=LOC120541858;model_evidence=Supporting evidence includes similarity to: 1 Protein;pseudo=true
336	NC_053169.1	22769104	22769254	151	*	5.31626	5.83375	4.50156	0.880593	2.80904e-05	0.00426457	Intergenic	-2540	ID=exon-XM_039737889.1-2;Parent=rna-XM_039737889.1;Dbxref=GeneID:120516306,Genbank:XM_039737889.1;gbkey=mRNA;gene=snx5;product=sorting nexin 5;transcript_id=XM_039737889.1
337	NC_053157.1	169025415	169025565	151	*	5.12553	5.63144	4.33962	0.890094	2.82481e-05	0.00426457	Intergenic	19846	ID=exon-XM_039751655.1-1;Parent=rna-XM_039751655.1;Dbxref=GeneID:120527810,Genbank:XM_039751655.1;gbkey=mRNA;gene=maml3;product=mastermind-like transcriptional coactivator 3%2C transcript variant X2;transcript_id=XM_039751655.1
338	NC_053168.1	12131075	12131225	151	*	4.77294	5.33572	3.8375	0.931705	2.82532e-05	0.00426457	Intergenic	-80265	ID=exon-XM_039737035.1-3;Parent=rna-XM_039737035.1;Dbxref=GeneID:120515751,Genbank:XM_039737035.1;gbkey=mRNA;gene=LOC120515751;product=adenylate cyclase type 2-like;transcript_id=XM_039737035.1
339	NC_053165.1	53019935	53020085	151	*	5.69517	6.14919	5.02891	0.815129	2.91122e-05	0.00437147	Intergenic	2407	ID=exon-XM_039771518.1-1;Parent=rna-XM_039771518.1;Dbxref=GeneID:120540607,Genbank:XM_039771518.1;gbkey=mRNA;gene=LOC120540607;product=neural Wiskott-Aldrich syndrome protein-like;transcript_id=XM_039771518.1
340	NC_053165.1	83238840	83238990	151	*	4.66488	5.22443	3.73853	0.954604	2.9156e-05	0.00437147	Intergenic	27006	ID=exon-XR_005635970.1-3;Parent=rna-XR_005635970.1;Dbxref=GeneID:120541238,Genbank:XR_005635970.1;gbkey=ncRNA;gene=LOC120541238;product=uncharacterized LOC120541238;transcript_id=XR_005635970.1
341	NC_053154.1	170343633	170343783	151	*	4.87365	5.42403	3.9727	0.945674	2.92185e-05	0.00437147	Intergenic	-12628	ID=exon-XM_039762817.1-8;Parent=rna-XM_039762817.1;Dbxref=GeneID:120535168,Genbank:XM_039762817.1;gbkey=mRNA;gene=LOC120535168;product=ephrin type-B receptor 1%2C transcript variant X1;transcript_id=XM_039762817.1
342	NC_053165.1	81981146	81981296	151	*	5.115	4.31165	5.62797	-0.889001	2.94013e-05	0.00438161	Intergenic	19459	ID=exon-XM_039772646.1-1;Parent=rna-XM_039772646.1;Dbxref=GeneID:120541217,Genbank:XM_039772646.1;gbkey=mRNA;gene=kank2;product=KN motif and ankyrin repeat domains 2;transcript_id=XM_039772646.1
343	NW_024382874.1	24955	25105	151	*	6.23577	5.69654	6.62738	-0.742379	2.95857e-05	0.00438161	NA	NA	NA
344	NC_053168.1	61248484	61248634	151	*	5.1295	5.63969	4.33304	0.89016	2.96709e-05	0.00438161	Intergenic	9732	ID=exon-XM_039736324.1-16;Parent=rna-XM_039736324.1;Dbxref=GeneID:120515385,Genbank:XM_039736324.1;gbkey=mRNA;gene=scin;product=scinderin;transcript_id=XM_039736324.1
345	NC_053157.1	53337790	53337940	151	*	5.43854	5.90849	4.73703	0.853396	2.96717e-05	0.00438161	Intergenic	40927	ID=exon-XM_039750638.1-15;Parent=rna-XM_039750638.1;Dbxref=GeneID:120527343,Genbank:XM_039750638.1;gbkey=mRNA;gene=LOC120527343;product=disabled homolog 2-like%2C transcript variant X4;transcript_id=XM_039750638.1
346	NC_053161.1	138246599	138246749	151	*	4.86324	5.46401	3.81476	0.946457	2.97157e-05	0.00438161	Intergenic	4484	ID=exon-XM_039761822.1-2;Parent=rna-XM_039761822.1;Dbxref=GeneID:120534319,Genbank:XM_039761822.1;gbkey=mRNA;gene=LOC120534319;product=thioredoxin reductase 1%2C cytoplasmic-like;transcript_id=XM_039761822.1
347	NC_053167.1	90506108	90506258	151	*	5.05814	5.55915	4.28414	0.895697	2.98303e-05	0.00438583	Intergenic	-8974	ID=id-LOC120514331;Parent=gene-LOC120514331;Dbxref=GeneID:120514331;gbkey=exon;gene=LOC120514331;model_evidence=Supporting evidence includes similarity to: 6 Proteins;pseudo=true
348	NW_024384271.1	6721	6871	151	*	5.30007	5.80408	4.51881	0.903194	2.99488e-05	0.0043906	Intergenic	14317	ID=exon-XM_039743188.1-5;Parent=rna-XM_039743188.1;Dbxref=GeneID:120521918,Genbank:XM_039743188.1;gbkey=mRNA;gene=vgll4l;product=vestigial like 4 like;transcript_id=XM_039743188.1
349	NC_053156.1	63606120	63606270	151	*	4.61354	5.19273	3.63072	0.947737	3.08309e-05	0.00450697	TTS (ID=exon-XM_039747355.1-3;Parent=rna-XM_039747355.1;Dbxref=GeneID:120525231,Genbank:XM_039747355.1;gbkey=mRNA;gene=bloc1s1;product=biogenesis of lysosomal organelles complex-1%2C subunit 1;transcript_id=XM_039747355.1)	530	ID=exon-XM_039747355.1-3;Parent=rna-XM_039747355.1;Dbxref=GeneID:120525231,Genbank:XM_039747355.1;gbkey=mRNA;gene=bloc1s1;product=biogenesis of lysosomal organelles complex-1%2C subunit 1;transcript_id=XM_039747355.1
350	NC_053157.1	13329053	13329203	151	*	5.5199	5.98282	4.83412	0.857102	3.13418e-05	0.00456856	Intergenic	-4622	ID=exon-XM_039750260.1-1;Parent=rna-XM_039750260.1;Dbxref=GeneID:120527142,Genbank:XM_039750260.1;gbkey=mRNA;gene=tmem154;product=transmembrane protein 154%2C transcript variant X2;transcript_id=XM_039750260.1
351	NC_053165.1	145143236	145143386	151	*	5.10653	5.60416	4.3407	0.881269	3.16122e-05	0.00459484	Intergenic	-5602	ID=exon-XM_039773727.1-1;Parent=rna-XM_039773727.1;Dbxref=GeneID:120541797,Genbank:XM_039773727.1;gbkey=mRNA;gene=myo1ea;product=myosin IEa%2C transcript variant X1;transcript_id=XM_039773727.1
352	NC_053155.1	108362908	108363058	151	*	4.88417	5.4097	4.04907	0.914478	3.17305e-05	0.00459894	Intergenic	-51701	ID=exon-XM_039744345.1-2;Parent=rna-XM_039744345.1;Dbxref=GeneID:120523244,Genbank:XM_039744345.1;gbkey=mRNA;gene=arhgap42a;product=Rho GTPase activating protein 42a%2C transcript variant X1;transcript_id=XM_039744345.1
353	NC_053170.1	71684555	71684705	151	*	5.20498	4.46077	5.6935	-0.869642	3.18888e-05	0.00460879	Intergenic	6476	ID=exon-XM_039740384.1-10;Parent=rna-XM_039740384.1;Dbxref=GeneID:120517877,Genbank:XM_039740384.1;gbkey=mRNA;gene=col16a1;product=collagen%2C type XVI%2C alpha 1%2C transcript variant X2;transcript_id=XM_039740384.1
354	NC_053165.1	117690141	117690291	151	*	4.77145	5.32774	3.85422	0.921385	3.20004e-05	0.00461186	Intergenic	495779	ID=exon-XR_005635822.1-2;Parent=rna-XR_005635822.1;Dbxref=GeneID:120540575,Genbank:XR_005635822.1;gbkey=ncRNA;gene=LOC120540575;product=uncharacterized LOC120540575;transcript_id=XR_005635822.1
355	NC_053157.1	111988433	111988583	151	*	4.70821	5.25757	3.81004	0.947991	3.23462e-05	0.00464856	Intergenic	16232	ID=exon-XM_039751168.1-9;Parent=rna-XM_039751168.1;Dbxref=GeneID:120527582,Genbank:XM_039751168.1;gbkey=mRNA;gene=palld;product=palladin%2C cytoskeletal associated protein%2C transcript variant X3;transcript_id=XM_039751168.1
356	NC_053156.1	300929578	300929728	151	*	5.76152	5.05184	6.23509	-0.855933	3.35584e-05	0.00480922	Intergenic	-1593	ID=exon-XR_005633133.1-2;Parent=rna-XR_005633133.1;Dbxref=GeneID:120526362,Genbank:XR_005633133.1;gbkey=ncRNA;gene=LOC120526362;product=uncharacterized LOC120526362;transcript_id=XR_005633133.1
357	NC_053165.1	160089738	160089888	151	*	5.19315	5.71245	4.37392	0.878433	3.40689e-05	0.0048687	Intergenic	-8816	ID=exon-XM_039770514.1-1;Parent=rna-XM_039770514.1;Dbxref=GeneID:120540052,Genbank:XM_039770514.1;gbkey=mRNA;gene=man2b1;product=mannosidase%2C alpha%2C class 2B%2C member 1;transcript_id=XM_039770514.1
358	NC_053168.1	56782229	56782379	151	*	5.6798	5.05384	6.1149	-0.804598	3.43043e-05	0.00488865	Intergenic	28708	ID=exon-XR_005630723.1-6;Parent=rna-XR_005630723.1;Dbxref=GeneID:120515889,Genbank:XR_005630723.1;gbkey=ncRNA;gene=LOC120515889;product=uncharacterized LOC120515889%2C transcript variant X3;transcript_id=XR_005630723.1
359	NC_053161.1	38965099	38965249	151	*	5.22111	5.71353	4.46771	0.872731	3.46292e-05	0.00492121	Intergenic	57083	ID=exon-XM_039760977.1-8;Parent=rna-XM_039760977.1;Dbxref=GeneID:120533887,Genbank:XM_039760977.1;gbkey=mRNA;gene=tfec;product=transcription factor EC%2C transcript variant X2;transcript_id=XM_039760977.1
360	NC_053160.1	64460606	64460756	151	*	4.8297	5.38355	3.9192	0.92016	3.48504e-05	0.00493889	TTS (ID=exon-XM_039758755.1-6;Parent=rna-XM_039758755.1;Dbxref=GeneID:120532606,Genbank:XM_039758755.1;gbkey=mRNA;gene=ankrd55;product=ankyrin repeat domain 55%2C transcript variant X1;transcript_id=XM_039758755.1)	435	ID=exon-XM_039758756.1-6;Parent=rna-XM_039758756.1;Dbxref=GeneID:120532606,Genbank:XM_039758756.1;gbkey=mRNA;gene=ankrd55;product=ankyrin repeat domain 55%2C transcript variant X2;transcript_id=XM_039758756.1
361	NC_053166.1	6137389	6137539	151	*	5.06034	5.56417	4.27951	0.895715	3.52684e-05	0.00498427	Intergenic	15400	ID=exon-XM_039775304.1-3;Parent=rna-XM_039775304.1;Dbxref=GeneID:120542691,Genbank:XM_039775304.1;gbkey=mRNA;gene=ccnjl;product=cyclin J-like;transcript_id=XM_039775304.1
362	NC_053157.1	197595469	197595619	151	*	4.68534	5.22498	3.81336	0.926098	3.54159e-05	0.00499129	Intergenic	-52389	ID=exon-XM_039751854.1-1;Parent=rna-XM_039751854.1;Dbxref=GeneID:120527909,Genbank:XM_039751854.1;gbkey=mRNA;gene=kazald2;product=Kazal-type serine peptidase inhibitor domain 2;transcript_id=XM_039751854.1
363	NC_053158.1	70098265	70098415	151	*	5.12897	5.623	4.37172	0.881743	3.55921e-05	0.0050023	Intergenic	19553	ID=exon-XM_039754778.1-1;Parent=rna-XM_039754778.1;Dbxref=GeneID:120530350,Genbank:XM_039754778.1;gbkey=mRNA;gene=ankrd12;product=ankyrin repeat domain 12%2C transcript variant X2;transcript_id=XM_039754778.1
364	NC_053156.1	281867949	281868099	151	*	5.19661	4.42979	5.69464	-0.878492	3.599e-05	0.00504434	Intergenic	-23023	ID=exon-XM_039749313.1-1;Parent=rna-XM_039749313.1;Dbxref=GeneID:120526242,Genbank:XM_039749313.1;gbkey=mRNA;gene=LOC120526242;product=transcription factor Spi-C%2C transcript variant X2;transcript_id=XM_039749313.1
365	NC_053171.1	59692446	59692596	151	*	5.35623	5.81911	4.67053	0.841248	3.70035e-05	0.00516236	Intergenic	5602	ID=exon-XM_039741222.1-2;Parent=rna-XM_039741222.1;Dbxref=GeneID:120518438,Genbank:XM_039741222.1;gbkey=mRNA;gene=LOC120518438;product=kin of IRRE-like protein 1;transcript_id=XM_039741222.1
366	NW_024385475.1	41867	42017	151	*	8.12062	7.60351	8.50049	-0.727051	3.70344e-05	0.00516236	NA	NA	NA
367	NC_053165.1	93983405	93983555	151	*	5.2557	5.7432	4.51388	0.861639	3.72191e-05	0.00517396	Intergenic	-47952	ID=exon-XM_039772954.1-1;Parent=rna-XM_039772954.1;Dbxref=GeneID:120541384,Genbank:XM_039772954.1;gbkey=mRNA;gene=foxb1a;product=forkhead box B1a;transcript_id=XM_039772954.1
368	NC_053159.1	179945089	179945239	151	*	6.1329	6.53291	5.57754	0.756714	3.74748e-05	0.00519536	Intergenic	5260	ID=exon-XM_039757650.1-7;Parent=rna-XM_039757650.1;Dbxref=GeneID:120531857,Genbank:XM_039757650.1;gbkey=mRNA;gene=ola1;product=Obg-like ATPase 1%2C transcript variant X2;transcript_id=XM_039757650.1
369	NC_053164.1	79086558	79086708	151	*	4.59037	5.16547	3.61956	0.928982	3.78796e-05	0.00523725	Intergenic	2500	ID=exon-XM_039769123.1-2;Parent=rna-XM_039769123.1;Dbxref=GeneID:120539242,Genbank:XM_039769123.1;gbkey=mRNA;gene=fosl1a;product=FOS like 1%2C AP-1 transcription factor subunit a%2C transcript variant X2;transcript_id=XM_039769123.1
370	NC_053168.1	119514471	119514621	151	*	5.05965	5.56564	4.27355	0.894614	3.8025e-05	0.00524314	Intergenic	8788	ID=exon-XM_039736195.1-8;Parent=rna-XM_039736195.1;Dbxref=GeneID:120515348,Genbank:XM_039736195.1;gbkey=mRNA;gene=cdkal1;product=CDK5 regulatory subunit associated protein 1-like 1;transcript_id=XM_039736195.1
371	NC_053155.1	201078892	201079042	151	*	4.66499	5.21677	3.76018	0.924103	3.81488e-05	0.00524603	Intergenic	-11499	ID=exon-XM_039745178.1-8;Parent=rna-XM_039745178.1;Dbxref=GeneID:120523662,Genbank:XM_039745178.1;gbkey=mRNA;gene=nme7;product=NME/NM23 family member 7;transcript_id=XM_039745178.1
372	NC_053170.1	88926539	88926689	151	*	5.04067	5.55447	4.23526	0.876348	3.82657e-05	0.00524795	Intergenic	-4466	ID=exon-XM_039739592.1-2;Parent=rna-XM_039739592.1;Dbxref=GeneID:120517345,Genbank:XM_039739592.1;gbkey=mRNA;gene=LOC120517345;product=CDP-diacylglycerol--glycerol-3-phosphate 3-phosphatidyltransferase%2C mitochondrial%2C transcript variant X4;transcript_id=XM_039739592.1
373	NC_053155.1	141431638	141431788	151	*	5.26827	5.73876	4.56554	0.848116	3.83877e-05	0.00525057	Intergenic	-30534	ID=exon-XM_039744717.1-1;Parent=rna-XM_039744717.1;Dbxref=GeneID:120523422,Genbank:XM_039744717.1;gbkey=mRNA;gene=tubgcp5;product=tubulin%2C gamma complex associated protein 5;transcript_id=XM_039744717.1
374	NC_053164.1	16524171	16524321	151	*	5.41955	5.89714	4.70069	0.849444	3.85097e-05	0.00525318	Intergenic	-1670	ID=exon-XR_005635501.1-1;Parent=rna-XR_005635501.1;Dbxref=GeneID:120538692,Genbank:XR_005635501.1;gbkey=ncRNA;gene=LOC120538692;product=uncharacterized LOC120538692;transcript_id=XR_005635501.1
375	NC_053166.1	153872470	153872620	151	*	5.1391	4.39879	5.62596	-0.854905	3.90965e-05	0.005319	Intergenic	-69618	ID=exon-XM_039774947.1-1;Parent=rna-XM_039774947.1;Dbxref=GeneID:120542454,Genbank:XM_039774947.1;gbkey=mRNA;gene=LOC120542454;product=extracellular serine/threonine protein kinase FAM20C-like;transcript_id=XM_039774947.1
376	NC_053166.1	141662196	141662346	151	*	4.74784	5.29671	3.85099	0.917804	3.96519e-05	0.00537368	promoter-TSS (ID=exon-XM_039774638.1-5;Parent=rna-XM_039774638.1;Dbxref=GeneID:120542295,Genbank:XM_039774638.1;gbkey=mRNA;gene=slc29a4;product=solute carrier family 29 member 4%2C transcript variant X1;transcript_id=XM_039774638.1)	-110	ID=exon-XM_039774639.1-5;Parent=rna-XM_039774639.1;Dbxref=GeneID:120542295,Genbank:XM_039774639.1;gbkey=mRNA;gene=slc29a4;product=solute carrier family 29 member 4%2C transcript variant X2;transcript_id=XM_039774639.1
377	NC_053155.1	73195252	73195402	151	*	4.91157	5.42313	4.11171	0.892343	3.97797e-05	0.00537368	Intergenic	-14739	ID=exon-XM_039743964.1-1;Parent=rna-XM_039743964.1;Dbxref=GeneID:120523032,Genbank:XM_039743964.1;gbkey=mRNA;gene=LOC120523032;product=mitogen-activated protein kinase kinase kinase kinase 4%2C transcript variant X5;transcript_id=XM_039743964.1
378	NC_053154.1	214121325	214121475	151	*	6.03294	6.4312	5.48095	0.764317	3.98144e-05	0.00537368	Intergenic	-37818	ID=exon-XM_039768715.1-2;Parent=rna-XM_039768715.1;Dbxref=GeneID:120539010,Genbank:XM_039768715.1;gbkey=mRNA;gene=unc5b;product=unc-5 netrin receptor B%2C transcript variant X4;transcript_id=XM_039768715.1
379	NC_053156.1	232621234	232621384	151	*	5.72426	5.10048	6.15832	-0.796779	4.02185e-05	0.0054139	Intergenic	-12813	ID=exon-XM_039748747.1-1;Parent=rna-XM_039748747.1;Dbxref=GeneID:120525974,Genbank:XM_039748747.1;gbkey=mRNA;gene=mybpha;product=myosin binding protein Ha%2C transcript variant X3;transcript_id=XM_039748747.1
380	NC_053162.1	139112725	139112875	151	*	5.32978	5.81132	4.60185	0.847729	4.04693e-05	0.00543332	Intergenic	-6333	ID=id-LOC120534917-2;Parent=gene-LOC120534917;Dbxref=GeneID:120534917;gbkey=exon;gene=LOC120534917;model_evidence=Supporting evidence includes similarity to: 27 Proteins%2C and 11%25 coverage of the annotated genomic feature by RNAseq alignments;pseudo=true
381	NW_024386170.1	7010	7160	151	*	6.32751	5.77018	6.72854	-0.766045	4.07048e-05	0.00545059	NA	NA	NA
382	NC_053157.1	53757034	53757184	151	*	5.44653	5.91307	4.7527	0.831364	4.12674e-05	0.00549825	Intergenic	17731	ID=exon-XM_039750639.1-12;Parent=rna-XM_039750639.1;Dbxref=GeneID:120527344,Genbank:XM_039750639.1;gbkey=mRNA;gene=c9;product=complement component 9;transcript_id=XM_039750639.1
383	NC_053171.1	28058691	28058841	151	*	5.14777	5.62637	4.42661	0.85868	4.12762e-05	0.00549825	Intergenic	-5249	ID=exon-XM_039742073.1-2;Parent=rna-XM_039742073.1;Dbxref=GeneID:120519002,Genbank:XM_039742073.1;gbkey=mRNA;gene=LOC120519002;product=mitochondrial basic amino acids transporter;transcript_id=XM_039742073.1
384	NC_053160.1	69048128	69048278	151	*	5.80718	6.23662	5.19297	0.78274	4.16841e-05	0.00553812	Intergenic	29595	ID=exon-XM_039758819.1-8;Parent=rna-XM_039758819.1;Dbxref=GeneID:120532639,Genbank:XM_039758819.1;gbkey=mRNA;gene=ccng2;product=cyclin G2;transcript_id=XM_039758819.1
385	NC_053154.1	158974500	158974650	151	*	5.0301	5.53907	4.23664	0.872015	4.20332e-05	0.00556999	Intergenic	6935	ID=exon-XM_039761311.1-4;Parent=rna-XM_039761311.1;Dbxref=GeneID:120534058,Genbank:XM_039761311.1;gbkey=mRNA;gene=rpl22l1;product=ribosomal protein L22-like 1%2C transcript variant X2;transcript_id=XM_039761311.1
386	NC_053161.1	28086844	28086994	151	*	4.49049	5.0623	3.52924	0.934808	4.23194e-05	0.0055934	Intergenic	-70693	ID=exon-XM_039760895.1-1;Parent=rna-XM_039760895.1;Dbxref=GeneID:120533854,Genbank:XM_039760895.1;gbkey=mRNA;gene=prickle1a;product=prickle homolog 1a%2C transcript variant X1;transcript_id=XM_039760895.1
387	NC_053169.1	41637236	41637386	151	*	5.40717	5.87393	4.71284	0.829286	4.29293e-05	0.00565935	Intergenic	-2482	ID=exon-XM_039737924.1-12;Parent=rna-XM_039737924.1;Dbxref=GeneID:120516328,Genbank:XM_039737924.1;gbkey=mRNA;gene=ttc7a;product=tetratricopeptide repeat domain 7A%2C transcript variant X1;transcript_id=XM_039737924.1
388	NW_024382230.1	32711	32861	151	*	7.15774	6.79334	7.44841	-0.580696	4.30922e-05	0.00566617	Intergenic	-2092	ID=exon-XM_039742926.1-1;Parent=rna-XM_039742926.1;Dbxref=GeneID:120521021,Genbank:XM_039742926.1;gbkey=mRNA;gene=LOC120521021;product=mast cell protease 3-like;transcript_id=XM_039742926.1
389	NC_053165.1	51457122	51457272	151	*	4.63023	5.20029	3.67402	0.91525	4.32141e-05	0.0056676	promoter-TSS (ID=exon-XM_039771147.1-15;Parent=rna-XM_039771147.1;Dbxref=GeneID:120540414,Genbank:XM_039771147.1;gbkey=mRNA;gene=LOC120540414;product=inter-alpha-trypsin inhibitor heavy chain H3-like;transcript_id=XM_039771147.1)	-578	ID=exon-XM_039771147.1-15;Parent=rna-XM_039771147.1;Dbxref=GeneID:120540414,Genbank:XM_039771147.1;gbkey=mRNA;gene=LOC120540414;product=inter-alpha-trypsin inhibitor heavy chain H3-like;transcript_id=XM_039771147.1
390	NC_053163.1	95653379	95653529	151	*	4.84039	5.38183	3.96359	0.895849	4.34247e-05	0.00568063	Intergenic	-160496	ID=exon-XM_039766255.1-1;Parent=rna-XM_039766255.1;Dbxref=GeneID:120537362,Genbank:XM_039766255.1;gbkey=mRNA;gene=si:ch211-159i8.4;product=matrix-remodeling-associated protein 5;transcript_id=XM_039766255.1
391	NC_053154.1	66093196	66093346	151	*	4.72991	5.28552	3.81453	0.907761	4.3648e-05	0.00569523	Intergenic	10685	ID=exon-XM_039749973.1-1;Parent=rna-XM_039749973.1;Dbxref=GeneID:120526805,Genbank:XM_039749973.1;gbkey=mRNA;gene=LOC120526805;product=F-actin-monooxygenase MICAL2-like%2C transcript variant X7;transcript_id=XM_039749973.1
392	NC_053165.1	140818822	140818972	151	*	5.0873	4.31077	5.58935	-0.867242	4.41318e-05	0.00574366	Intergenic	26914	ID=exon-XM_039773624.1-10;Parent=rna-XM_039773624.1;Dbxref=GeneID:120541727,Genbank:XM_039773624.1;Note=The sequence of the model RefSeq transcript was modified relative to this genomic sequence to represent the inferred CDS: deleted 1 base in 1 codon;exception=unclassified transcription discrepancy;gbkey=mRNA;gene=LOC120541727;product=IgGFc-binding protein-like;transcript_id=XM_039773624.1
393	NC_053167.1	26981647	26981797	151	*	5.45534	5.91382	4.77936	0.823233	4.44412e-05	0.00576922	Intergenic	26811	ID=exon-XM_039734764.1-8;Parent=rna-XM_039734764.1;Dbxref=GeneID:120514407,Genbank:XM_039734764.1;gbkey=mRNA;gene=tfap2c;product=transcription factor AP-2 gamma (activating enhancer binding protein 2 gamma)%2C transcript variant X1;transcript_id=XM_039734764.1
394	NC_053167.1	48740966	48741116	151	*	5.37663	5.84631	4.67576	0.844449	4.48862e-05	0.0058122	Intergenic	69074	ID=exon-XM_039735306.1-4;Parent=rna-XM_039735306.1;Dbxref=GeneID:120514766,Genbank:XM_039735306.1;gbkey=mRNA;gene=LOC120514766;product=EMILIN-3;transcript_id=XM_039735306.1
395	NC_053171.1	43348346	43348496	151	*	6.44531	5.96978	6.80235	-0.676361	4.5226e-05	0.00583234	Intergenic	-42047	ID=exon-XR_005631262.1-1;Parent=rna-XR_005631262.1;Dbxref=GeneID:120518616,Genbank:XR_005631262.1;gbkey=ncRNA;gene=LOC120518616;product=uncharacterized LOC120518616;transcript_id=XR_005631262.1
396	NC_053169.1	47862904	47863054	151	*	4.84178	5.37186	3.99489	0.88894	4.52704e-05	0.00583234	Intergenic	635127	ID=exon-XR_005630849.1-3;Parent=rna-XR_005630849.1;Dbxref=GeneID:120516455,Genbank:XR_005630849.1;gbkey=ncRNA;gene=LOC120516455;product=uncharacterized LOC120516455;transcript_id=XR_005630849.1
397	NC_053155.1	10986468	10986618	151	*	6.4179	5.93142	6.78106	-0.699304	4.5455e-05	0.00584137	promoter-TSS (ID=exon-XM_039743456.1-1;Parent=rna-XM_039743456.1;Dbxref=GeneID:120522645,Genbank:XM_039743456.1;gbkey=mRNA;gene=LOC120522645;product=A disintegrin and metalloproteinase with thrombospondin motifs 5;transcript_id=XM_039743456.1)	-86	ID=exon-XM_039743456.1-1;Parent=rna-XM_039743456.1;Dbxref=GeneID:120522645,Genbank:XM_039743456.1;gbkey=mRNA;gene=LOC120522645;product=A disintegrin and metalloproteinase with thrombospondin motifs 5;transcript_id=XM_039743456.1
398	NC_053154.1	245955745	245955895	151	*	5.79373	6.20801	5.21027	0.781547	4.5649e-05	0.00584294	promoter-TSS (ID=exon-XR_005635818.1-1;Parent=rna-XR_005635818.1;Dbxref=GeneID:120540520,Genbank:XR_005635818.1;gbkey=ncRNA;gene=LOC120540520;product=uncharacterized LOC120540520;transcript_id=XR_005635818.1)	42	ID=exon-XR_005635818.1-1;Parent=rna-XR_005635818.1;Dbxref=GeneID:120540520,Genbank:XR_005635818.1;gbkey=ncRNA;gene=LOC120540520;product=uncharacterized LOC120540520;transcript_id=XR_005635818.1
399	NC_053154.1	319991828	319991978	151	*	6.16504	6.57674	5.58672	0.744616	4.56963e-05	0.00584294	Intergenic	-20983	ID=exon-XM_039736928.1-9;Parent=rna-XM_039736928.1;Dbxref=GeneID:120515686,Genbank:XM_039736928.1;gbkey=mRNA;gene=slc22a18;product=solute carrier family 22 member 18%2C transcript variant X1;transcript_id=XM_039736928.1
400	NC_053165.1	121504818	121504968	151	*	5.63202	6.06418	5.01219	0.811452	4.58508e-05	0.00584804	Intergenic	-151278	ID=exon-XM_039773338.1-1;Parent=rna-XM_039773338.1;Dbxref=GeneID:120541575,Genbank:XM_039773338.1;gbkey=mRNA;gene=znf710a;product=zinc finger protein 710a%2C transcript variant X2;transcript_id=XM_039773338.1
401	NC_053154.1	149379689	149379839	151	*	5.2043	4.43757	5.70229	-0.854525	4.63648e-05	0.00589886	Intergenic	58671	ID=exon-XR_005634561.1-12;Parent=rna-XR_005634561.1;Dbxref=GeneID:120533585,Genbank:XR_005634561.1;gbkey=misc_RNA;gene=LOC120533585;product=sodium/hydrogen exchanger 9-like%2C transcript variant X2;transcript_id=XR_005634561.1
402	NC_053154.1	132545161	132545311	151	*	5.00991	5.52736	4.19534	0.883832	4.69578e-05	0.00595639	Intergenic	5526	ID=exon-XR_005634299.1-4;Parent=rna-XR_005634299.1;Dbxref=GeneID:120532461,Genbank:XR_005634299.1;gbkey=ncRNA;gene=LOC120532461;product=uncharacterized LOC120532461;transcript_id=XR_005634299.1
403	NC_053168.1	41125651	41125801	151	*	5.10787	5.59393	4.36942	0.8542	4.70663e-05	0.00595639	Intergenic	-82503	ID=exon-XM_039736653.1-1;Parent=rna-XM_039736653.1;Dbxref=GeneID:120515564,Genbank:XM_039736653.1;gbkey=mRNA;gene=ube2e2;product=ubiquitin-conjugating enzyme E2E 2;transcript_id=XM_039736653.1
404	NC_053154.1	193343501	193343651	151	*	5.44948	5.90135	4.78792	0.813271	4.71673e-05	0.00595639	Intergenic	-16984	ID=exon-XM_039765871.1-5;Parent=rna-XM_039765871.1;Dbxref=GeneID:120537153,Genbank:XM_039765871.1;gbkey=mRNA;gene=tprg1;product=tumor protein p63 regulated 1;transcript_id=XM_039765871.1
405	NC_053168.1	113675561	113675711	151	*	4.86741	5.37956	4.06609	0.890878	4.8206e-05	0.00607252	Intergenic	-9222	ID=exon-XM_039736624.1-4;Parent=rna-XM_039736624.1;Dbxref=GeneID:120515552,Genbank:XM_039736624.1;gbkey=mRNA;gene=stx17;product=syntaxin 17%2C transcript variant X3;transcript_id=XM_039736624.1
406	NC_053165.1	86552830	86552980	151	*	4.64925	5.22667	3.67165	0.908356	4.86885e-05	0.00608008	Intergenic	-25608	ID=id-LOC120541827;Parent=gene-LOC120541827;Dbxref=GeneID:120541827,RFAM:RF00001;gbkey=exon;gene=LOC120541827;inference=COORDINATES: profile:INFERNAL:1.1.1;pseudo=true
407	NC_053169.1	56798043	56798193	151	*	4.90513	5.44812	4.02419	0.895949	4.87217e-05	0.00608008	Intergenic	-2448	ID=exon-XM_039738387.1-1;Parent=rna-XM_039738387.1;Dbxref=GeneID:120516601,Genbank:XM_039738387.1;gbkey=mRNA;gene=LOC120516601;product=uncharacterized LOC120516601%2C transcript variant X3;transcript_id=XM_039738387.1
408	NC_053166.1	11178162	11178312	151	*	4.62468	5.19551	3.66628	0.911208	4.87713e-05	0.00608008	Intergenic	-161568	ID=exon-XM_039776417.1-1;Parent=rna-XM_039776417.1;Dbxref=GeneID:120543375,Genbank:XM_039776417.1;gbkey=mRNA;gene=LOC120543375;product=collagen alpha-1(XXIII) chain-like;transcript_id=XM_039776417.1
409	NC_053171.1	87649483	87649633	151	*	4.77165	5.29437	3.94374	0.902732	4.88146e-05	0.00608008	Intergenic	-27786	ID=exon-XM_039741321.1-2;Parent=rna-XM_039741321.1;Dbxref=GeneID:120518499,Genbank:XM_039741321.1;gbkey=mRNA;gene=ston2;product=stonin 2%2C transcript variant X1;transcript_id=XM_039741321.1
410	NC_053171.1	43102279	43102429	151	*	5.27002	5.73761	4.57384	0.829781	4.88618e-05	0.00608008	Intergenic	83031	ID=exon-XR_005631291.1-4;Parent=rna-XR_005631291.1;Dbxref=GeneID:120518759,Genbank:XR_005631291.1;gbkey=ncRNA;gene=LOC120518759;product=uncharacterized LOC120518759;transcript_id=XR_005631291.1
411	NC_053155.1	13172181	13172331	151	*	5.2263	4.53788	5.69042	-0.829144	4.90123e-05	0.00608396	Intergenic	43463	ID=exon-XM_039746048.1-1;Parent=rna-XM_039746048.1;Dbxref=GeneID:120524167,Genbank:XM_039746048.1;gbkey=mRNA;gene=LOC120524167;product=olfactory receptor 5F1-like;transcript_id=XM_039746048.1
412	NC_053162.1	45578292	45578442	151	*	4.9133	5.41996	4.12555	0.878939	4.97661e-05	0.00616254	Intergenic	4768	ID=exon-XM_039763057.1-2;Parent=rna-XM_039763057.1;Dbxref=GeneID:120535304,Genbank:XM_039763057.1;gbkey=mRNA;gene=cnot1;product=CCR4-NOT transcription complex%2C subunit 1%2C transcript variant X3;transcript_id=XM_039763057.1
413	NC_053163.1	180030460	180030610	151	*	5.72908	6.17446	5.08143	0.788443	5.02793e-05	0.00618818	Intergenic	-25600	ID=exon-XM_039767874.1-4;Parent=rna-XM_039767874.1;Dbxref=GeneID:120538381,Genbank:XM_039767874.1;gbkey=mRNA;gene=LOC120538381;product=bcl-2-like protein 1%2C transcript variant X1;transcript_id=XM_039767874.1
414	NC_053159.1	182826618	182826768	151	*	5.2543	4.51874	5.73912	-0.845157	5.02836e-05	0.00618818	Intergenic	111133	ID=exon-XM_039757707.1-10;Parent=rna-XM_039757707.1;Dbxref=GeneID:120531882,Genbank:XM_039757707.1;gbkey=mRNA;gene=mtx2;product=metaxin 2;transcript_id=XM_039757707.1
415	NC_053155.1	237471775	237471925	151	*	5.20218	5.68119	4.48008	0.850451	5.04041e-05	0.00618818	promoter-TSS (ID=exon-XM_039745368.1-62;Parent=rna-XM_039745368.1;Dbxref=GeneID:120523768,Genbank:XM_039745368.1;Note=The sequence of the model RefSeq transcript was modified relative to this genomic sequence to represent the inferred CDS: inserted 2 bases in 2 codons%3B deleted 1 base in 1 codon;exception=unclassified transcription discrepancy;gbkey=mRNA;gene=mycbp2;product=MYC binding protein 2…	-940	ID=exon-XM_039745368.1-62;Parent=rna-XM_039745368.1;Dbxref=GeneID:120523768,Genbank:XM_039745368.1;Note=The sequence of the model RefSeq transcript was modified relative to this genomic sequence to represent the inferred CDS: inserted 2 bases in 2 codons%3B deleted 1 base in 1 codon;exception=unclassified transcription discrepancy;gbkey=mRNA;gene=mycbp2;product=MYC binding protein 2;transcript_id…
416	NC_053156.1	268041222	268041372	151	*	4.63555	5.20547	3.67977	0.916203	5.05355e-05	0.00618818	Intergenic	-61902	ID=exon-XM_039750005.1-1;Parent=rna-XM_039750005.1;Dbxref=GeneID:120526901,Genbank:XM_039750005.1;gbkey=mRNA;gene=il10;product=interleukin 10;transcript_id=XM_039750005.1
417	NC_053168.1	75369590	75369740	151	*	4.83116	5.3875	3.91376	0.889472	5.06494e-05	0.00618818	Intergenic	5883	ID=exon-XM_039737229.1-4;Parent=rna-XM_039737229.1;Dbxref=GeneID:120515877,Genbank:XM_039737229.1;gbkey=mRNA;gene=cdk6;product=cyclin-dependent kinase 6%2C transcript variant X1;transcript_id=XM_039737229.1
418	NW_024381414.1	5544	5694	151	*	6.15961	5.54812	6.58773	-0.780526	5.07352e-05	0.00618818	NA	NA	NA
419	NW_024385914.1	31394	31544	151	*	5.47185	4.69825	5.9727	-0.855675	5.08222e-05	0.00618818	NA	NA	NA
420	NC_053163.1	146553713	146553863	151	*	5.05065	4.31636	5.53494	-0.850043	5.10922e-05	0.00620624	Intergenic	-4583	ID=exon-XM_039767006.1-15;Parent=rna-XM_039767006.1;Dbxref=GeneID:120537804,Genbank:XM_039767006.1;gbkey=mRNA;gene=si:ch1073-396h14.1;product=disintegrin and metalloproteinase domain-containing protein 10%2C transcript variant X1;transcript_id=XM_039767006.1
421	NC_053165.1	158953415	158953565	151	*	4.96343	4.18245	5.46732	-0.864666	5.1224e-05	0.00620747	Intergenic	4973	ID=exon-XM_039770480.1-8;Parent=rna-XM_039770480.1;Dbxref=GeneID:120540030,Genbank:XM_039770480.1;gbkey=mRNA;gene=LOC120540030;product=podocan-like;transcript_id=XM_039770480.1
422	NC_053159.1	105360313	105360463	151	*	5.26578	5.73574	4.56427	0.831623	5.19357e-05	0.0062788	Intergenic	-9193	ID=exon-XM_039756684.1-2;Parent=rna-XM_039756684.1;Dbxref=GeneID:120531358,Genbank:XM_039756684.1;gbkey=mRNA;gene=cuedc1b;product=CUE domain containing 1b%2C transcript variant X2;transcript_id=XM_039756684.1
423	NC_053156.1	293784045	293784195	151	*	6.5266	6.86652	6.08108	0.652495	5.2097e-05	0.00628342	Intergenic	-7196	ID=exon-XM_039749448.1-3;Parent=rna-XM_039749448.1;Dbxref=GeneID:120526314,Genbank:XM_039749448.1;gbkey=mRNA;gene=runx2a;product=RUNX family transcription factor 2a;transcript_id=XM_039749448.1
424	NW_024384361.1	5148	5298	151	*	7.02376	6.5992	7.35137	-0.634374	5.28034e-05	0.00635359	NA	NA	NA
425	NC_053170.1	89545508	89545658	151	*	6.14398	6.5517	5.57355	0.741438	5.3132e-05	0.00637809	Intergenic	26614	ID=exon-XR_005631085.1-3;Parent=rna-XR_005631085.1;Dbxref=GeneID:120517692,Genbank:XR_005631085.1;gbkey=ncRNA;gene=LOC120517692;product=uncharacterized LOC120517692;transcript_id=XR_005631085.1
426	NC_053159.1	133707176	133707326	151	*	4.992	4.199	5.50079	-0.861615	5.35453e-05	0.00641262	Intergenic	3872	ID=exon-XM_039757245.1-1;Parent=rna-XM_039757245.1;Dbxref=GeneID:120531646,Genbank:XM_039757245.1;gbkey=mRNA;gene=LOC120531646;product=ribosomal protein S6 kinase-related protein-like%2C transcript variant X2;transcript_id=XM_039757245.1
427	NC_053163.1	139693054	139693204	151	*	6.09628	6.54425	5.44309	0.77813	5.37343e-05	0.00642018	Intergenic	45990	ID=exon-XM_039766863.1-7;Parent=rna-XM_039766863.1;Dbxref=GeneID:120537716,Genbank:XM_039766863.1;gbkey=mRNA;gene=LOC120537716;product=guanine nucleotide-binding protein subunit alpha-11;transcript_id=XM_039766863.1
428	NW_024380207.1	6302	6452	151	*	7.56739	7.21632	7.84954	-0.553211	5.43184e-05	0.00647481	Intergenic	8626	ID=id-LOC120520107;Parent=gene-LOC120520107;Dbxref=GeneID:120520107;gbkey=exon;gene=LOC120520107;model_evidence=Supporting evidence includes similarity to: 43 Proteins%2C and 100%25 coverage of the annotated genomic feature by RNAseq alignments%2C including 5 samples with support for all annotated introns;pseudo=true
429	NC_053170.1	45038892	45039042	151	*	4.99746	5.48868	4.24688	0.858335	5.46521e-05	0.00648893	Intergenic	6637	ID=exon-XM_039739984.1-1;Parent=rna-XM_039739984.1;Dbxref=GeneID:120517578,Genbank:XM_039739984.1;gbkey=mRNA;gene=fhl3a;product=four and a half LIM domains 3a;transcript_id=XM_039739984.1
430	NC_053157.1	5201200	5201350	151	*	6.43694	5.97001	6.78914	-0.667832	5.46913e-05	0.00648893	Intergenic	-20129	ID=exon-XM_039750192.1-1;Parent=rna-XM_039750192.1;Dbxref=GeneID:120527106,Genbank:XM_039750192.1;gbkey=mRNA;gene=gab1;product=GRB2-associated binding protein 1%2C transcript variant X1;transcript_id=XM_039750192.1
431	NC_053167.1	8826334	8826484	151	*	5.10891	5.59079	4.38017	0.841793	5.509e-05	0.00650957	promoter-TSS (ID=exon-XM_039734719.1-5;Parent=rna-XM_039734719.1;Dbxref=GeneID:120514379,Genbank:XM_039734719.1;gbkey=mRNA;gene=fer1l4;product=fer-1 like family member 4;transcript_id=XM_039734719.1)	-786	ID=exon-XM_039734719.1-5;Parent=rna-XM_039734719.1;Dbxref=GeneID:120514379,Genbank:XM_039734719.1;gbkey=mRNA;gene=fer1l4;product=fer-1 like family member 4;transcript_id=XM_039734719.1
432	NC_053159.1	77843558	77843708	151	*	5.02516	5.52945	4.24322	0.856971	5.51204e-05	0.00650957	Intergenic	18728	ID=exon-XM_039756387.1-27;Parent=rna-XM_039756387.1;Dbxref=GeneID:120531198,Genbank:XM_039756387.1;gbkey=mRNA;gene=LOC120531198;product=serine/threonine kinase 11 interacting protein%2C transcript variant X4;transcript_id=XM_039756387.1
433	NC_053154.1	171450089	171450239	151	*	5.43853	5.89334	4.77058	0.810045	5.5609e-05	0.0065521	Intergenic	-21688	ID=exon-XM_039762929.1-9;Parent=rna-XM_039762929.1;Dbxref=GeneID:120535224,Genbank:XM_039762929.1;gbkey=mRNA;gene=LOC120535224;product=glypican-5-like%2C transcript variant X1;transcript_id=XM_039762929.1
434	NC_053163.1	137804650	137804800	151	*	5.39978	4.7251	5.85767	-0.8084	5.60432e-05	0.00657717	Intergenic	2918	ID=exon-XM_039766822.1-4;Parent=rna-XM_039766822.1;Dbxref=GeneID:120537699,Genbank:XM_039766822.1;gbkey=mRNA;gene=LOC120537699;product=single-stranded DNA-binding protein 3-like%2C transcript variant X1;transcript_id=XM_039766822.1
435	NC_053157.1	1160908	1161058	151	*	4.94317	5.44321	4.1715	0.86618	5.60796e-05	0.00657717	Intergenic	-4614	ID=exon-XM_039752714.1-2;Parent=rna-XM_039752714.1;Dbxref=GeneID:120528535,Genbank:XM_039752714.1;gbkey=mRNA;gene=sparcl1;product=SPARC-like 1%2C transcript variant X3;transcript_id=XM_039752714.1
436	NC_053156.1	20629733	20629883	151	*	4.85342	5.39799	3.96824	0.877839	5.64877e-05	0.0065989	Intergenic	-6359	ID=exon-XM_039746756.1-1;Parent=rna-XM_039746756.1;Dbxref=GeneID:120524906,Genbank:XM_039746756.1;gbkey=mRNA;gene=LOC120524906;product=LIM domain and actin-binding protein 1-like%2C transcript variant X3;transcript_id=XM_039746756.1
437	NC_053168.1	50449714	50449864	151	*	5.06172	4.3199	5.54922	-0.845383	5.65236e-05	0.0065989	Intergenic	-108539	ID=exon-XM_039737516.1-1;Parent=rna-XM_039737516.1;Dbxref=GeneID:120516067,Genbank:XM_039737516.1;gbkey=mRNA;gene=LOC120516067;product=chromobox protein homolog 3-like%2C transcript variant X1;transcript_id=XM_039737516.1
438	NW_024386199.1	216	366	151	*	5.93636	5.35762	6.34828	-0.76227	5.67936e-05	0.00661529	NA	NA	NA
439	NC_053166.1	70657238	70657388	151	*	5.19588	5.68064	4.46049	0.837284	5.71238e-05	0.00663859	Intergenic	-15354	ID=exon-XM_039774109.1-2;Parent=rna-XM_039774109.1;Dbxref=GeneID:120542024,Genbank:XM_039774109.1;gbkey=mRNA;gene=tfe3a;product=transcription factor binding to IGHM enhancer 3a%2C transcript variant X2;transcript_id=XM_039774109.1
440	NC_053163.1	111377295	111377445	151	*	5.20789	5.68087	4.49955	0.834148	5.76563e-05	0.00667157	Intergenic	-13275	ID=exon-XM_039766327.1-1;Parent=rna-XM_039766327.1;Dbxref=GeneID:120537406,Genbank:XM_039766327.1;gbkey=mRNA;gene=arhgef9a;product=Cdc42 guanine nucleotide exchange factor (GEF) 9a%2C transcript variant X6;transcript_id=XM_039766327.1
441	NC_053166.1	143056552	143056702	151	*	5.44557	5.91055	4.75523	0.810249	5.77232e-05	0.00667157	Intergenic	-5382	ID=exon-XM_039774622.1-3;Parent=rna-XM_039774622.1;Dbxref=GeneID:120542287,Genbank:XM_039774622.1;gbkey=mRNA;gene=arpc1b;product=actin related protein 2/3 complex%2C subunit 1B;transcript_id=XM_039774622.1
442	NC_053161.1	10795117	10795267	151	*	5.32997	5.78545	4.66055	0.814546	5.77999e-05	0.00667157	exon (ID=exon-XM_039760719.1-1;Parent=rna-XM_039760719.1;Dbxref=GeneID:120533772,Genbank:XM_039760719.1;gbkey=mRNA;gene=LOC120533772;product=atypical kinase COQ8A%2C mitochondrial-like%2C transcript variant X2;transcript_id=XM_039760719.1, exon 1 of 1)	262	ID=exon-XM_039760719.1-1;Parent=rna-XM_039760719.1;Dbxref=GeneID:120533772,Genbank:XM_039760719.1;gbkey=mRNA;gene=LOC120533772;product=atypical kinase COQ8A%2C mitochondrial-like%2C transcript variant X2;transcript_id=XM_039760719.1
443	NC_053169.1	100096616	100096766	151	*	4.88232	5.39729	4.07396	0.866412	5.83996e-05	0.00672558	Intergenic	-1739	ID=exon-XM_039738862.1-3;Parent=rna-XM_039738862.1;Dbxref=GeneID:120516875,Genbank:XM_039738862.1;gbkey=mRNA;gene=fermt1;product=fermitin family member 1%2C transcript variant X1;transcript_id=XM_039738862.1
444	NC_053167.1	87168790	87168940	151	*	5.11183	5.58936	4.39311	0.841547	5.86242e-05	0.00673056	exon (ID=exon-XM_039735397.1-25;Parent=rna-XM_039735397.1;Dbxref=GeneID:120514820,Genbank:XM_039735397.1;gbkey=mRNA;gene=LOC120514820;product=tenascin-N-like%2C transcript variant X1;transcript_id=XM_039735397.1, exon 1 of 1)	1371	ID=exon-XM_039735402.1-23;Parent=rna-XM_039735402.1;Dbxref=GeneID:120514820,Genbank:XM_039735402.1;gbkey=mRNA;gene=LOC120514820;product=tenascin-N-like%2C transcript variant X6;transcript_id=XM_039735402.1
445	NC_053161.1	72550353	72550503	151	*	5.57475	6.02394	4.91895	0.808617	5.87067e-05	0.00673056	Intergenic	5487	ID=exon-XM_039761268.1-2;Parent=rna-XM_039761268.1;Dbxref=GeneID:120534039,Genbank:XM_039761268.1;gbkey=mRNA;gene=cdk17;product=cyclin-dependent kinase 17%2C transcript variant X1;transcript_id=XM_039761268.1
446	NC_053167.1	24728968	24729118	151	*	5.52077	5.95948	4.88725	0.795627	5.88552e-05	0.00673245	Intergenic	2708	ID=exon-XR_005630519.1-3;Parent=rna-XR_005630519.1;Dbxref=GeneID:120514776,Genbank:XR_005630519.1;gbkey=ncRNA;gene=LOC120514776;product=uncharacterized LOC120514776;transcript_id=XR_005630519.1
447	NC_053158.1	164262742	164262892	151	*	4.96963	4.20856	5.46526	-0.854211	6.01571e-05	0.0068521	Intergenic	-22136	ID=exon-XR_005633879.1-1;Parent=rna-XR_005633879.1;Dbxref=GeneID:120530024,Genbank:XR_005633879.1;gbkey=ncRNA;gene=LOC120530024;product=uncharacterized LOC120530024;transcript_id=XR_005633879.1
448	NC_053159.1	133470734	133470884	151	*	4.67225	5.20426	3.82035	0.887065	6.02987e-05	0.0068521	Intergenic	29045	ID=exon-XM_039757236.1-1;Parent=rna-XM_039757236.1;Dbxref=GeneID:120531642,Genbank:XM_039757236.1;gbkey=mRNA;gene=nxn;product=nucleoredoxin;transcript_id=XM_039757236.1
449	NC_053159.1	18513163	18513313	151	*	5.9277	6.3347	5.35867	0.743676	6.0304e-05	0.0068521	Intergenic	14000	ID=exon-XM_039755460.1-6;Parent=rna-XM_039755460.1;Dbxref=GeneID:120530822,Genbank:XM_039755460.1;gbkey=mRNA;gene=tmem82;product=transmembrane protein 82;transcript_id=XM_039755460.1
450	NC_053157.1	96568340	96568490	151	*	5.52359	4.69698	6.04579	-0.862816	6.05333e-05	0.00686286	Intergenic	365503	ID=exon-XM_039752768.1-2;Parent=rna-XM_039752768.1;Dbxref=GeneID:120528591,Genbank:XM_039752768.1;gbkey=mRNA;gene=LOC120528591;product=uncharacterized LOC120528591;transcript_id=XM_039752768.1
451	NC_053167.1	56413930	56414080	151	*	5.96343	6.36085	5.41307	0.736515	6.17062e-05	0.00698032	Intergenic	-30644	ID=exon-XM_039735525.1-1;Parent=rna-XM_039735525.1;Dbxref=GeneID:120514895,Genbank:XM_039735525.1;gbkey=mRNA;gene=snai1b;product=snail family zinc finger 1b;transcript_id=XM_039735525.1
452	NC_053162.1	1867735	1867885	151	*	5.39906	5.86506	4.70643	0.806821	6.19003e-05	0.00698679	Intergenic	39112	ID=exon-XM_039762603.1-1;Parent=rna-XM_039762603.1;Dbxref=GeneID:120535067,Genbank:XM_039762603.1;gbkey=mRNA;gene=vav2;product=vav 2 guanine nucleotide exchange factor%2C transcript variant X6;transcript_id=XM_039762603.1
453	NC_053155.1	45490029	45490179	151	*	5.47835	5.92659	4.8246	0.81124	6.32157e-05	0.00708787	Intergenic	-281855	ID=exon-XM_039743617.1-1;Parent=rna-XM_039743617.1;Dbxref=GeneID:120522875,Genbank:XM_039743617.1;gbkey=mRNA;gene=egfl6;product=EGF-like-domain%2C multiple 6%2C transcript variant X1;transcript_id=XM_039743617.1
454	NC_053161.1	99553473	99553623	151	*	5.07037	5.5521	4.34198	0.841861	6.33385e-05	0.00708787	Intergenic	-4840	ID=exon-XM_039761477.1-2;Parent=rna-XM_039761477.1;Dbxref=GeneID:120534148,Genbank:XM_039761477.1;gbkey=mRNA;gene=elapor2b;product=endosome-lysosome associated apoptosis and autophagy regulator family member 2b;transcript_id=XM_039761477.1
455	NC_053164.1	28991384	28991534	151	*	5.84326	6.27428	5.22581	0.777614	6.34146e-05	0.00708787	Intergenic	33244	ID=exon-XM_039768259.1-9;Parent=rna-XM_039768259.1;Dbxref=GeneID:120538784,Genbank:XM_039768259.1;gbkey=mRNA;gene=sae1;product=SUMO1 activating enzyme subunit 1;transcript_id=XM_039768259.1
456	NC_053170.1	12956506	12956656	151	*	5.10388	5.58574	4.37522	0.837833	6.3581e-05	0.00708787	Intergenic	5774	ID=exon-XM_039739336.1-13;Parent=rna-XM_039739336.1;Dbxref=GeneID:120517174,Genbank:XM_039739336.1;gbkey=mRNA;gene=casc3;product=casc3 exon junction complex subunit;transcript_id=XM_039739336.1
457	NW_024384431.1	7314	7464	151	*	8.20655	7.73311	8.56241	-0.675085	6.36521e-05	0.00708787	NA	NA	NA
458	NC_053169.1	41554452	41554602	151	*	4.88125	5.38987	4.08867	0.859092	6.37295e-05	0.00708787	Intergenic	-37046	ID=exon-XM_039737925.1-15;Parent=rna-XM_039737925.1;Dbxref=GeneID:120516328,Genbank:XM_039737925.1;gbkey=mRNA;gene=ttc7a;product=tetratricopeptide repeat domain 7A%2C transcript variant X2;transcript_id=XM_039737925.1
459	NC_053161.1	41888191	41888341	151	*	6.09067	6.49163	5.53346	0.737348	6.37683e-05	0.00708787	Intergenic	2020	ID=exon-XR_005634651.1-4;Parent=rna-XR_005634651.1;Dbxref=GeneID:120533918,Genbank:XR_005634651.1;gbkey=ncRNA;gene=LOC120533918;product=uncharacterized LOC120533918%2C transcript variant X2;transcript_id=XR_005634651.1
460	NC_053157.1	9916733	9916883	151	*	5.9089	6.32322	5.32536	0.756379	6.47549e-05	0.00717581	Intergenic	-6404	ID=exon-XM_039750230.1-2;Parent=rna-XM_039750230.1;Dbxref=GeneID:120527132,Genbank:XM_039750230.1;Note=The sequence of the model RefSeq transcript was modified relative to this genomic sequence to represent the inferred CDS: inserted 1 base in 1 codon;exception=unclassified transcription discrepancy;gbkey=mRNA;gene=nr3c2;product=nuclear receptor subfamily 3%2C group C%2C member 2;transcript_id=XM…
461	NC_053160.1	187199993	187200143	151	*	5.09397	4.31962	5.59513	-0.848206	6.48408e-05	0.00717581	Intergenic	-409081	ID=exon-XM_039759721.1-1;Parent=rna-XM_039759721.1;Dbxref=GeneID:120533075,Genbank:XM_039759721.1;gbkey=mRNA;gene=grin3a;product=glutamate receptor%2C ionotropic%2C N-methyl-D-aspartate 3A;transcript_id=XM_039759721.1
462	NC_053166.1	161274615	161274765	151	*	4.92938	5.44144	4.12827	0.874945	6.5275e-05	0.00720822	TTS (ID=exon-XM_039776199.1-8;Parent=rna-XM_039776199.1;Dbxref=GeneID:120543235,Genbank:XM_039776199.1;gbkey=mRNA;gene=si:ch211-183d21.1;product=uncharacterized si:ch211-183d21.1%2C transcript variant X1;transcript_id=XM_039776199.1)	1020	ID=exon-XM_039776199.1-8;Parent=rna-XM_039776199.1;Dbxref=GeneID:120543235,Genbank:XM_039776199.1;gbkey=mRNA;gene=si:ch211-183d21.1;product=uncharacterized si:ch211-183d21.1%2C transcript variant X1;transcript_id=XM_039776199.1
463	NC_053163.1	121732407	121732557	151	*	5.11434	5.61416	4.3432	0.840147	6.70055e-05	0.00737693	Intergenic	-26520	ID=exon-XM_039766500.1-1;Parent=rna-XM_039766500.1;Dbxref=GeneID:120537507,Genbank:XM_039766500.1;gbkey=mRNA;gene=LOC120537507;product=plastin-3%2C transcript variant X2;transcript_id=XM_039766500.1
464	NW_024384635.1	4666	4816	151	*	6.72417	6.26821	7.0701	-0.66015	6.70919e-05	0.00737693	NA	NA	NA
465	NC_053165.1	89675725	89675875	151	*	5.99448	6.38106	5.46482	0.735065	6.72424e-05	0.00737758	Intergenic	10451	ID=exon-XM_039772858.1-5;Parent=rna-XM_039772858.1;Dbxref=GeneID:120541336,Genbank:XM_039772858.1;gbkey=mRNA;gene=c12h15orf48;product=chromosome 12 C15orf48 homolog;transcript_id=XM_039772858.1
466	NC_053156.1	270283780	270283930	151	*	4.89808	5.41629	4.08159	0.862578	6.74997e-05	0.00738991	Intergenic	23284	ID=exon-XM_039749168.1-2;Parent=rna-XM_039749168.1;Dbxref=GeneID:120526158,Genbank:XM_039749168.1;gbkey=mRNA;gene=mdfi;product=MyoD family inhibitor%2C transcript variant X1;transcript_id=XM_039749168.1
467	NC_053154.1	239934780	239934930	151	*	4.62905	5.18934	3.70065	0.880727	6.80476e-05	0.00741935	Intergenic	-2390	ID=exon-XM_039770591.1-1;Parent=rna-XM_039770591.1;Dbxref=GeneID:120540101,Genbank:XM_039770591.1;gbkey=mRNA;gene=LOC120540101;product=cilia- and flagella-associated protein 46;transcript_id=XM_039770591.1
468	NW_024384827.1	2902	3052	151	*	4.95354	4.18214	5.45348	-0.848768	6.80719e-05	0.00741935	NA	NA	NA
469	NC_053170.1	89086261	89086411	151	*	4.94545	5.45498	4.15063	0.859993	6.82048e-05	0.00741935	Intergenic	-93330	ID=exon-XM_039740157.1-1;Parent=rna-XM_039740157.1;Dbxref=GeneID:120517706,Genbank:XM_039740157.1;gbkey=mRNA;gene=tha1;product=threonine aldolase 1%2C transcript variant X2;transcript_id=XM_039740157.1
470	NC_053169.1	37396321	37396471	151	*	5.42699	5.8755	4.77267	0.818809	6.92176e-05	0.00748332	Intergenic	-5349	ID=exon-XM_039738899.1-1;Parent=rna-XM_039738899.1;Dbxref=GeneID:120516899,Genbank:XM_039738899.1;gbkey=mRNA;gene=wdr27;product=WD repeat domain 27%2C transcript variant X4;transcript_id=XM_039738899.1
471	NC_053160.1	187444145	187444295	151	*	4.72146	3.8861	5.24708	-0.867835	6.93027e-05	0.00748332	Intergenic	-164929	ID=exon-XM_039759721.1-1;Parent=rna-XM_039759721.1;Dbxref=GeneID:120533075,Genbank:XM_039759721.1;gbkey=mRNA;gene=grin3a;product=glutamate receptor%2C ionotropic%2C N-methyl-D-aspartate 3A;transcript_id=XM_039759721.1
472	NC_053156.1	255803924	255804074	151	*	4.65739	5.19378	3.79398	0.878331	6.93226e-05	0.00748332	Intergenic	189781	ID=exon-XM_039748934.1-10;Parent=rna-XM_039748934.1;Dbxref=GeneID:120526067,Genbank:XM_039748934.1;gbkey=mRNA;gene=fam49a;product=family with sequence similarity 49 member A;transcript_id=XM_039748934.1
473	NC_053159.1	77765338	77765488	151	*	5.07857	5.55956	4.35192	0.849131	6.93796e-05	0.00748332	Intergenic	-1723	ID=exon-XM_039756378.1-2;Parent=rna-XM_039756378.1;Dbxref=GeneID:120531196,Genbank:XM_039756378.1;gbkey=mRNA;gene=inha;product=inhibin subunit alpha;transcript_id=XM_039756378.1
474	NC_053158.1	31692715	31692865	151	*	5.82589	6.23671	5.24933	0.743833	7.08249e-05	0.00762309	Intergenic	-53523	ID=exon-XM_039754428.1-3;Parent=rna-XM_039754428.1;Dbxref=GeneID:120530186,Genbank:XM_039754428.1;gbkey=mRNA;gene=garem;product=GRB2 associated%2C regulator of MAPK1;transcript_id=XM_039754428.1
475	NC_053162.1	16225397	16225547	151	*	5.61905	6.05586	4.98951	0.783661	7.1281e-05	0.00765603	Intergenic	-202245	ID=exon-XM_039762734.1-1;Parent=rna-XM_039762734.1;Dbxref=GeneID:120535129,Genbank:XM_039762734.1;gbkey=mRNA;gene=znf618;product=zinc finger protein 618%2C transcript variant X2;transcript_id=XM_039762734.1
476	NW_024386426.1	13681	13831	151	*	5.46916	4.80789	5.92089	-0.802649	7.14963e-05	0.00766302	NA	NA	NA
477	NC_053164.1	90072516	90072666	151	*	5.76264	6.19009	5.15252	0.757553	7.16615e-05	0.00766463	Intergenic	8674	ID=exon-XM_039769242.1-10;Parent=rna-XM_039769242.1;Dbxref=GeneID:120539303,Genbank:XM_039769242.1;gbkey=mRNA;gene=si:ch211-204d2.4;product=uncharacterized protein LOC100003662 homolog;transcript_id=XM_039769242.1
478	NC_053159.1	175123300	175123450	151	*	5.0595	4.2942	5.5569	-0.842405	7.21798e-05	0.00770391	Intergenic	-30984	ID=exon-XM_039757595.1-17;Parent=rna-XM_039757595.1;Dbxref=GeneID:120531826,Genbank:XM_039757595.1;gbkey=mRNA;gene=myo3b;product=myosin IIIB;transcript_id=XM_039757595.1
479	NC_053155.1	141855469	141855619	151	*	4.45959	5.0215	3.52662	0.888497	7.3665e-05	0.00784601	Intergenic	-14744	ID=exon-XM_039744725.1-1;Parent=rna-XM_039744725.1;Dbxref=GeneID:120523427,Genbank:XM_039744725.1;gbkey=mRNA;gene=rp2;product=RP2 activator of ARL3 GTPase;transcript_id=XM_039744725.1
480	NW_024385022.1	3735	3885	151	*	7.56921	7.15486	7.89072	-0.612352	7.40676e-05	0.00787246	NA	NA	NA
481	NW_024381230.1	15886	16036	151	*	5.18672	4.33913	5.71708	-0.857563	7.45918e-05	0.0079094	NA	NA	NA
482	NC_053156.1	39525485	39525635	151	*	5.31679	5.78187	4.6262	0.807839	7.50556e-05	0.0079094	Intergenic	31300	ID=exon-XM_039746997.1-4;Parent=rna-XM_039746997.1;Dbxref=GeneID:120525045,Genbank:XM_039746997.1;Note=The sequence of the model RefSeq transcript was modified relative to this genomic sequence to represent the inferred CDS: deleted 2 bases in 1 codon;exception=unclassified transcription discrepancy;gbkey=mRNA;gene=zbtb4;product=zinc finger and BTB domain containing 4;transcript_id=XM_039746997.1
483	NC_053159.1	20313367	20313517	151	*	5.52813	5.96586	4.89669	0.805863	7.50639e-05	0.0079094	Intergenic	35765	ID=exon-XM_039755519.1-3;Parent=rna-XM_039755519.1;Dbxref=GeneID:120530845,Genbank:XM_039755519.1;gbkey=mRNA;gene=spsb1;product=splA/ryanodine receptor domain and SOCS box containing 1;transcript_id=XM_039755519.1
484	NW_024379060.1	12103	12253	151	*	6.53221	6.05899	6.88795	-0.662449	7.54336e-05	0.0079094	NA	NA	NA
485	NC_053170.1	17761225	17761375	151	*	5.15808	5.66453	4.37083	0.838639	7.56149e-05	0.0079094	Intergenic	-25658	ID=exon-XM_039740847.1-1;Parent=rna-XM_039740847.1;Dbxref=GeneID:120518194,Genbank:XM_039740847.1;gbkey=mRNA;gene=LOC120518194;product=junction plakoglobin-like%2C transcript variant X2;transcript_id=XM_039740847.1
486	NC_053169.1	81988322	81988472	151	*	5.00004	5.50745	4.21044	0.839914	7.58713e-05	0.0079094	Intergenic	-21558	ID=exon-XM_039738629.1-4;Parent=rna-XM_039738629.1;Dbxref=GeneID:120516736,Genbank:XM_039738629.1;gbkey=mRNA;gene=LOC120516736;product=girdin-like%2C transcript variant X8;transcript_id=XM_039738629.1
487	NC_053155.1	48395438	48395588	151	*	5.64499	6.07137	5.03708	0.772031	7.59372e-05	0.0079094	Intergenic	-3015	ID=exon-XM_039743638.1-1;Parent=rna-XM_039743638.1;Dbxref=GeneID:120522884,Genbank:XM_039743638.1;gbkey=mRNA;gene=mid1;product=midline 1%2C transcript variant X5;transcript_id=XM_039743638.1
488	NC_053154.1	316882404	316882554	151	*	5.32081	5.7841	4.6342	0.816834	7.60284e-05	0.0079094	Intergenic	9159	ID=exon-XM_039736559.1-1;Parent=rna-XM_039736559.1;Dbxref=GeneID:120515490,Genbank:XM_039736559.1;gbkey=mRNA;gene=LOC120515490;product=MOB kinase activator 2-like%2C transcript variant X2;transcript_id=XM_039736559.1
489	NC_053163.1	133168527	133168677	151	*	5.06576	5.59039	4.23295	0.848386	7.60803e-05	0.0079094	Intergenic	-1495	ID=exon-XM_039766705.1-1;Parent=rna-XM_039766705.1;Dbxref=GeneID:120537631,Genbank:XM_039766705.1;gbkey=mRNA;gene=LOC120537631;product=phospholipid hydroperoxide glutathione peroxidase-like;transcript_id=XM_039766705.1
490	NW_024382049.1	2064	2214	151	*	8.09083	7.63737	8.43533	-0.656781	7.60954e-05	0.0079094	NA	NA	NA
491	NC_053160.1	146594826	146594976	151	*	4.86028	5.37049	4.06377	0.858595	7.62101e-05	0.0079094	Intergenic	-5266	ID=exon-XR_005634252.1-1;Parent=rna-XR_005634252.1;Dbxref=GeneID:120532202,Genbank:XR_005634252.1;gbkey=ncRNA;gene=LOC120532202;product=uncharacterized LOC120532202;transcript_id=XR_005634252.1
492	NC_053166.1	33403539	33403689	151	*	5.43102	4.79767	5.86966	-0.783131	7.62756e-05	0.0079094	Intergenic	19754	ID=exon-XM_039776121.1-16;Parent=rna-XM_039776121.1;Dbxref=GeneID:120543189,Genbank:XM_039776121.1;gbkey=mRNA;gene=grk6;product=G protein-coupled receptor kinase 6%2C transcript variant X1;transcript_id=XM_039776121.1
493	NC_053163.1	122667205	122667355	151	*	4.85221	5.35727	4.06836	0.847913	7.70709e-05	0.00793891	Intergenic	-9968	ID=exon-XM_039766507.1-3;Parent=rna-XM_039766507.1;Dbxref=GeneID:120537511,Genbank:XM_039766507.1;gbkey=mRNA;gene=klhl13;product=kelch-like family member 13%2C transcript variant X4;transcript_id=XM_039766507.1
494	NC_053154.1	311168438	311168588	151	*	5.21653	4.46954	5.70624	-0.827545	7.71988e-05	0.00793891	Intergenic	-4562	ID=exon-XM_039742508.1-4;Parent=rna-XM_039742508.1;Dbxref=GeneID:120519551,Genbank:XM_039742508.1;gbkey=mRNA;gene=sid1;product=secreted immunoglobulin domain 1%2C transcript variant X1;transcript_id=XM_039742508.1
495	NC_053155.1	78375686	78375836	151	*	4.68376	5.2101	3.84655	0.871819	7.72438e-05	0.00793891	promoter-TSS (ID=exon-XM_039744041.1-11;Parent=rna-XM_039744041.1;Dbxref=GeneID:120523077,Genbank:XM_039744041.1;gbkey=mRNA;gene=cbsa;product=cystathionine beta-synthase a;transcript_id=XM_039744041.1)	89	ID=exon-XM_039744041.1-11;Parent=rna-XM_039744041.1;Dbxref=GeneID:120523077,Genbank:XM_039744041.1;gbkey=mRNA;gene=cbsa;product=cystathionine beta-synthase a;transcript_id=XM_039744041.1
496	NW_024384817.1	2960	3110	151	*	6.49592	5.95357	6.88918	-0.736929	7.7288e-05	0.00793891	NA	NA	NA
497	NC_053165.1	94714620	94714770	151	*	5.47563	5.91822	4.83393	0.78623	7.73381e-05	0.00793891	Intergenic	23630	ID=exon-XM_039772969.1-1;Parent=rna-XM_039772969.1;Dbxref=GeneID:120541392,Genbank:XM_039772969.1;gbkey=mRNA;gene=LOC120541392;product=aminopeptidase N-like%2C transcript variant X2;transcript_id=XM_039772969.1
498	NW_024384595.1	15607	15757	151	*	4.42795	5.03559	3.35769	0.890532	7.75628e-05	0.00794598	NA	NA	NA
499	NC_053154.1	69866879	69867029	151	*	4.93843	5.42856	4.19042	0.840795	7.78194e-05	0.0079563	Intergenic	-5452	ID=exon-XM_039750456.1-1;Parent=rna-XM_039750456.1;Dbxref=GeneID:120527246,Genbank:XM_039750456.1;gbkey=mRNA;gene=bnipl;product=BCL2 interacting protein like%2C transcript variant X2;transcript_id=XM_039750456.1
500	NC_053163.1	54431082	54431232	151	*	5.16945	5.63649	4.4745	0.818991	7.87389e-05	0.0080342	Intergenic	41025	ID=exon-XM_039765787.1-1;Parent=rna-XM_039765787.1;Dbxref=GeneID:120537118,Genbank:XM_039765787.1;gbkey=mRNA;gene=tsc22d3;product=TSC22 domain family%2C member 3%2C transcript variant X1;transcript_id=XM_039765787.1
501	NC_053163.1	13626672	13626822	151	*	4.8978	5.43638	4.02864	0.85946	7.91893e-05	0.00805945	Intergenic	6780	ID=exon-XR_005635198.1-1;Parent=rna-XR_005635198.1;Dbxref=GeneID:120536775,Genbank:XR_005635198.1;gbkey=ncRNA;gene=LOC120536775;product=uncharacterized LOC120536775%2C transcript variant X3;transcript_id=XR_005635198.1
502	NC_053166.1	67212063	67212213	151	*	4.72834	5.26152	3.87339	0.862337	7.93022e-05	0.00805945	Intergenic	-11110	ID=exon-XM_039776130.1-2;Parent=rna-XM_039776130.1;Dbxref=GeneID:120543197,Genbank:XM_039776130.1;gbkey=mRNA;gene=tnip1;product=TNFAIP3 interacting protein 1%2C transcript variant X3;transcript_id=XM_039776130.1
503	NC_053158.1	155142631	155142781	151	*	5.84793	6.26214	5.26462	0.757343	7.98481e-05	0.00809301	Intergenic	-38843	ID=exon-XM_039753526.1-1;Parent=rna-XM_039753526.1;Dbxref=GeneID:120529602,Genbank:XM_039753526.1;gbkey=mRNA;gene=csrnp1b;product=cysteine-serine-rich nuclear protein 1b%2C transcript variant X1;transcript_id=XM_039753526.1
504	NC_053167.1	9305180	9305330	151	*	5.99547	6.37777	5.47383	0.729434	7.99498e-05	0.00809301	Intergenic	40251	ID=exon-XM_039735841.1-1;Parent=rna-XM_039735841.1;Dbxref=GeneID:120515111,Genbank:XM_039735841.1;gbkey=mRNA;gene=sox12;product=SRY-box transcription factor 12;transcript_id=XM_039735841.1
505	NC_053156.1	280995753	280995903	151	*	5.98831	6.37493	5.45855	0.712604	8.05532e-05	0.00813795	Intergenic	-174352	ID=exon-XM_039749294.1-1;Parent=rna-XM_039749294.1;Dbxref=GeneID:120526235,Genbank:XM_039749294.1;gbkey=mRNA;gene=tbc1d22b;product=TBC1 domain family%2C member 22B;transcript_id=XM_039749294.1
506	NC_053154.1	73701415	73701565	151	*	6.17578	6.54461	5.67901	0.694995	8.10567e-05	0.00814426	Intergenic	-109536	ID=exon-XM_039750745.1-1;Parent=rna-XM_039750745.1;Dbxref=GeneID:120527389,Genbank:XM_039750745.1;gbkey=mRNA;gene=vps72b;product=vacuolar protein sorting 72 homolog b;transcript_id=XM_039750745.1
507	NC_053156.1	108864626	108864776	151	*	5.42553	4.79731	5.86171	-0.777892	8.11204e-05	0.00814426	promoter-TSS (ID=exon-XM_039747775.1-1;Parent=rna-XM_039747775.1;Dbxref=GeneID:120525461,Genbank:XM_039747775.1;gbkey=mRNA;gene=tbx18;product=T-box transcription factor 18;transcript_id=XM_039747775.1)	-47	ID=exon-XM_039747775.1-1;Parent=rna-XM_039747775.1;Dbxref=GeneID:120525461,Genbank:XM_039747775.1;gbkey=mRNA;gene=tbx18;product=T-box transcription factor 18;transcript_id=XM_039747775.1
508	NC_053160.1	145433420	145433570	151	*	5.13777	5.60998	4.43119	0.820231	8.12389e-05	0.00814426	Intergenic	-8034	ID=exon-XM_039759381.1-1;Parent=rna-XM_039759381.1;Dbxref=GeneID:120532902,Genbank:XM_039759381.1;gbkey=mRNA;gene=LOC120532902;product=globoside alpha-1%2C3-N-acetylgalactosaminyltransferase 1-like%2C transcript variant X2;transcript_id=XM_039759381.1
509	NC_053164.1	36104824	36104974	151	*	4.69984	5.22988	3.85308	0.86694	8.13507e-05	0.00814426	Intergenic	-27683	ID=exon-XM_039768362.1-3;Parent=rna-XM_039768362.1;Dbxref=GeneID:120538835,Genbank:XM_039768362.1;gbkey=mRNA;gene=slc23a2;product=solute carrier family 23 member 2%2C transcript variant X1;transcript_id=XM_039768362.1
510	NC_053164.1	81160789	81160939	151	*	4.86628	5.41026	3.98268	0.856495	8.14139e-05	0.00814426	Intergenic	-4864	ID=exon-XM_039769166.1-2;Parent=rna-XM_039769166.1;Dbxref=GeneID:120539260,Genbank:XM_039769166.1;gbkey=mRNA;gene=LOC120539260;product=putative transcription factor p65 homolog;transcript_id=XM_039769166.1
511	NC_053170.1	88518019	88518169	151	*	5.13497	5.64979	4.32701	0.832245	8.16028e-05	0.00814718	Intergenic	-11700	ID=exon-XM_039739311.1-1;Parent=rna-XM_039739311.1;Dbxref=GeneID:120517154,Genbank:XM_039739311.1;gbkey=mRNA;gene=LOC120517154;product=cdc42 effector protein 4-like%2C transcript variant X1;transcript_id=XM_039739311.1
512	NC_053154.1	174318250	174318400	151	*	4.89966	5.40418	4.11715	0.845996	8.1996e-05	0.00817045	Intergenic	-2385	ID=exon-XM_039763274.1-8;Parent=rna-XM_039763274.1;Dbxref=GeneID:120535431,Genbank:XM_039763274.1;gbkey=mRNA;gene=polr3c;product=polymerase (RNA) III (DNA directed) polypeptide C%2C transcript variant X1;transcript_id=XM_039763274.1
513	NC_053164.1	167261978	167262128	151	*	5.19575	5.66141	4.5039	0.80928	8.21975e-05	0.00817456	Intergenic	-39653	ID=exon-XM_039770077.1-1;Parent=rna-XM_039770077.1;Dbxref=GeneID:120539702,Genbank:XM_039770077.1;gbkey=mRNA;gene=LOC120539702;product=ninjurin-2-like%2C transcript variant X2;transcript_id=XM_039770077.1
514	NC_053155.1	198278742	198278892	151	*	5.00366	5.51	4.21669	0.834248	8.33301e-05	0.00827108	Intergenic	19661	ID=exon-XR_005632675.1-2;Parent=rna-XR_005632675.1;Dbxref=GeneID:120523649,Genbank:XR_005632675.1;gbkey=ncRNA;gene=LOC120523649;product=uncharacterized LOC120523649%2C transcript variant X1;transcript_id=XR_005632675.1
515	NC_053168.1	48890583	48890733	151	*	4.82599	5.32746	4.05089	0.84986	8.45261e-05	0.00836728	Intergenic	2193	ID=exon-XM_039736254.1-2;Parent=rna-XM_039736254.1;Dbxref=GeneID:120515367,Genbank:XM_039736254.1;gbkey=mRNA;gene=tax1bp1b;product=Tax1 (human T-cell leukemia virus type I) binding protein 1b%2C transcript variant X1;transcript_id=XM_039736254.1
516	NC_053171.1	67392474	67392624	151	*	5.25152	5.71323	4.56842	0.800324	8.47106e-05	0.00836728	TTS (ID=exon-XM_039741459.1-29;Parent=rna-XM_039741459.1;Dbxref=GeneID:120518587,Genbank:XM_039741459.1;gbkey=mRNA;gene=sptb;product=spectrin%2C beta%2C erythrocytic;transcript_id=XM_039741459.1)	202	ID=exon-XM_039741459.1-29;Parent=rna-XM_039741459.1;Dbxref=GeneID:120518587,Genbank:XM_039741459.1;gbkey=mRNA;gene=sptb;product=spectrin%2C beta%2C erythrocytic;transcript_id=XM_039741459.1
517	NC_053164.1	39341799	39341949	151	*	5.45475	4.80399	5.90159	-0.785724	8.48144e-05	0.00836728	Intergenic	30815	ID=exon-XM_039768432.1-5;Parent=rna-XM_039768432.1;Dbxref=GeneID:120538867,Genbank:XM_039768432.1;gbkey=mRNA;gene=LOC120538867;product=substance-P receptor-like;transcript_id=XM_039768432.1
518	NC_053170.1	89784457	89784607	151	*	5.45284	5.90282	4.79536	0.786277	8.49553e-05	0.00836728	Intergenic	42547	ID=exon-XR_005631112.1-3;Parent=rna-XR_005631112.1;Dbxref=GeneID:120517828,Genbank:XR_005631112.1;gbkey=ncRNA;gene=LOC120517828;product=uncharacterized LOC120517828;transcript_id=XR_005631112.1
519	NC_053155.1	51657411	51657561	151	*	6.14973	5.65966	6.51487	-0.683466	8.53973e-05	0.0083946	Intergenic	63422	ID=exon-XM_039743665.1-2;Parent=rna-XM_039743665.1;Dbxref=GeneID:120522901,Genbank:XM_039743665.1;gbkey=mRNA;gene=bcl9;product=BCL9 transcription coactivator%2C transcript variant X1;transcript_id=XM_039743665.1
520	NC_053155.1	112844116	112844266	151	*	5.40253	4.77679	5.83753	-0.77283	8.66445e-05	0.00845239	Intergenic	-12573	ID=exon-XM_039744375.1-1;Parent=rna-XM_039744375.1;Dbxref=GeneID:120523248,Genbank:XM_039744375.1;gbkey=mRNA;gene=dlg2;product=discs%2C large homolog 2 (Drosophila)%2C transcript variant X22;transcript_id=XM_039744375.1
521	NC_053157.1	115499172	115499322	151	*	4.96977	5.46651	4.20606	0.830394	8.67047e-05	0.00845239	Intergenic	126155	ID=exon-XM_039751204.1-4;Parent=rna-XM_039751204.1;Dbxref=GeneID:120527607,Genbank:XM_039751204.1;gbkey=mRNA;gene=LOC120527607;product=cysteine-rich hydrophobic domain-containing protein 2;transcript_id=XM_039751204.1
522	NC_053159.1	28898603	28898753	151	*	4.76513	5.28738	3.93839	0.855935	8.67697e-05	0.00845239	Intergenic	-105065	ID=exon-XM_039755703.1-2;Parent=rna-XM_039755703.1;Dbxref=GeneID:120530911,Genbank:XM_039755703.1;gbkey=mRNA;gene=LOC120530911;product=ephrin type-B receptor 2%2C transcript variant X1;transcript_id=XM_039755703.1
523	NC_053154.1	59801503	59801653	151	*	4.75311	5.28149	3.91066	0.849586	8.67747e-05	0.00845239	Intergenic	18170	ID=exon-XM_039749581.1-10;Parent=rna-XM_039749581.1;Dbxref=GeneID:120526411,Genbank:XM_039749581.1;gbkey=mRNA;gene=elp4;product=elongator acetyltransferase complex subunit 4;transcript_id=XM_039749581.1
524	NC_053164.1	149221896	149222046	151	*	5.23656	4.47491	5.73243	-0.830189	8.68813e-05	0.00845239	Intergenic	-3959	ID=exon-XM_039769824.1-1;Parent=rna-XM_039769824.1;Dbxref=GeneID:120539593,Genbank:XM_039769824.1;gbkey=mRNA;gene=selenoo1;product=selenoprotein O1;transcript_id=XM_039769824.1
525	NC_053170.1	7803140	7803290	151	*	5.23727	5.70595	4.53864	0.806008	8.69792e-05	0.00845239	promoter-TSS (ID=exon-XM_039740570.1-12;Parent=rna-XM_039740570.1;Dbxref=GeneID:120518019,Genbank:XM_039740570.1;gbkey=mRNA;gene=hdac5;product=histone deacetylase 5;transcript_id=XM_039740570.1)	45	ID=exon-XM_039740570.1-12;Parent=rna-XM_039740570.1;Dbxref=GeneID:120518019,Genbank:XM_039740570.1;gbkey=mRNA;gene=hdac5;product=histone deacetylase 5;transcript_id=XM_039740570.1
526	NC_053163.1	133218305	133218455	151	*	4.93956	5.4471	4.14965	0.842744	8.75779e-05	0.00849439	Intergenic	-2994	ID=exon-XM_039766709.1-6;Parent=rna-XM_039766709.1;Dbxref=GeneID:120537633,Genbank:XM_039766709.1;gbkey=mRNA;gene=arhgap45b;product=Rho GTPase activating protein 45b%2C transcript variant X2;transcript_id=XM_039766709.1
527	NC_053167.1	89012429	89012579	151	*	6.13597	6.52873	5.59454	0.734614	8.78889e-05	0.00850838	Intergenic	138868	ID=exon-XM_039735736.1-7;Parent=rna-XM_039735736.1;Dbxref=GeneID:120515036,Genbank:XM_039735736.1;gbkey=mRNA;gene=dph2;product=diphthamide biosynthesis 2;transcript_id=XM_039735736.1
528	NC_053164.1	167172852	167173002	151	*	4.87408	5.36973	4.11296	0.842917	8.81442e-05	0.00851693	Intergenic	49473	ID=exon-XM_039770077.1-1;Parent=rna-XM_039770077.1;Dbxref=GeneID:120539702,Genbank:XM_039770077.1;gbkey=mRNA;gene=LOC120539702;product=ninjurin-2-like%2C transcript variant X2;transcript_id=XM_039770077.1
529	NC_053164.1	89134478	89134628	151	*	5.31825	5.76145	4.67524	0.788702	8.85047e-05	0.0085356	Intergenic	-1692	ID=exon-XM_039769217.1-5;Parent=rna-XM_039769217.1;Dbxref=GeneID:120539291,Genbank:XM_039769217.1;gbkey=mRNA;gene=si:ch211-168d1.3;product=ras and Rab interactor 2%2C transcript variant X1;transcript_id=XM_039769217.1
530	NC_053155.1	289986327	289986477	151	*	4.87123	5.37574	4.08873	0.855114	8.89294e-05	0.00856037	Intergenic	13179	ID=exon-XM_039745748.1-2;Parent=rna-XM_039745748.1;Dbxref=GeneID:120523983,Genbank:XM_039745748.1;gbkey=mRNA;gene=LOC120523983;product=protein furry homolog%2C transcript variant X11;transcript_id=XM_039745748.1
531	NC_053165.1	920281	920431	151	*	5.04963	4.34094	5.52277	-0.814337	8.91415e-05	0.00856463	Intergenic	-90132	ID=exon-XM_039771007.1-1;Parent=rna-XM_039771007.1;Dbxref=GeneID:120540337,Genbank:XM_039771007.1;gbkey=mRNA;gene=gsc;product=goosecoid;transcript_id=XM_039771007.1
532	NC_053156.1	27425304	27425454	151	*	5.35767	5.84179	4.62375	0.811775	8.95849e-05	0.00859106	Intergenic	-21053	ID=exon-XM_039746854.1-1;Parent=rna-XM_039746854.1;Dbxref=GeneID:120524951,Genbank:XM_039746854.1;gbkey=mRNA;gene=hdac7a;product=histone deacetylase 7a%2C transcript variant X4;transcript_id=XM_039746854.1
533	NC_053163.1	94543792	94543942	151	*	5.43387	4.76177	5.89058	-0.793217	9.00124e-05	0.00859721	Intergenic	5217	ID=exon-XM_039766233.1-4;Parent=rna-XM_039766233.1;Dbxref=GeneID:120537347,Genbank:XM_039766233.1;gbkey=mRNA;gene=foxo4;product=forkhead box O4;transcript_id=XM_039766233.1
534	NC_053163.1	116388485	116388635	151	*	5.2678	5.7588	4.51777	0.808517	9.01409e-05	0.00859721	Intergenic	8051	ID=exon-XM_039766384.1-1;Parent=rna-XM_039766384.1;Dbxref=GeneID:120537443,Genbank:XM_039766384.1;gbkey=mRNA;gene=tnfsf10l;product=TNF superfamily member 10%2C like;transcript_id=XM_039766384.1
535	NC_053166.1	51310374	51310524	151	*	5.58862	4.9752	6.01767	-0.761201	9.01546e-05	0.00859721	promoter-TSS (ID=exon-XM_039775017.1-5;Parent=rna-XM_039775017.1;Dbxref=GeneID:120542504,Genbank:XM_039775017.1;gbkey=mRNA;gene=dpysl3;product=dihydropyrimidinase like 3%2C transcript variant X1;transcript_id=XM_039775017.1)	-86	ID=exon-XM_039775017.1-5;Parent=rna-XM_039775017.1;Dbxref=GeneID:120542504,Genbank:XM_039775017.1;gbkey=mRNA;gene=dpysl3;product=dihydropyrimidinase like 3%2C transcript variant X1;transcript_id=XM_039775017.1
536	NC_053157.1	109868349	109868499	151	*	6.04827	6.45855	5.47279	0.722538	9.18797e-05	0.00874537	promoter-TSS (ID=exon-XR_005633370.1-1;Parent=rna-XR_005633370.1;Dbxref=GeneID:120527572,Genbank:XR_005633370.1;gbkey=ncRNA;gene=LOC120527572;product=uncharacterized LOC120527572%2C transcript variant X1;transcript_id=XR_005633370.1)	-9	ID=exon-XR_005633370.1-1;Parent=rna-XR_005633370.1;Dbxref=GeneID:120527572,Genbank:XR_005633370.1;gbkey=ncRNA;gene=LOC120527572;product=uncharacterized LOC120527572%2C transcript variant X1;transcript_id=XR_005633370.1
537	NC_053154.1	268738797	268738947	151	*	5.05587	5.5491	4.30054	0.830875	9.22524e-05	0.0087645	Intergenic	35163	ID=exon-XM_039773745.1-12;Parent=rna-XM_039773745.1;Dbxref=GeneID:120541845,Genbank:XM_039773745.1;gbkey=mRNA;gene=rassf4a;product=Ras association domain family member 4a;transcript_id=XM_039773745.1
538	NC_053160.1	69583296	69583446	151	*	5.02178	5.50551	4.28875	0.823775	9.37967e-05	0.00889464	Intergenic	-10976	ID=exon-XM_039758843.1-2;Parent=rna-XM_039758843.1;Dbxref=GeneID:120532646,Genbank:XM_039758843.1;gbkey=mRNA;gene=dock8;product=dedicator of cytokinesis 8%2C transcript variant X2;transcript_id=XM_039758843.1
539	NW_024379030.1	3850	4000	151	*	7.66723	7.21395	8.01162	-0.645819	9.44397e-05	0.00893901	NA	NA	NA
540	NC_053154.1	42371939	42372089	151	*	5.67907	6.1086	5.06467	0.777027	9.48677e-05	0.00894866	TTS (ID=exon-XR_005631111.1-2;Parent=rna-XR_005631111.1;Dbxref=GeneID:120517816,Genbank:XR_005631111.1;gbkey=ncRNA;gene=LOC120517816;product=uncharacterized LOC120517816;transcript_id=XR_005631111.1)	1081	ID=exon-XR_005631111.1-2;Parent=rna-XR_005631111.1;Dbxref=GeneID:120517816,Genbank:XR_005631111.1;gbkey=ncRNA;gene=LOC120517816;product=uncharacterized LOC120517816;transcript_id=XR_005631111.1
541	NC_053166.1	27366070	27366220	151	*	6.05125	5.48475	6.45697	-0.729409	9.49839e-05	0.00894866	Intergenic	-9879	ID=exon-XM_039775646.1-1;Parent=rna-XM_039775646.1;Dbxref=GeneID:120542915,Genbank:XM_039775646.1;gbkey=mRNA;gene=LOC120542915;product=G-protein coupled receptor family C group 6 member A-like%2C transcript variant X3;transcript_id=XM_039775646.1
542	NC_053154.1	219472209	219472359	151	*	5.21654	4.51296	5.68742	-0.808912	9.50679e-05	0.00894866	Intergenic	-41513	ID=exon-XM_039769212.1-1;Parent=rna-XM_039769212.1;Dbxref=GeneID:120539274,Genbank:XM_039769212.1;gbkey=mRNA;gene=LOC120539274;product=glutamate receptor ionotropic%2C delta-1-like%2C transcript variant X3;transcript_id=XM_039769212.1
543	NC_053154.1	326450521	326450671	151	*	4.86403	5.35536	4.11321	0.83629	9.54893e-05	0.00897178	Intergenic	42367	ID=exon-XR_005630780.1-3;Parent=rna-XR_005630780.1;Dbxref=GeneID:120516108,Genbank:XR_005630780.1;gbkey=ncRNA;gene=LOC120516108;product=uncharacterized LOC120516108;transcript_id=XR_005630780.1
544	NC_053163.1	146228037	146228187	151	*	5.37324	5.82758	4.7063	0.793979	9.66505e-05	0.00904435	Intergenic	-14938	ID=exon-XM_039767000.1-1;Parent=rna-XM_039767000.1;Dbxref=GeneID:120537799,Genbank:XM_039767000.1;gbkey=mRNA;gene=tpm4a;product=tropomyosin 4a%2C transcript variant X2;transcript_id=XM_039767000.1
545	NC_053155.1	30149197	30149347	151	*	5.59013	6.01824	4.97867	0.764508	9.68162e-05	0.00904435	Intergenic	-108268	ID=exon-XM_039743524.1-1;Parent=rna-XM_039743524.1;Dbxref=GeneID:120522834,Genbank:XM_039743524.1;gbkey=mRNA;gene=LOC120522834;product=ICOS ligand-like;transcript_id=XM_039743524.1
546	NC_053161.1	143170614	143170764	151	*	6.14108	6.50599	5.65145	0.685955	9.70827e-05	0.00904435	Intergenic	31567	ID=exon-XM_039761871.1-1;Parent=rna-XM_039761871.1;Dbxref=GeneID:120534346,Genbank:XM_039761871.1;gbkey=mRNA;gene=si:dkey-97m3.1;product=fatty acyl-CoA reductase 1;transcript_id=XM_039761871.1
547	NC_053162.1	99286292	99286442	151	*	5.29824	5.7467	4.64402	0.794301	9.72671e-05	0.00904435	Intergenic	374755	ID=exon-XM_039763522.1-10;Parent=rna-XM_039763522.1;Dbxref=GeneID:120535584,Genbank:XM_039763522.1;gbkey=mRNA;gene=zfpm1;product=zinc finger protein%2C FOG family member 1%2C transcript variant X2;transcript_id=XM_039763522.1
548	NC_053154.1	156815687	156815837	151	*	7.17484	8.17281	0	0.268255	9.73245e-05	0.00904435	Intergenic	-56012	ID=exon-XM_039766440.1-1;Parent=rna-XM_039766440.1;Dbxref=GeneID:120537453,Genbank:XM_039766440.1;gbkey=mRNA;gene=LOC120537453;product=receptor-type tyrosine-protein phosphatase eta-like;transcript_id=XM_039766440.1
549	NC_053160.1	186336988	186337138	151	*	5.2415	4.54127	5.71089	-0.80115	9.73254e-05	0.00904435	Intergenic	-242880	ID=exon-XR_005634261.1-1;Parent=rna-XR_005634261.1;Dbxref=GeneID:120532224,Genbank:XR_005634261.1;gbkey=ncRNA;gene=LOC120532224;product=uncharacterized LOC120532224;transcript_id=XR_005634261.1
550	NC_053155.1	200390400	200390550	151	*	5.30224	4.66133	5.74446	-0.782261	9.8145e-05	0.00910393	Intergenic	64027	ID=exon-XM_039745177.1-4;Parent=rna-XM_039745177.1;Dbxref=GeneID:120523661,Genbank:XM_039745177.1;gbkey=mRNA;gene=dpt;product=dermatopontin;transcript_id=XM_039745177.1
551	NW_024383323.1	205	355	151	*	6.79476	6.36687	7.12435	-0.630106	9.8532e-05	0.00912324	NA	NA	NA
552	NC_053157.1	169033734	169033884	151	*	5.54264	5.96159	4.94982	0.7585	9.92017e-05	0.00916861	Intergenic	28165	ID=exon-XM_039751655.1-1;Parent=rna-XM_039751655.1;Dbxref=GeneID:120527810,Genbank:XM_039751655.1;gbkey=mRNA;gene=maml3;product=mastermind-like transcriptional coactivator 3%2C transcript variant X2;transcript_id=XM_039751655.1
553	NC_053159.1	20630419	20630569	151	*	6.65952	6.98259	6.24257	0.623439	0.000100274	0.00923608	Intergenic	42849	ID=exon-XR_005634023.1-3;Parent=rna-XR_005634023.1;Dbxref=GeneID:120530850,Genbank:XR_005634023.1;gbkey=ncRNA;gene=LOC120530850;product=uncharacterized LOC120530850;transcript_id=XR_005634023.1
554	NC_053167.1	135183499	135183649	151	*	5.62533	6.04488	5.0313	0.74522	0.000100294	0.00923608	Intergenic	-7276	ID=exon-XM_039735693.1-3;Parent=rna-XM_039735693.1;Dbxref=GeneID:120515007,Genbank:XM_039735693.1;gbkey=mRNA;gene=tut4;product=terminal uridylyl transferase 4%2C transcript variant X4;transcript_id=XM_039735693.1
555	NC_053171.1	98827415	98827565	151	*	5.0483	5.55386	4.26322	0.816582	0.000100512	0.00923951	Intergenic	-248803	ID=exon-XM_039741616.1-1;Parent=rna-XM_039741616.1;Dbxref=GeneID:120518697,Genbank:XM_039741616.1;gbkey=mRNA;gene=LOC120518697;partial=true;product=60S acidic ribosomal protein P2-like;start_range=.,99076293;transcript_id=XM_039741616.1
556	NC_053154.1	200352819	200352969	151	*	5.02041	5.5028	4.29051	0.823973	0.000100728	0.00924266	Intergenic	2762	ID=exon-XM_039767017.1-2;Parent=rna-XM_039767017.1;Dbxref=GeneID:120537803,Genbank:XM_039767017.1;gbkey=mRNA;gene=arhgef1a;product=Rho guanine nucleotide exchange factor (GEF) 1a%2C transcript variant X2;transcript_id=XM_039767017.1
557	NC_053162.1	175379875	175380025	151	*	4.88419	5.40743	4.05494	0.830121	0.00010106	0.00925647	Intergenic	-5814	ID=exon-XR_005635002.1-1;Parent=rna-XR_005635002.1;Dbxref=GeneID:120536038,Genbank:XR_005635002.1;gbkey=ncRNA;gene=LOC120536038;product=uncharacterized LOC120536038;transcript_id=XR_005635002.1
558	NC_053171.1	51461107	51461257	151	*	4.67736	5.21919	3.79951	0.851204	0.000102042	0.00932411	Intergenic	4889	ID=exon-XM_039742281.1-31;Parent=rna-XM_039742281.1;Dbxref=GeneID:120519142,Genbank:XM_039742281.1;gbkey=mRNA;gene=eif2ak4;product=eukaryotic translation initiation factor 2 alpha kinase 4;transcript_id=XM_039742281.1
559	NC_053163.1	152416694	152416844	151	*	5.19158	5.6696	4.47176	0.807317	0.000102761	0.00932411	Intergenic	16624	ID=exon-XM_039767081.1-2;Parent=rna-XM_039767081.1;Dbxref=GeneID:120537847,Genbank:XM_039767081.1;gbkey=mRNA;gene=LOC120537847;product=N-acetyllactosaminide beta-1%2C3-N-acetylglucosaminyltransferase 3-like%2C transcript variant X1;transcript_id=XM_039767081.1
560	NW_024384845.1	1683	1833	151	*	6.9679	6.54508	7.29447	-0.618606	0.000102774	0.00932411	NA	NA	NA
561	NC_053163.1	179715140	179715290	151	*	5.18446	5.66487	4.45912	0.802635	0.000102943	0.00932411	Intergenic	28453	ID=exon-XR_005635449.1-4;Parent=rna-XR_005635449.1;Dbxref=GeneID:120538377,Genbank:XR_005635449.1;gbkey=ncRNA;gene=LOC120538377;product=uncharacterized LOC120538377;transcript_id=XR_005635449.1
562	NC_053158.1	10059560	10059710	151	*	5.53363	4.8595	5.99127	-0.786995	0.000102951	0.00932411	Intergenic	-105179	ID=exon-XM_039754343.1-1;Parent=rna-XM_039754343.1;Dbxref=GeneID:120530140,Genbank:XM_039754343.1;gbkey=mRNA;gene=nsun6;product=NOP2/Sun RNA methyltransferase 6;transcript_id=XM_039754343.1
563	NC_053167.1	87010805	87010955	151	*	4.80586	5.31564	4.01042	0.832126	0.000103024	0.00932411	Intergenic	10875	ID=exon-XM_039735597.1-21;Parent=rna-XM_039735597.1;Dbxref=GeneID:120514939,Genbank:XM_039735597.1;gbkey=mRNA;gene=tnr;product=tenascin R (restrictin%2C janusin);transcript_id=XM_039735597.1
564	NC_053159.1	4544327	4544477	151	*	4.97609	4.24082	5.46079	-0.814825	0.000103077	0.00932411	Intergenic	-3471	ID=exon-XM_039755307.1-2;Parent=rna-XM_039755307.1;Dbxref=GeneID:120530751,Genbank:XM_039755307.1;gbkey=mRNA;gene=ccnyl1;product=cyclin Y-like 1%2C transcript variant X1;transcript_id=XM_039755307.1
565	NC_053161.1	65304250	65304400	151	*	4.72539	5.26461	3.85451	0.843373	0.000103928	0.00938439	Intergenic	-65191	ID=exon-XM_039761190.1-1;Parent=rna-XM_039761190.1;Dbxref=GeneID:120533994,Genbank:XM_039761190.1;gbkey=mRNA;gene=LOC120533994;product=coiled-coil domain-containing protein 71L-like;transcript_id=XM_039761190.1
566	NC_053154.1	130568566	130568716	151	*	5.25232	5.71568	4.56559	0.813701	0.000105016	0.0094659	Intergenic	-13191	ID=exon-XM_039758049.1-2;Parent=rna-XM_039758049.1;Dbxref=GeneID:120532169,Genbank:XM_039758049.1;gbkey=mRNA;gene=tsc22d2;product=TSC22 domain family 2%2C transcript variant X2;transcript_id=XM_039758049.1
567	NC_053157.1	96572214	96572364	151	*	6.33931	5.82043	6.72014	-0.689488	0.000105604	0.00948707	Intergenic	361629	ID=exon-XM_039752768.1-2;Parent=rna-XM_039752768.1;Dbxref=GeneID:120528591,Genbank:XM_039752768.1;gbkey=mRNA;gene=LOC120528591;product=uncharacterized LOC120528591;transcript_id=XM_039752768.1
568	NC_053157.1	52649777	52649927	151	*	5.96571	6.36698	5.4079	0.715223	0.000105724	0.00948707	Intergenic	19631	ID=exon-XM_039750631.1-5;Parent=rna-XM_039750631.1;Dbxref=GeneID:120527341,Genbank:XM_039750631.1;gbkey=mRNA;gene=ttc33;product=tetratricopeptide repeat domain 33%2C transcript variant X1;transcript_id=XM_039750631.1
569	NC_053155.1	188523745	188523895	151	*	4.87654	5.38695	4.07955	0.827357	0.00010639	0.00948707	promoter-TSS (ID=exon-XM_039745053.1-5;Parent=rna-XM_039745053.1;Dbxref=GeneID:120523607,Genbank:XM_039745053.1;gbkey=mRNA;gene=zgc:113276;product=uncharacterized protein LOC553748 homolog%2C transcript variant X1;transcript_id=XM_039745053.1)	-528	ID=exon-XM_039745053.1-5;Parent=rna-XM_039745053.1;Dbxref=GeneID:120523607,Genbank:XM_039745053.1;gbkey=mRNA;gene=zgc:113276;product=uncharacterized protein LOC553748 homolog%2C transcript variant X1;transcript_id=XM_039745053.1
570	NC_053164.1	97211239	97211389	151	*	5.26474	5.75616	4.51369	0.817104	0.000106652	0.00948707	Intergenic	-176953	ID=exon-XM_039769325.1-4;Parent=rna-XM_039769325.1;Dbxref=GeneID:120539338,Genbank:XM_039769325.1;gbkey=mRNA;gene=LOC120539338;product=sodium/calcium exchanger 1-like;transcript_id=XM_039769325.1
571	NC_053157.1	112046054	112046204	151	*	5.56972	6.00332	4.9469	0.773291	0.00010668	0.00948707	Intergenic	-9763	ID=exon-XM_039751168.1-2;Parent=rna-XM_039751168.1;Dbxref=GeneID:120527582,Genbank:XM_039751168.1;gbkey=mRNA;gene=palld;product=palladin%2C cytoskeletal associated protein%2C transcript variant X3;transcript_id=XM_039751168.1
572	NC_053170.1	88982624	88982774	151	*	6.16852	6.56102	5.62758	0.707634	0.000106891	0.00948707	Intergenic	4092	ID=exon-XM_039740112.1-2;Parent=rna-XM_039740112.1;Dbxref=GeneID:120517676,Genbank:XM_039740112.1;gbkey=mRNA;gene=socs3b;product=suppressor of cytokine signaling 3b;transcript_id=XM_039740112.1
573	NC_053155.1	320880284	320880434	151	*	6.76837	7.11099	6.31816	0.63908	0.000106912	0.00948707	Intergenic	-14042	ID=exon-XM_039745967.1-2;Parent=rna-XM_039745967.1;Dbxref=GeneID:120524100,Genbank:XM_039745967.1;gbkey=mRNA;gene=LOC120524100;product=interferon alpha/beta receptor 1a-like;transcript_id=XM_039745967.1
574	NC_053165.1	108716823	108716973	151	*	5.80758	6.21998	5.22786	0.735073	0.00010692	0.00948707	Intergenic	18912	ID=exon-XM_039773227.1-19;Parent=rna-XM_039773227.1;Dbxref=GeneID:120541512,Genbank:XM_039773227.1;gbkey=mRNA;gene=uacab;product=uveal autoantigen with coiled-coil domains and ankyrin repeats b%2C transcript variant X1;transcript_id=XM_039773227.1
575	NC_053162.1	5783281	5783431	151	*	6.19226	6.55156	5.71269	0.674816	0.000106924	0.00948707	Intergenic	-16159	ID=exon-XM_039762633.1-1;Parent=rna-XM_039762633.1;Dbxref=GeneID:120535082,Genbank:XM_039762633.1;gbkey=mRNA;gene=LOC120535082;product=nucleus accumbens-associated protein 2-like%2C transcript variant X2;transcript_id=XM_039762633.1
576	NC_053154.1	43196477	43196627	151	*	5.46795	4.8405	5.90376	-0.759865	0.000107431	0.00951394	Intergenic	-66243	ID=exon-XM_039748358.1-2;Parent=rna-XM_039748358.1;Dbxref=GeneID:120525768,Genbank:XM_039748358.1;gbkey=mRNA;gene=dennd2b;product=DENN domain containing 2B;transcript_id=XM_039748358.1
577	NC_053170.1	19666027	19666177	151	*	5.53609	5.95788	4.93754	0.754715	0.000107647	0.00951394	promoter-TSS (ID=exon-XM_039739662.1-1;Parent=rna-XM_039739662.1;Dbxref=GeneID:120517379,Genbank:XM_039739662.1;gbkey=mRNA;gene=LOC120517379;product=protein argonaute-3%2C transcript variant X5;transcript_id=XM_039739662.1)	-829	ID=exon-XM_039739662.1-1;Parent=rna-XM_039739662.1;Dbxref=GeneID:120517379,Genbank:XM_039739662.1;gbkey=mRNA;gene=LOC120517379;product=protein argonaute-3%2C transcript variant X5;transcript_id=XM_039739662.1
578	NC_053156.1	203044633	203044783	151	*	4.73591	5.26317	3.89633	0.83813	0.000107958	0.00951394	promoter-TSS (ID=exon-XR_005633017.1-1;Parent=rna-XR_005633017.1;Dbxref=GeneID:120525786,Genbank:XR_005633017.1;gbkey=ncRNA;gene=LOC120525786;product=uncharacterized LOC120525786%2C transcript variant X2;transcript_id=XR_005633017.1)	-28	ID=exon-XR_005633017.1-1;Parent=rna-XR_005633017.1;Dbxref=GeneID:120525786,Genbank:XR_005633017.1;gbkey=ncRNA;gene=LOC120525786;product=uncharacterized LOC120525786%2C transcript variant X2;transcript_id=XR_005633017.1
579	NC_053158.1	25860625	25860775	151	*	5.63391	6.05755	5.03159	0.761926	0.000107973	0.00951394	Intergenic	-167581	ID=exon-XM_039754393.1-1;Parent=rna-XM_039754393.1;Dbxref=GeneID:120530167,Genbank:XM_039754393.1;gbkey=mRNA;gene=LOC120530167;product=catenin delta-2%2C transcript variant X2;transcript_id=XM_039754393.1
580	NC_053171.1	66334638	66334788	151	*	5.02657	5.51341	4.28631	0.809836	0.000110365	0.00970789	Intergenic	-156839	ID=exon-XM_039742015.1-1;Parent=rna-XM_039742015.1;Dbxref=GeneID:120518968,Genbank:XM_039742015.1;gbkey=mRNA;gene=thbs1b;product=thrombospondin 1b;transcript_id=XM_039742015.1
581	NC_053155.1	272463463	272463613	151	*	5.28715	5.73132	4.64211	0.77756	0.000110624	0.00971398	Intergenic	-15533	ID=exon-XM_039745579.1-1;Parent=rna-XM_039745579.1;Dbxref=GeneID:120523885,Genbank:XM_039745579.1;gbkey=mRNA;gene=phex;product=phosphate regulating endopeptidase homolog%2C X-linked;transcript_id=XM_039745579.1
582	NC_053157.1	166894327	166894477	151	*	5.11746	4.37665	5.60453	-0.804347	0.000111426	0.00976756	promoter-TSS (ID=exon-XM_039751626.1-5;Parent=rna-XM_039751626.1;Dbxref=GeneID:120527798,Genbank:XM_039751626.1;gbkey=mRNA;gene=dok7b;product=docking protein 7b%2C transcript variant X1;transcript_id=XM_039751626.1)	100	ID=exon-XM_039751626.1-5;Parent=rna-XM_039751626.1;Dbxref=GeneID:120527798,Genbank:XM_039751626.1;gbkey=mRNA;gene=dok7b;product=docking protein 7b%2C transcript variant X1;transcript_id=XM_039751626.1
583	NC_053159.1	3837464	3837614	151	*	5.67036	6.09298	5.07013	0.745221	0.000111705	0.00977525	Intergenic	-3954	ID=exon-XM_039755294.1-1;Parent=rna-XM_039755294.1;Dbxref=GeneID:120530744,Genbank:XM_039755294.1;gbkey=mRNA;gene=mrasa;product=muscle RAS oncogene homolog a%2C transcript variant X2;transcript_id=XM_039755294.1
584	NC_053166.1	133330432	133330582	151	*	6.29906	6.66223	5.81255	0.672656	0.000112858	0.00982997	Intergenic	7795	ID=exon-XM_039773849.1-2;Parent=rna-XM_039773849.1;Dbxref=GeneID:120541896,Genbank:XM_039773849.1;gbkey=mRNA;gene=gna12a;product=guanine nucleotide binding protein (G protein) alpha 12a;transcript_id=XM_039773849.1
585	NC_053160.1	100133059	100133209	151	*	5.14436	4.38062	5.64111	-0.811532	0.00011286	0.00982997	Intergenic	2448	ID=exon-XM_039759084.1-1;Parent=rna-XM_039759084.1;Dbxref=GeneID:120532744,Genbank:XM_039759084.1;gbkey=mRNA;gene=si:dkey-40c11.2;product=drebrin;transcript_id=XM_039759084.1
586	NW_024385320.1	2735	2885	151	*	7.28821	6.9038	7.59145	-0.576504	0.000113016	0.00982997	NA	NA	NA
587	NC_053167.1	35335789	35335939	151	*	4.78127	5.29613	3.9732	0.828669	0.000113272	0.00982997	Intergenic	20378	ID=exon-XM_039734634.1-1;Parent=rna-XM_039734634.1;Dbxref=GeneID:120514307,Genbank:XM_039734634.1;gbkey=mRNA;gene=LOC120514307;product=collagen alpha-1(XIV) chain;transcript_id=XM_039734634.1
588	NC_053154.1	47598445	47598595	151	*	4.84499	5.34032	4.08465	0.825326	0.000113485	0.00982997	Intergenic	12831	ID=exon-XM_039748680.1-5;Parent=rna-XM_039748680.1;Dbxref=GeneID:120525945,Genbank:XM_039748680.1;gbkey=mRNA;gene=ccnd1;product=cyclin D1;transcript_id=XM_039748680.1
589	NC_053155.1	125867866	125868016	151	*	4.38111	4.9455	3.44109	0.854195	0.000113487	0.00982997	Intergenic	-78824	ID=exon-XM_039744545.1-1;Parent=rna-XM_039744545.1;Dbxref=GeneID:120523328,Genbank:XM_039744545.1;gbkey=mRNA;gene=nrip1a;product=nuclear receptor interacting protein 1a%2C transcript variant X1;transcript_id=XM_039744545.1
590	NC_053165.1	133326493	133326643	151	*	4.90458	5.39079	4.16579	0.820517	0.00011437	0.00988973	Intergenic	-24026	ID=exon-XM_039773468.1-6;Parent=rna-XM_039773468.1;Dbxref=GeneID:120541644,Genbank:XM_039773468.1;gbkey=mRNA;gene=LOC120541644;product=zinc finger protein 609-like%2C transcript variant X2;transcript_id=XM_039773468.1
591	NW_024384488.1	335	485	151	*	4.84539	4.05259	5.35409	-0.822117	0.000114744	0.00989339	NA	NA	NA
592	NC_053165.1	14920493	14920643	151	*	4.67199	5.19456	3.84444	0.839571	0.0001148	0.00989339	TTS (ID=exon-XM_039770997.1-16;Parent=rna-XM_039770997.1;Dbxref=GeneID:120540331,Genbank:XM_039770997.1;gbkey=mRNA;gene=uba7;product=ubiquitin-like modifier activating enzyme 7%2C transcript variant X1;transcript_id=XM_039770997.1)	285	ID=exon-XM_039771001.1-16;Parent=rna-XM_039771001.1;Dbxref=GeneID:120540331,Genbank:XM_039771001.1;gbkey=mRNA;gene=uba7;product=ubiquitin-like modifier activating enzyme 7%2C transcript variant X5;transcript_id=XM_039771001.1
593	NC_053165.1	83363721	83363871	151	*	5.18784	5.64788	4.50842	0.785781	0.000116188	0.00999612	Intergenic	32561	ID=exon-XM_039772684.1-3;Parent=rna-XM_039772684.1;Dbxref=GeneID:120541232,Genbank:XM_039772684.1;gbkey=mRNA;gene=pde4a;product=phosphodiesterase 4A%2C cAMP-specific%2C transcript variant X2;transcript_id=XM_039772684.1
594	NC_053164.1	79095493	79095643	151	*	5.55535	5.97587	4.95935	0.746767	0.000116563	0.0100114	Intergenic	-4550	ID=exon-XM_039769123.1-3;Parent=rna-XM_039769123.1;Dbxref=GeneID:120539242,Genbank:XM_039769123.1;gbkey=mRNA;gene=fosl1a;product=FOS like 1%2C AP-1 transcription factor subunit a%2C transcript variant X2;transcript_id=XM_039769123.1
595	NC_053156.1	306107837	306107987	151	*	5.92021	6.31782	5.3695	0.709947	0.000117144	0.0100334	Intergenic	-6335	ID=exon-XM_039749568.1-1;Parent=rna-XM_039749568.1;Dbxref=GeneID:120526408,Genbank:XM_039749568.1;gbkey=mRNA;gene=LOC120526408;product=ABC transporter F family member 4-like;transcript_id=XM_039749568.1
596	NC_053154.1	268730132	268730282	151	*	5.34361	5.7849	4.70464	0.766257	0.000117212	0.0100334	Intergenic	-32613	ID=exon-XM_039773743.1-1;Parent=rna-XM_039773743.1;Dbxref=GeneID:120541829,Genbank:XM_039773743.1;gbkey=mRNA;gene=si:dkey-275b16.2;product=peroxisomal N(1)-acetyl-spermine/spermidine oxidase;transcript_id=XM_039773743.1
597	NC_053170.1	89595673	89595823	151	*	4.6958	5.22968	3.83901	0.832357	0.00012016	0.0102686	TTS (ID=exon-XM_039740131.1-13;Parent=rna-XM_039740131.1;Dbxref=GeneID:120517687,Genbank:XM_039740131.1;gbkey=mRNA;gene=LOC120517687;product=BAH and coiled-coil domain-containing protein 1-like%2C transcript variant X1;transcript_id=XM_039740131.1)	436	ID=exon-XM_039740132.1-14;Parent=rna-XM_039740132.1;Dbxref=GeneID:120517687,Genbank:XM_039740132.1;gbkey=mRNA;gene=LOC120517687;product=BAH and coiled-coil domain-containing protein 1-like%2C transcript variant X2;transcript_id=XM_039740132.1
598	NW_024380180.1	4053	4203	151	*	8.62079	8.08117	9.01261	-0.710446	0.000120426	0.0102741	NA	NA	NA
599	NC_053157.1	107678975	107679125	151	*	5.15779	4.43731	5.63609	-0.796108	0.000120764	0.0102742	Intergenic	-9446	ID=exon-XM_039751128.1-5;Parent=rna-XM_039751128.1;Dbxref=GeneID:120527562,Genbank:XM_039751128.1;gbkey=mRNA;gene=LOC120527562;product=alpha-synuclein-like;transcript_id=XM_039751128.1
600	NC_053164.1	113763868	113764018	151	*	5.06835	5.55626	4.32556	0.800553	0.000121018	0.0102742	Intergenic	-14007	ID=exon-XM_039769520.1-2;Parent=rna-XM_039769520.1;Dbxref=GeneID:120539449,Genbank:XM_039769520.1;gbkey=mRNA;gene=zmp:0000000711;product=tubby-related protein 3%2C transcript variant X8;transcript_id=XM_039769520.1
601	NC_053160.1	187379952	187380102	151	*	5.0232	4.20224	5.54319	-0.825162	0.000121032	0.0102742	Intergenic	-229122	ID=exon-XM_039759721.1-1;Parent=rna-XM_039759721.1;Dbxref=GeneID:120533075,Genbank:XM_039759721.1;gbkey=mRNA;gene=grin3a;product=glutamate receptor%2C ionotropic%2C N-methyl-D-aspartate 3A;transcript_id=XM_039759721.1
602	NC_053163.1	154838364	154838514	151	*	5.64915	5.06172	6.06542	-0.735196	0.000122003	0.0103394	Intergenic	-51481	ID=exon-XM_039767107.1-2;Parent=rna-XM_039767107.1;Dbxref=GeneID:120537863,Genbank:XM_039767107.1;Note=The sequence of the model RefSeq transcript was modified relative to this genomic sequence to represent the inferred CDS: deleted 1 base in 1 codon;exception=unclassified transcription discrepancy;gbkey=mRNA;gene=ptprsa;product=protein tyrosine phosphatase receptor type Sa;transcript_id=XM_03976…
603	NC_053167.1	19043013	19043163	151	*	4.93244	4.18624	5.4218	-0.808954	0.000122734	0.0103842	TTS (ID=exon-XM_039734459.1-10;Parent=rna-XM_039734459.1;Dbxref=GeneID:120514215,Genbank:XM_039734459.1;gbkey=mRNA;gene=nfatc2a;product=nuclear factor of activated T cells 2a%2C transcript variant X2;transcript_id=XM_039734459.1)	460	ID=exon-XM_039734459.1-10;Parent=rna-XM_039734459.1;Dbxref=GeneID:120514215,Genbank:XM_039734459.1;gbkey=mRNA;gene=nfatc2a;product=nuclear factor of activated T cells 2a%2C transcript variant X2;transcript_id=XM_039734459.1
604	NW_024386170.1	5007	5157	151	*	6.12029	5.58292	6.51093	-0.717424	0.000122958	0.0103859	NA	NA	NA
605	NC_053167.1	139199130	139199280	151	*	5.14623	4.46018	5.60927	-0.783265	0.000123377	0.0104041	Intergenic	-13789	ID=exon-XM_039734461.1-3;Parent=rna-XM_039734461.1;Dbxref=GeneID:120514216,Genbank:XM_039734461.1;gbkey=mRNA;gene=pik3r3b;product=phosphoinositide-3-kinase%2C regulatory subunit 3b (gamma)%2C transcript variant X1;transcript_id=XM_039734461.1
606	NC_053161.1	53956374	53956524	151	*	4.76468	5.29238	3.92398	0.822759	0.000124149	0.0104439	Intergenic	233573	ID=exon-XM_039761077.1-20;Parent=rna-XM_039761077.1;Dbxref=GeneID:120533943,Genbank:XM_039761077.1;gbkey=mRNA;gene=gramd4a;product=GRAM domain containing 4a%2C transcript variant X1;transcript_id=XM_039761077.1
607	NC_053169.1	21058921	21059071	151	*	5.914	6.31043	5.36556	0.714481	0.000124259	0.0104439	Intergenic	-40487	ID=exon-XM_039738310.1-1;Parent=rna-XM_039738310.1;Dbxref=GeneID:120516555,Genbank:XM_039738310.1;gbkey=mRNA;gene=LOC120516555;product=spectrin beta chain%2C non-erythrocytic 1%2C transcript variant X3;transcript_id=XM_039738310.1
608	NC_053154.1	131203629	131203779	151	*	5.04205	5.50921	4.34683	0.793286	0.000124863	0.0104774	Intergenic	1999	ID=exon-XM_039758130.1-2;Parent=rna-XM_039758130.1;Dbxref=GeneID:120532259,Genbank:XM_039758130.1;gbkey=mRNA;gene=tm4sf4;product=transmembrane 4 L six family member 4;transcript_id=XM_039758130.1
609	NC_053164.1	157693568	157693718	151	*	4.70761	5.2497	3.82906	0.830358	0.000126433	0.0105773	Intergenic	18095	ID=exon-XM_039768017.1-4;Parent=rna-XM_039768017.1;Dbxref=GeneID:120538629,Genbank:XM_039768017.1;gbkey=mRNA;gene=LOC120538629;product=parathyroid hormone-related protein-like;transcript_id=XM_039768017.1
610	NC_053165.1	145418462	145418612	151	*	5.23649	5.69375	4.56317	0.777745	0.000126468	0.0105773	Intergenic	4371	ID=exon-XM_039773732.1-2;Parent=rna-XM_039773732.1;Dbxref=GeneID:120541799,Genbank:XM_039773732.1;gbkey=mRNA;gene=rnf111;product=ring finger protein 111%2C transcript variant X2;transcript_id=XM_039773732.1
611	NW_024385914.1	34146	34296	151	*	4.68661	3.88455	5.19906	-0.824533	0.000126845	0.0105915	NA	NA	NA
612	NC_053160.1	187026129	187026279	151	*	4.99333	4.25242	5.48044	-0.804752	0.000127353	0.0106099	Intergenic	443158	ID=exon-XR_005634261.1-2;Parent=rna-XR_005634261.1;Dbxref=GeneID:120532224,Genbank:XR_005634261.1;gbkey=ncRNA;gene=LOC120532224;product=uncharacterized LOC120532224;transcript_id=XR_005634261.1
613	NW_024379516.1	150	300	151	*	5.62976	4.93215	6.09798	-0.785635	0.000127482	0.0106099	NA	NA	NA
614	NC_053166.1	122669886	122670036	151	*	5.16039	4.50098	5.61126	-0.777044	0.000127975	0.0106318	Intergenic	-5579	ID=exon-XM_039775963.1-17;Parent=rna-XM_039775963.1;Dbxref=GeneID:120543105,Genbank:XM_039775963.1;gbkey=mRNA;gene=caskin1;product=CASK interacting protein 1%2C transcript variant X3;transcript_id=XM_039775963.1
615	NW_024381338.1	23807	23957	151	*	5.75988	5.19937	6.16254	-0.714811	0.000128162	0.0106318	NA	NA	NA
616	NC_053163.1	172887030	172887180	151	*	4.97766	5.45251	4.26507	0.801093	0.000128429	0.0106367	Intergenic	-65039	ID=exon-XM_039767541.1-1;Parent=rna-XM_039767541.1;Dbxref=GeneID:120538111,Genbank:XM_039767541.1;gbkey=mRNA;gene=si:dkey-28b4.8;product=sarcoplasmic/endoplasmic reticulum calcium ATPase 2;transcript_id=XM_039767541.1
617	NC_053156.1	283810076	283810226	151	*	5.09012	5.55663	4.39635	0.786376	0.000130328	0.0107765	Intergenic	24209	ID=exon-XM_039749341.1-1;Parent=rna-XM_039749341.1;Dbxref=GeneID:120526255,Genbank:XM_039749341.1;gbkey=mRNA;gene=LOC120526255;product=potassium voltage-gated channel subfamily A member 3-like;transcript_id=XM_039749341.1
618	NC_053161.1	819567	819717	151	*	5.64311	6.05889	5.05666	0.734037	0.000130726	0.0107919	Intergenic	6199	ID=exon-XM_039760574.1-1;Parent=rna-XM_039760574.1;Dbxref=GeneID:120533683,Genbank:XM_039760574.1;gbkey=mRNA;gene=fbxl14b;product=F-box and leucine-rich repeat protein 14b;transcript_id=XM_039760574.1
619	NC_053162.1	123234721	123234871	151	*	5.53568	5.94845	4.95524	0.747597	0.000131894	0.0108707	Intergenic	-3865	ID=exon-XR_005634963.1-1;Parent=rna-XR_005634963.1;Dbxref=GeneID:120535713,Genbank:XR_005634963.1;gbkey=ncRNA;gene=LOC120535713;product=uncharacterized LOC120535713;transcript_id=XR_005634963.1
620	NC_053156.1	19940408	19940558	151	*	6.59887	6.93772	6.15518	0.626202	0.00013248	0.0109014	Intergenic	7650	ID=exon-XM_039746744.1-1;Parent=rna-XM_039746744.1;Dbxref=GeneID:120524901,Genbank:XM_039746744.1;gbkey=mRNA;gene=dip2bb;product=disco-interacting protein 2 homolog Bb%2C transcript variant X3;transcript_id=XM_039746744.1
621	NC_053162.1	153411227	153411377	151	*	4.95448	5.43222	4.23532	0.804195	0.000133065	0.010928	Intergenic	-9660	ID=exon-XR_005634986.1-3;Parent=rna-XR_005634986.1;Dbxref=GeneID:120535891,Genbank:XR_005634986.1;gbkey=ncRNA;gene=LOC120535891;product=uncharacterized LOC120535891;transcript_id=XR_005634986.1
622	NC_053159.1	94070077	94070227	151	*	4.7448	5.26337	3.9274	0.819634	0.000133231	0.010928	TTS (ID=exon-XM_039756526.1-9;Parent=rna-XM_039756526.1;Dbxref=GeneID:120531270,Genbank:XM_039756526.1;gbkey=mRNA;gene=dnajb2;product=DnaJ heat shock protein family (Hsp40) member B2%2C transcript variant X1;transcript_id=XM_039756526.1)	-1851	ID=exon-XM_039756527.1-10;Parent=rna-XM_039756527.1;Dbxref=GeneID:120531270,Genbank:XM_039756527.1;gbkey=mRNA;gene=dnajb2;product=DnaJ heat shock protein family (Hsp40) member B2%2C transcript variant X2;transcript_id=XM_039756527.1
623	NC_053156.1	67445181	67445331	151	*	5.5101	5.92963	4.91611	0.750245	0.000134175	0.0109877	Intergenic	-14418	ID=exon-XM_039747435.1-1;Parent=rna-XM_039747435.1;Dbxref=GeneID:120525286,Genbank:XM_039747435.1;gbkey=mRNA;gene=LOC120525286;product=leucine-rich repeat flightless-interacting protein 2-like;transcript_id=XM_039747435.1
624	NC_053158.1	185269837	185269987	151	*	5.83981	5.1649	6.2978	-0.77255	0.000134746	0.0110168	Intergenic	-40229	ID=exon-XR_005633886.1-1;Parent=rna-XR_005633886.1;Dbxref=GeneID:120530035,Genbank:XR_005633886.1;gbkey=ncRNA;gene=LOC120530035;product=uncharacterized LOC120530035;transcript_id=XR_005633886.1
625	NC_053159.1	124738473	124738623	151	*	4.95362	5.48324	4.10794	0.825903	0.000135071	0.0110257	TTS (ID=exon-XM_039757048.1-4;Parent=rna-XM_039757048.1;Dbxref=GeneID:120531546,Genbank:XM_039757048.1;gbkey=mRNA;gene=specc1;product=sperm antigen with calponin homology and coiled-coil domains 1%2C transcript variant X1;transcript_id=XM_039757048.1)	1934	ID=exon-XM_039757052.1-2;Parent=rna-XM_039757052.1;Dbxref=GeneID:120531546,Genbank:XM_039757052.1;gbkey=mRNA;gene=specc1;product=sperm antigen with calponin homology and coiled-coil domains 1%2C transcript variant X5;transcript_id=XM_039757052.1
626	NC_053154.1	36123864	36124014	151	*	4.97908	5.46983	4.22962	0.812596	0.000136199	0.0110928	Intergenic	4132	ID=exon-XM_039746283.1-6;Parent=rna-XM_039746283.1;Dbxref=GeneID:120524429,Genbank:XM_039746283.1;gbkey=mRNA;gene=efs;product=embryonal Fyn-associated substrate;transcript_id=XM_039746283.1
627	NC_053154.1	174415600	174415750	151	*	5.74289	6.14705	5.17944	0.725972	0.000136537	0.0110928	Intergenic	65688	ID=exon-XM_039763284.1-15;Parent=rna-XM_039763284.1;Dbxref=GeneID:120535431,Genbank:XM_039763284.1;gbkey=mRNA;gene=polr3c;product=polymerase (RNA) III (DNA directed) polypeptide C%2C transcript variant X2;transcript_id=XM_039763284.1
628	NW_024383723.1	999	1149	151	*	8.33192	7.91816	8.65309	-0.607406	0.000136761	0.0110928	NA	NA	NA
629	NC_053158.1	21100756	21100906	151	*	4.67939	5.18823	3.88627	0.824355	0.000136901	0.0110928	Intergenic	-8843	ID=exon-XM_039754363.1-23;Parent=rna-XM_039754363.1;Dbxref=GeneID:120530153,Genbank:XM_039754363.1;gbkey=mRNA;gene=LOC120530153;product=NFX1-type zinc finger-containing protein 1-like%2C transcript variant X2;transcript_id=XM_039754363.1
630	NC_053154.1	244269642	244269792	151	*	5.09985	5.55716	4.42642	0.784447	0.000136981	0.0110928	Intergenic	-1926	ID=exon-XM_039771134.1-6;Parent=rna-XM_039771134.1;Dbxref=GeneID:120540403,Genbank:XM_039771134.1;gbkey=mRNA;gene=reep3b;product=receptor accessory protein 3b;transcript_id=XM_039771134.1
631	NC_053158.1	165277580	165277730	151	*	4.94684	5.42403	4.22892	0.800846	0.000138601	0.0112063	Intergenic	4449	ID=exon-XM_039753571.1-1;Parent=rna-XM_039753571.1;Dbxref=GeneID:120529621,Genbank:XM_039753571.1;gbkey=mRNA;gene=itgb1a;product=integrin%2C beta 1a%2C transcript variant X2;transcript_id=XM_039753571.1
632	NC_053161.1	26865224	26865374	151	*	5.65542	5.0239	6.09318	-0.746139	0.000140086	0.0112999	promoter-TSS (ID=exon-XM_039760893.1-1;Parent=rna-XM_039760893.1;Dbxref=GeneID:120533851,Genbank:XM_039760893.1;gbkey=mRNA;gene=LOC120533851;product=A disintegrin and metalloproteinase with thrombospondin motifs 20-like%2C transcript variant X1;transcript_id=XM_039760893.1)	-16	ID=exon-XM_039760894.1-1;Parent=rna-XM_039760894.1;Dbxref=GeneID:120533851,Genbank:XM_039760894.1;gbkey=mRNA;gene=LOC120533851;product=A disintegrin and metalloproteinase with thrombospondin motifs 20-like%2C transcript variant X2;transcript_id=XM_039760894.1
633	NC_053170.1	18248920	18249070	151	*	4.824	5.32359	4.05344	0.807974	0.000140202	0.0112999	Intergenic	-2547	ID=exon-XM_039739209.1-3;Parent=rna-XM_039739209.1;Dbxref=GeneID:120517104,Genbank:XM_039739209.1;gbkey=mRNA;gene=grb7;product=growth factor receptor bound protein 7%2C transcript variant X1;transcript_id=XM_039739209.1
634	NC_053154.1	152146671	152146821	151	*	4.79312	5.30458	3.99353	0.809173	0.000140494	0.0113056	Intergenic	-35265	ID=exon-XM_039760547.1-1;Parent=rna-XM_039760547.1;Dbxref=GeneID:120533633,Genbank:XM_039760547.1;gbkey=mRNA;gene=plod2;product=procollagen-lysine%2C 2-oxoglutarate 5-dioxygenase 2%2C transcript variant X1;transcript_id=XM_039760547.1
635	NC_053156.1	46046088	46046238	151	*	5.40594	5.85149	4.75795	0.763713	0.000142105	0.0114172	promoter-TSS (ID=exon-XM_039747100.1-5;Parent=rna-XM_039747100.1;Dbxref=GeneID:120525098,Genbank:XM_039747100.1;gbkey=mRNA;gene=LOC120525098;product=voltage-gated potassium channel subunit beta-3-like%2C transcript variant X1;transcript_id=XM_039747100.1)	-165	ID=exon-XM_039747101.1-5;Parent=rna-XM_039747101.1;Dbxref=GeneID:120525098,Genbank:XM_039747101.1;gbkey=mRNA;gene=LOC120525098;product=voltage-gated potassium channel subunit beta-3-like%2C transcript variant X2;transcript_id=XM_039747101.1
636	NW_024386161.1	7029	7179	151	*	5.83615	5.27503	6.23912	-0.712909	0.000142911	0.0114639	NA	NA	NA
637	NC_053166.1	121443326	121443476	151	*	5.20397	5.6668	4.51837	0.777149	0.000143359	0.0114817	Intergenic	-5261	ID=exon-XM_039774932.1-1;Parent=rna-XM_039774932.1;Dbxref=GeneID:120542445,Genbank:XM_039774932.1;gbkey=mRNA;gene=pfdn1;product=prefoldin subunit 1%2C transcript variant X2;transcript_id=XM_039774932.1
638	NC_053170.1	34879174	34879324	151	*	4.94673	5.43998	4.19132	0.794388	0.000144459	0.0115517	Intergenic	51835	ID=exon-XM_039740772.1-1;Parent=rna-XM_039740772.1;Dbxref=GeneID:120518147,Genbank:XM_039740772.1;gbkey=mRNA;gene=LOC120518147;product=mannosyl-oligosaccharide 1%2C2-alpha-mannosidase IA;transcript_id=XM_039740772.1
639	NC_053154.1	267668151	267668301	151	*	4.51895	5.05331	3.66089	0.826102	0.000145184	0.0115915	Intergenic	12641	ID=exon-XM_039742217.1-7;Parent=rna-XM_039742217.1;Dbxref=GeneID:120519110,Genbank:XM_039742217.1;gbkey=mRNA;gene=spef1;product=sperm flagellar 1;transcript_id=XM_039742217.1
640	NC_053160.1	180785750	180785900	151	*	4.86669	4.08113	5.37245	-0.804173	0.000146161	0.0116514	Intergenic	-16308	ID=exon-XM_039759672.1-10;Parent=rna-XM_039759672.1;Dbxref=GeneID:120533044,Genbank:XM_039759672.1;gbkey=mRNA;gene=ctif;product=CBP80/20-dependent translation initiation factor%2C transcript variant X1;transcript_id=XM_039759672.1
641	NC_053166.1	133072027	133072177	151	*	4.78066	5.28331	4.00268	0.80491	0.000147215	0.0117168	Intergenic	-2236	ID=exon-XM_039774902.1-20;Parent=rna-XM_039774902.1;Dbxref=GeneID:120542423,Genbank:XM_039774902.1;gbkey=mRNA;gene=si:dkey-26i13.8;product=kinesin-like protein KIF19;transcript_id=XM_039774902.1
642	NC_053165.1	54052850	54053000	151	*	5.36191	5.80542	4.71827	0.773252	0.000147441	0.0117168	Intergenic	21986	ID=exon-XM_039771415.1-1;Parent=rna-XM_039771415.1;Dbxref=GeneID:120540571,Genbank:XM_039771415.1;gbkey=mRNA;gene=znrf3;product=zinc and ring finger 3%2C transcript variant X2;transcript_id=XM_039771415.1
643	NC_053154.1	34264208	34264358	151	*	5.25386	5.70003	4.60455	0.781975	0.000148524	0.011779	Intergenic	5398	ID=exon-XM_039745868.1-9;Parent=rna-XM_039745868.1;Dbxref=GeneID:120524043,Genbank:XM_039745868.1;gbkey=mRNA;gene=LOC120524043;product=adenylate cyclase type 2-like;transcript_id=XM_039745868.1
644	NC_053154.1	37916162	37916312	151	*	5.16473	4.40232	5.66093	-0.794422	0.000148687	0.011779	Intergenic	4244	ID=exon-XM_039746685.1-1;Parent=rna-XM_039746685.1;Dbxref=GeneID:120524825,Genbank:XM_039746685.1;gbkey=mRNA;gene=LOC120524825;product=E3 ubiquitin-protein ligase TRIM39-like%2C transcript variant X11;transcript_id=XM_039746685.1
645	NC_053169.1	52306536	52306686	151	*	4.74291	5.23691	3.98576	0.810804	0.000148971	0.0117832	Intergenic	196386	ID=exon-XM_039737946.1-3;Parent=rna-XM_039737946.1;Dbxref=GeneID:120516343,Genbank:XM_039737946.1;Note=The sequence of the model RefSeq transcript was modified relative to this genomic sequence to represent the inferred CDS: inserted 1 base in 1 codon;exception=unclassified transcription discrepancy;gbkey=mRNA;gene=LOC120516343;product=interferon regulatory factor 2-binding protein 2-A-like;trans…
646	NC_053162.1	173247539	173247689	151	*	4.87757	5.40409	4.03989	0.80702	0.000149419	0.0117932	Intergenic	-29785	ID=exon-XM_039764271.1-2;Parent=rna-XM_039764271.1;Dbxref=GeneID:120536002,Genbank:XM_039764271.1;gbkey=mRNA;gene=abl1;product=c-abl oncogene 1%2C non-receptor tyrosine kinase;transcript_id=XM_039764271.1
647	NC_053157.1	98211184	98211334	151	*	4.99279	4.19798	5.50232	-0.804989	0.000149559	0.0117932	Intergenic	-10440	ID=exon-XM_039751069.1-1;Parent=rna-XM_039751069.1;Dbxref=GeneID:120527544,Genbank:XM_039751069.1;gbkey=mRNA;gene=bmpr1ba;product=bone morphogenetic protein receptor%2C type IBa%2C transcript variant X3;transcript_id=XM_039751069.1
648	NC_053162.1	38946020	38946170	151	*	4.66932	5.20232	3.81483	0.817809	0.000150247	0.0118152	Intergenic	39792	ID=exon-XM_039762943.1-16;Parent=rna-XM_039762943.1;Dbxref=GeneID:120535234,Genbank:XM_039762943.1;gbkey=mRNA;gene=dus2;product=dihydrouridine synthase 2;transcript_id=XM_039762943.1
649	NW_024384632.1	1526	1676	151	*	7.77593	7.38372	8.08399	-0.579719	0.000150301	0.0118152	NA	NA	NA
650	NC_053159.1	66534973	66535123	151	*	5.39526	5.82823	4.77374	0.758509	0.00015218	0.0119445	Intergenic	-23742	ID=exon-XR_005634063.1-3;Parent=rna-XR_005634063.1;Dbxref=GeneID:120531122,Genbank:XR_005634063.1;gbkey=ncRNA;gene=LOC120531122;product=uncharacterized LOC120531122;transcript_id=XR_005634063.1
651	NC_053159.1	1715288	1715438	151	*	5.69373	6.10643	5.11343	0.730624	0.000154035	0.0120715	Intergenic	4628	ID=exon-XM_039755228.1-2;Parent=rna-XM_039755228.1;Dbxref=GeneID:120530723,Genbank:XM_039755228.1;gbkey=mRNA;gene=slc49a4;product=solute carrier family 49 member 4;transcript_id=XM_039755228.1
652	NC_053155.1	106570402	106570552	151	*	5.77371	6.15908	5.24631	0.702785	0.000154553	0.0120936	Intergenic	105950	ID=exon-XM_039744326.1-2;Parent=rna-XM_039744326.1;Dbxref=GeneID:120523233,Genbank:XM_039744326.1;gbkey=mRNA;gene=zmp:0000001236;product=mastermind-like protein 2%2C transcript variant X1;transcript_id=XM_039744326.1
653	NW_024380207.1	11440	11590	151	*	7.34053	6.99918	7.61637	-0.528302	0.000155482	0.0121476	Intergenic	3488	ID=id-LOC120520107;Parent=gene-LOC120520107;Dbxref=GeneID:120520107;gbkey=exon;gene=LOC120520107;model_evidence=Supporting evidence includes similarity to: 43 Proteins%2C and 100%25 coverage of the annotated genomic feature by RNAseq alignments%2C including 5 samples with support for all annotated introns;pseudo=true
654	NW_024385765.1	1249	1399	151	*	6.78043	6.3809	7.09297	-0.606871	0.000156259	0.0121896	NA	NA	NA
655	NC_053158.1	204519630	204519780	151	*	5.27412	5.72232	4.62044	0.755687	0.000157134	0.012221	Intergenic	8692	ID=exon-XM_039753999.1-1;Parent=rna-XM_039753999.1;Dbxref=GeneID:120529820,Genbank:XM_039753999.1;gbkey=mRNA;gene=slc39a6;product=solute carrier family 39 member 6;transcript_id=XM_039753999.1
656	NC_053156.1	19643618	19643768	151	*	5.53111	5.96155	4.91483	0.749848	0.000157187	0.012221	Intergenic	-4110	ID=exon-XM_039749602.1-1;Parent=rna-XM_039749602.1;Dbxref=GeneID:120526430,Genbank:XM_039749602.1;gbkey=mRNA;gene=itgb7;product=integrin%2C beta 7;transcript_id=XM_039749602.1
657	NC_053160.1	186385886	186386036	151	*	5.58579	4.9803	6.01098	-0.748856	0.000157581	0.012221	Intergenic	-193982	ID=exon-XR_005634261.1-1;Parent=rna-XR_005634261.1;Dbxref=GeneID:120532224,Genbank:XR_005634261.1;gbkey=ncRNA;gene=LOC120532224;product=uncharacterized LOC120532224;transcript_id=XR_005634261.1
658	NC_053161.1	136883372	136883522	151	*	5.53767	5.96882	4.91991	0.740481	0.000157619	0.012221	Intergenic	194531	ID=exon-XM_039761803.1-2;Parent=rna-XM_039761803.1;Dbxref=GeneID:120534310,Genbank:XM_039761803.1;gbkey=mRNA;gene=btg1;product=B-cell translocation gene 1%2C anti-proliferative;transcript_id=XM_039761803.1
659	NC_053167.1	89106872	89107022	151	*	4.79194	5.29789	4.00591	0.809257	0.000158243	0.0122507	Intergenic	44425	ID=exon-XM_039735736.1-7;Parent=rna-XM_039735736.1;Dbxref=GeneID:120515036,Genbank:XM_039735736.1;gbkey=mRNA;gene=dph2;product=diphthamide biosynthesis 2;transcript_id=XM_039735736.1
660	NC_053155.1	153887573	153887723	151	*	4.91783	5.39037	4.2105	0.791199	0.000158968	0.0122882	Intergenic	-16324	ID=exon-XM_039744866.1-1;Parent=rna-XM_039744866.1;Dbxref=GeneID:120523497,Genbank:XM_039744866.1;gbkey=mRNA;gene=dcbld2;product=discoidin%2C CUB and LCCL domain containing 2;transcript_id=XM_039744866.1
661	NC_053156.1	20617047	20617197	151	*	6.13366	6.50766	5.62742	0.68163	0.000161568	0.0124599	Intergenic	-19045	ID=exon-XM_039746756.1-1;Parent=rna-XM_039746756.1;Dbxref=GeneID:120524906,Genbank:XM_039746756.1;gbkey=mRNA;gene=LOC120524906;product=LIM domain and actin-binding protein 1-like%2C transcript variant X3;transcript_id=XM_039746756.1
662	NC_053154.1	46423563	46423713	151	*	4.95351	5.4343	4.22731	0.790209	0.000161677	0.0124599	Intergenic	13887	ID=exon-XR_005631113.1-3;Parent=rna-XR_005631113.1;Dbxref=GeneID:120517836,Genbank:XR_005631113.1;gbkey=ncRNA;gene=LOC120517836;product=uncharacterized LOC120517836;transcript_id=XR_005631113.1
663	NC_053162.1	174394931	174395081	151	*	4.81346	5.30226	4.06861	0.794312	0.000163084	0.0125399	Intergenic	-1213	ID=exon-XM_039764303.1-1;Parent=rna-XM_039764303.1;Dbxref=GeneID:120536017,Genbank:XM_039764303.1;gbkey=mRNA;gene=gfi1b;product=growth factor independent 1B transcription repressor%2C transcript variant X2;transcript_id=XM_039764303.1
664	NW_024379900.1	2595	2745	151	*	7.65497	7.3148	7.93003	-0.532773	0.000163361	0.0125399	NA	NA	NA
665	NC_053156.1	262893592	262893742	151	*	4.75761	5.25572	3.9906	0.801624	0.000163453	0.0125399	TTS (ID=exon-XM_039749030.1-7;Parent=rna-XM_039749030.1;Dbxref=GeneID:120526107,Genbank:XM_039749030.1;gbkey=mRNA;gene=nrbp1;product=nuclear receptor binding protein 1;transcript_id=XM_039749030.1)	715	ID=exon-XM_039749030.1-7;Parent=rna-XM_039749030.1;Dbxref=GeneID:120526107,Genbank:XM_039749030.1;gbkey=mRNA;gene=nrbp1;product=nuclear receptor binding protein 1;transcript_id=XM_039749030.1
666	NW_024377344.1	84	234	151	*	6.51981	6.11118	6.83788	-0.600423	0.000164615	0.0126101	NA	NA	NA
667	NC_053154.1	335046209	335046359	151	*	4.99921	5.48756	4.25542	0.787841	0.000165035	0.0126233	Intergenic	5136	ID=exon-XM_039738885.1-1;Parent=rna-XM_039738885.1;Dbxref=GeneID:120516890,Genbank:XM_039738885.1;gbkey=mRNA;gene=rras2;product=RAS related 2%2C transcript variant X1;transcript_id=XM_039738885.1
668	NC_053165.1	9584636	9584786	151	*	5.52394	5.93437	4.94817	0.737181	0.000167186	0.0127687	Intergenic	2496	ID=exon-XR_005635780.1-2;Parent=rna-XR_005635780.1;Dbxref=GeneID:120540239,Genbank:XR_005635780.1;gbkey=ncRNA;gene=LOC120540239;product=uncharacterized LOC120540239;transcript_id=XR_005635780.1
669	NC_053164.1	63023424	63023574	151	*	5.81785	5.29022	6.20334	-0.688154	0.000167884	0.0128028	Intergenic	-57617	ID=id-LOC120539857;Parent=gene-LOC120539857;Dbxref=GeneID:120539857,RFAM:RF00026;gbkey=exon;gene=LOC120539857;inference=COORDINATES: profile:INFERNAL:1.1.1;pseudo=true
670	NC_053170.1	465677	465827	151	*	5.57914	4.9475	6.01697	-0.739962	0.000168505	0.012831	promoter-TSS (ID=exon-XM_039740137.1-1;Parent=rna-XM_039740137.1;Dbxref=GeneID:120517695,Genbank:XM_039740137.1;gbkey=mRNA;gene=LOC120517695;product=frizzled-2;transcript_id=XM_039740137.1)	-94	ID=exon-XM_039740137.1-1;Parent=rna-XM_039740137.1;Dbxref=GeneID:120517695,Genbank:XM_039740137.1;gbkey=mRNA;gene=LOC120517695;product=frizzled-2;transcript_id=XM_039740137.1
671	NC_053156.1	52968816	52968966	151	*	5.85319	6.23821	5.32646	0.707151	0.000169191	0.0128641	Intergenic	-44428	ID=exon-XM_039747200.1-1;Parent=rna-XM_039747200.1;Dbxref=GeneID:120525141,Genbank:XM_039747200.1;gbkey=mRNA;gene=rnf167;product=ring finger protein 167;transcript_id=XM_039747200.1
672	NC_053155.1	290906594	290906744	151	*	6.19782	6.5456	5.73863	0.644719	0.000169699	0.0128835	promoter-TSS (ID=exon-XM_039745765.1-1;Parent=rna-XM_039745765.1;Dbxref=GeneID:120523992,Genbank:XM_039745765.1;gbkey=mRNA;gene=LOC120523992;product=stAR-related lipid transfer protein 13-like%2C transcript variant X7;transcript_id=XM_039745765.1)	-167	ID=exon-XM_039745765.1-1;Parent=rna-XM_039745765.1;Dbxref=GeneID:120523992,Genbank:XM_039745765.1;gbkey=mRNA;gene=LOC120523992;product=stAR-related lipid transfer protein 13-like%2C transcript variant X7;transcript_id=XM_039745765.1
673	NW_024381560.1	7193	7343	151	*	6.31209	5.79725	6.69075	-0.685059	0.000170531	0.0129078	NA	NA	NA
674	NW_024380109.1	11100	11250	151	*	5.69925	5.07932	6.13146	-0.741023	0.00017075	0.0129078	NA	NA	NA
675	NC_053154.1	43221817	43221967	151	*	4.7602	5.25961	3.99006	0.798317	0.000170857	0.0129078	Intergenic	-40903	ID=exon-XM_039748358.1-2;Parent=rna-XM_039748358.1;Dbxref=GeneID:120525768,Genbank:XM_039748358.1;gbkey=mRNA;gene=dennd2b;product=DENN domain containing 2B;transcript_id=XM_039748358.1
676	NC_053160.1	186694773	186694923	151	*	5.08894	4.39317	5.55634	-0.773001	0.000171032	0.0129078	Intergenic	111802	ID=exon-XR_005634261.1-2;Parent=rna-XR_005634261.1;Dbxref=GeneID:120532224,Genbank:XR_005634261.1;gbkey=ncRNA;gene=LOC120532224;product=uncharacterized LOC120532224;transcript_id=XR_005634261.1
677	NC_053156.1	131472470	131472620	151	*	4.88217	5.36589	4.14917	0.785775	0.000173124	0.0130464	Intergenic	-208033	ID=exon-XM_039747951.1-1;Parent=rna-XM_039747951.1;Dbxref=GeneID:120525555,Genbank:XM_039747951.1;gbkey=mRNA;gene=lama4;product=laminin%2C alpha 4;transcript_id=XM_039747951.1
678	NC_053156.1	20164076	20164226	151	*	5.71252	6.10931	5.16337	0.709674	0.000173511	0.0130564	Intergenic	-5551	ID=exon-XM_039746746.1-2;Parent=rna-XM_039746746.1;Dbxref=GeneID:120524902,Genbank:XM_039746746.1;gbkey=mRNA;gene=atf1;product=activating transcription factor 1%2C transcript variant X1;transcript_id=XM_039746746.1
679	NC_053154.1	286568238	286568388	151	*	4.89035	4.17556	5.36617	-0.782791	0.00017431	0.0130972	Intergenic	26677	ID=exon-XM_039776182.1-15;Parent=rna-XM_039776182.1;Dbxref=GeneID:120543224,Genbank:XM_039776182.1;gbkey=mRNA;gene=tcf7l2;product=transcription factor 7 like 2%2C transcript variant X2;transcript_id=XM_039776182.1
680	NC_053158.1	82459113	82459263	151	*	5.19078	5.65333	4.50581	0.775051	0.000174981	0.0131134	promoter-TSS (ID=exon-XM_039754895.1-1;Parent=rna-XM_039754895.1;Dbxref=GeneID:120530410,Genbank:XM_039754895.1;gbkey=mRNA;gene=LOC120530410;product=brain acid soluble protein 1 homolog%2C transcript variant X2;transcript_id=XM_039754895.1)	-136	ID=exon-XM_039754895.1-1;Parent=rna-XM_039754895.1;Dbxref=GeneID:120530410,Genbank:XM_039754895.1;gbkey=mRNA;gene=LOC120530410;product=brain acid soluble protein 1 homolog%2C transcript variant X2;transcript_id=XM_039754895.1
681	NC_053171.1	50542468	50542618	151	*	4.93295	5.42497	4.18049	0.787076	0.000175041	0.0131134	Intergenic	-64111	ID=exon-XM_039741328.1-1;Parent=rna-XM_039741328.1;Dbxref=GeneID:120518502,Genbank:XM_039741328.1;gbkey=mRNA;gene=LOC120518502;product=bcl-2-modifying factor-like%2C transcript variant X2;transcript_id=XM_039741328.1
682	NC_053157.1	32935897	32936047	151	*	5.18574	5.6351	4.52958	0.759594	0.000175317	0.0131148	Intergenic	15979	ID=exon-XM_039750419.1-8;Parent=rna-XM_039750419.1;Dbxref=GeneID:120527240,Genbank:XM_039750419.1;gbkey=mRNA;gene=c4h18orf54;product=chromosome 4 C18orf54 homolog;transcript_id=XM_039750419.1
683	NC_053154.1	130654313	130654463	151	*	5.33915	5.80998	4.63569	0.760975	0.000175686	0.0131232	Intergenic	2429	ID=id-LOC120520052;Parent=gene-LOC120520052;Dbxref=GeneID:120520052,RFAM:RF00026;gbkey=exon;gene=LOC120520052;inference=COORDINATES: profile:INFERNAL:1.1.1;pseudo=true
684	NC_053156.1	263233810	263233960	151	*	5.03926	5.50205	4.35378	0.773868	0.000179808	0.0134115	Intergenic	-14399	ID=exon-XM_039749034.1-1;Parent=rna-XM_039749034.1;Dbxref=GeneID:120526110,Genbank:XM_039749034.1;gbkey=mRNA;gene=adcy3a;product=adenylate cyclase 3a%2C transcript variant X2;transcript_id=XM_039749034.1
685	NC_053164.1	164893248	164893398	151	*	5.10381	5.58574	4.37497	0.768148	0.00018214	0.0135656	Intergenic	30018	ID=exon-XM_039770026.1-1;Parent=rna-XM_039770026.1;Dbxref=GeneID:120539682,Genbank:XM_039770026.1;gbkey=mRNA;gene=LOC120539682;product=FYVE%2C RhoGEF and PH domain-containing protein 4-like%2C transcript variant X1;transcript_id=XM_039770026.1
686	NC_053161.1	41063331	41063481	151	*	5.09333	5.56397	4.39028	0.783651	0.000183977	0.01368	Intergenic	-5089	ID=exon-XM_039761017.1-1;Parent=rna-XM_039761017.1;Dbxref=GeneID:120533908,Genbank:XM_039761017.1;gbkey=mRNA;gene=napepld;product=N-acyl phosphatidylethanolamine phospholipase D%2C transcript variant X1;transcript_id=XM_039761017.1
687	NC_053156.1	85414883	85415033	151	*	5.01617	5.49103	4.30358	0.771434	0.000184213	0.01368	promoter-TSS (ID=exon-XM_039747537.1-9;Parent=rna-XM_039747537.1;Dbxref=GeneID:120525337,Genbank:XM_039747537.1;gbkey=mRNA;gene=LOC120525337;product=syntaxin-binding protein 5%2C transcript variant X1;transcript_id=XM_039747537.1)	-472	ID=exon-XM_039747545.1-9;Parent=rna-XM_039747545.1;Dbxref=GeneID:120525337,Genbank:XM_039747545.1;gbkey=mRNA;gene=LOC120525337;product=syntaxin-binding protein 5%2C transcript variant X8;transcript_id=XM_039747545.1
688	NC_053158.1	195577210	195577360	151	*	5.12443	5.57855	4.45799	0.763076	0.000186248	0.0137985	Intergenic	-41982	ID=exon-XM_039753907.1-2;Parent=rna-XM_039753907.1;Dbxref=GeneID:120529773,Genbank:XM_039753907.1;gbkey=mRNA;gene=abi1a;product=abl-interactor 1a%2C transcript variant X7;transcript_id=XM_039753907.1
689	NC_053163.1	1611054	1611204	151	*	6.01064	6.3757	5.52074	0.671693	0.00018635	0.0137985	Intergenic	33879	ID=exon-XM_039764795.1-7;Parent=rna-XM_039764795.1;Dbxref=GeneID:120536444,Genbank:XM_039764795.1;Note=The sequence of the model RefSeq transcript was modified relative to this genomic sequence to represent the inferred CDS: inserted 1 base in 1 codon;exception=unclassified transcription discrepancy;gbkey=mRNA;gene=nuak2;product=NUAK family%2C SNF1-like kinase%2C 2;transcript_id=XM_039764795.1
690	NC_053160.1	93428402	93428552	151	*	5.59179	5.99274	5.0346	0.71477	0.000188551	0.0139413	Intergenic	-408883	ID=exon-XR_005634230.1-1;Parent=rna-XR_005634230.1;Dbxref=GeneID:120532165,Genbank:XR_005634230.1;gbkey=ncRNA;gene=LOC120532165;product=uncharacterized LOC120532165;transcript_id=XR_005634230.1
691	NW_024380278.1	10194	10344	151	*	5.85465	5.28007	6.26446	-0.708274	0.000189225	0.0139672	Intergenic	-8692	ID=exon-XM_039742735.1-1;Parent=rna-XM_039742735.1;Dbxref=GeneID:120520120,Genbank:XM_039742735.1;gbkey=mRNA;gene=LOC120520120;product=keratin%2C type II cytoskeletal 8-like;transcript_id=XM_039742735.1
692	NW_024384379.1	27461	27611	151	*	6.69875	6.24123	7.04558	-0.633839	0.000189449	0.0139672	NA	NA	NA
693	NC_053167.1	27353791	27353941	151	*	4.9325	5.43042	4.16597	0.781755	0.000191947	0.014131	Intergenic	-8548	ID=exon-XM_039735334.1-2;Parent=rna-XM_039735334.1;Dbxref=GeneID:120514781,Genbank:XM_039735334.1;gbkey=mRNA;gene=eya2;product=EYA transcriptional coactivator and phosphatase 2%2C transcript variant X1;transcript_id=XM_039735334.1
694	NC_053156.1	203723282	203723432	151	*	4.5534	5.09216	3.68373	0.800202	0.000192623	0.0141603	Intergenic	-36065	ID=exon-XR_005633200.1-5;Parent=rna-XR_005633200.1;Dbxref=GeneID:120526859,Genbank:XR_005633200.1;gbkey=ncRNA;gene=LOC120526859;product=uncharacterized LOC120526859;transcript_id=XR_005633200.1
695	NC_053156.1	28502737	28502887	151	*	6.0186	6.40667	5.48611	0.692338	0.000193542	0.0142074	Intergenic	-121378	ID=exon-XM_039746867.1-1;Parent=rna-XM_039746867.1;Dbxref=GeneID:120524958,Genbank:XM_039746867.1;gbkey=mRNA;gene=itga5;product=integrin%2C alpha 5 (fibronectin receptor%2C alpha polypeptide);transcript_id=XM_039746867.1
696	NC_053154.1	171687584	171687734	151	*	5.23568	4.46131	5.73684	-0.780731	0.000194031	0.0142228	Intergenic	2731	ID=exon-XM_039763007.1-2;Parent=rna-XM_039763007.1;Dbxref=GeneID:120535275,Genbank:XM_039763007.1;gbkey=mRNA;gene=LOC120535275;product=espin-like protein;transcript_id=XM_039763007.1
697	NC_053165.1	131650038	131650188	151	*	4.78736	5.2809	4.0313	0.781214	0.000195171	0.0142858	Intergenic	-59875	ID=exon-XM_039773443.1-3;Parent=rna-XM_039773443.1;Dbxref=GeneID:120541632,Genbank:XM_039773443.1;gbkey=mRNA;gene=tln2b;product=talin 2b%2C transcript variant X2;transcript_id=XM_039773443.1
698	NC_053163.1	166049044	166049194	151	*	5.31726	5.74505	4.70647	0.737342	0.000195881	0.0143173	Intergenic	7518	ID=exon-XM_039767314.1-1;Parent=rna-XM_039767314.1;Dbxref=GeneID:120537988,Genbank:XM_039767314.1;Note=The sequence of the model RefSeq transcript was modified relative to this genomic sequence to represent the inferred CDS: inserted 2 bases in 1 codon;exception=unclassified transcription discrepancy;gbkey=mRNA;gene=cep350;product=centrosomal protein 350;transcript_id=XM_039767314.1
699	NW_024386214.1	11261	11411	151	*	8.63995	8.28828	8.92248	-0.542686	0.000197742	0.0144142	NA	NA	NA
700	NW_024384445.1	73870	74020	151	*	5.26113	4.50834	5.75329	-0.778135	0.000197772	0.0144142	promoter-TSS (ID=exon-XM_039743221.1-6;Parent=rna-XM_039743221.1;Dbxref=GeneID:120521957,Genbank:XM_039743221.1;end_range=74559,.;gbkey=mRNA;gene=LOC120521957;partial=true;product=polymeric immunoglobulin receptor-like;transcript_id=XM_039743221.1)	-580	ID=exon-XM_039743221.1-6;Parent=rna-XM_039743221.1;Dbxref=GeneID:120521957,Genbank:XM_039743221.1;end_range=74559,.;gbkey=mRNA;gene=LOC120521957;partial=true;product=polymeric immunoglobulin receptor-like;transcript_id=XM_039743221.1
701	NW_024377578.1	3614	3764	151	*	7.90037	7.54773	8.18352	-0.536356	0.000198673	0.0144587	NA	NA	NA
702	NC_053161.1	15040508	15040658	151	*	5.73507	6.13942	5.17124	0.704659	0.000198949	0.0144587	Intergenic	9411	ID=exon-XR_005634627.1-3;Parent=rna-XR_005634627.1;Dbxref=GeneID:120533812,Genbank:XR_005634627.1;gbkey=ncRNA;gene=LOC120533812;product=uncharacterized LOC120533812;transcript_id=XR_005634627.1
703	NC_053170.1	89099664	89099814	151	*	5.30135	5.73419	4.6801	0.743671	0.000199805	0.0144814	Intergenic	-79927	ID=exon-XM_039740157.1-1;Parent=rna-XM_039740157.1;Dbxref=GeneID:120517706,Genbank:XM_039740157.1;gbkey=mRNA;gene=tha1;product=threonine aldolase 1%2C transcript variant X2;transcript_id=XM_039740157.1
704	NC_053157.1	30143065	30143215	151	*	4.89192	5.39682	4.10845	0.787594	0.000199829	0.0144814	Intergenic	-7432	ID=exon-XM_039750407.1-2;Parent=rna-XM_039750407.1;Dbxref=GeneID:120527232,Genbank:XM_039750407.1;gbkey=mRNA;gene=smad4;product=SMAD family member 4%2C transcript variant X2;transcript_id=XM_039750407.1
705	NC_053160.1	161288359	161288509	151	*	5.13103	5.84143	3.67206	0.722935	0.000200144	0.0144836	Intergenic	12251	ID=exon-XM_039759464.1-3;Parent=rna-XM_039759464.1;Dbxref=GeneID:120532947,Genbank:XM_039759464.1;gbkey=mRNA;gene=sema4d;product=sema domain%2C immunoglobulin domain (Ig)%2C transmembrane domain (TM) and short cytoplasmic domain%2C (semaphorin) 4D%2C transcript variant X1;transcript_id=XM_039759464.1
706	NC_053157.1	23643223	23643373	151	*	4.78513	5.27062	4.04801	0.780132	0.000200681	0.0144865	Intergenic	-15321	ID=exon-XM_039752731.1-1;Parent=rna-XM_039752731.1;Dbxref=GeneID:120528552,Genbank:XM_039752731.1;gbkey=mRNA;gene=LOC120528552;product=granzyme A-like;transcript_id=XM_039752731.1
707	NC_053169.1	886303	886453	151	*	5.16315	5.61728	4.49667	0.749411	0.000200752	0.0144865	Intergenic	-1779	ID=exon-XM_039737919.1-4;Parent=rna-XM_039737919.1;Dbxref=GeneID:120516325,Genbank:XM_039737919.1;gbkey=mRNA;gene=nsmce2;product=NSE2 (MMS21) homolog%2C SMC5-SMC6 complex SUMO ligase%2C transcript variant X1;transcript_id=XM_039737919.1
708	NC_053171.1	28820060	28820210	151	*	5.90741	6.28903	5.38704	0.676821	0.000201276	0.0145038	Intergenic	-38842	ID=exon-XM_039741123.1-1;Parent=rna-XM_039741123.1;Dbxref=GeneID:120518357,Genbank:XM_039741123.1;gbkey=mRNA;gene=rcor1;product=REST corepressor 1%2C transcript variant X1;transcript_id=XM_039741123.1
709	NC_053163.1	146204777	146204927	151	*	6.087	6.49792	5.51026	0.694852	0.000201666	0.0145114	Intergenic	8321	ID=exon-XM_039766999.1-1;Parent=rna-XM_039766999.1;Dbxref=GeneID:120537799,Genbank:XM_039766999.1;gbkey=mRNA;gene=tpm4a;product=tropomyosin 4a%2C transcript variant X1;transcript_id=XM_039766999.1
710	NC_053162.1	11783513	11783663	151	*	6.23589	6.59352	5.75931	0.65704	0.000201959	0.014512	promoter-TSS (ID=exon-XM_039762700.1-1;Parent=rna-XM_039762700.1;Dbxref=GeneID:120535112,Genbank:XM_039762700.1;gbkey=mRNA;gene=LOC120535112;product=serine/threonine-protein kinase Nek6-like%2C transcript variant X2;transcript_id=XM_039762700.1)	-24	ID=exon-XM_039762700.1-1;Parent=rna-XM_039762700.1;Dbxref=GeneID:120535112,Genbank:XM_039762700.1;gbkey=mRNA;gene=LOC120535112;product=serine/threonine-protein kinase Nek6-like%2C transcript variant X2;transcript_id=XM_039762700.1
711	NC_053163.1	9539356	9539506	151	*	4.82205	5.32201	4.05057	0.778574	0.000202637	0.0145402	TTS (ID=exon-XM_039765122.1-3;Parent=rna-XM_039765122.1;Dbxref=GeneID:120536683,Genbank:XM_039765122.1;gbkey=mRNA;gene=LOC120536683;product=signal-regulatory protein gamma-like;transcript_id=XM_039765122.1)	1054	ID=exon-XM_039765122.1-3;Parent=rna-XM_039765122.1;Dbxref=GeneID:120536683,Genbank:XM_039765122.1;gbkey=mRNA;gene=LOC120536683;product=signal-regulatory protein gamma-like;transcript_id=XM_039765122.1
712	NC_053170.1	37668438	37668588	151	*	4.79991	5.28729	4.05838	0.786278	0.000204005	0.0146179	Intergenic	1522	ID=exon-XM_039739356.1-6;Parent=rna-XM_039739356.1;Dbxref=GeneID:120517189,Genbank:XM_039739356.1;gbkey=mRNA;gene=map7d1a;product=MAP7 domain containing 1a;transcript_id=XM_039739356.1
713	NC_053156.1	300933786	300933936	151	*	5.93882	5.33603	6.3627	-0.729122	0.000204845	0.0146531	promoter-TSS (ID=exon-XR_005633133.1-3;Parent=rna-XR_005633133.1;Dbxref=GeneID:120526362,Genbank:XR_005633133.1;gbkey=ncRNA;gene=LOC120526362;product=uncharacterized LOC120526362;transcript_id=XR_005633133.1)	-379	ID=exon-XR_005633133.1-3;Parent=rna-XR_005633133.1;Dbxref=GeneID:120526362,Genbank:XR_005633133.1;gbkey=ncRNA;gene=LOC120526362;product=uncharacterized LOC120526362;transcript_id=XR_005633133.1
714	NC_053154.1	5692061	5692211	151	*	5.37465	5.79373	4.78156	0.729989	0.000205071	0.0146531	Intergenic	6918	ID=exon-XM_039744011.1-1;Parent=rna-XM_039744011.1;Dbxref=GeneID:120523050,Genbank:XM_039744011.1;gbkey=mRNA;gene=LOC120523050;product=CD44 antigen-like%2C transcript variant X2;transcript_id=XM_039744011.1
715	NC_053163.1	37521756	37521906	151	*	4.72724	5.22257	3.96692	0.78183	0.000205862	0.0146891	Intergenic	-11944	ID=exon-XM_039764556.1-1;Parent=rna-XM_039764556.1;Dbxref=GeneID:120536224,Genbank:XM_039764556.1;gbkey=mRNA;gene=LOC120536224;product=retinal cone rhodopsin-sensitive cGMP 3'%2C5'-cyclic phosphodiesterase subunit gamma-like%2C transcript variant X1;transcript_id=XM_039764556.1
716	NC_053157.1	223360503	223360653	151	*	5.84706	5.31884	6.23286	-0.695891	0.000206388	0.0146993	TTS (ID=exon-trnan-guu-2-1;Parent=rna-trnan-guu-2;Dbxref=GeneID:120529294;Note=transfer RNA asparagine (anticodon GUU);anticodon=(pos:223360269..223360271);gbkey=tRNA;gene=trnan-guu;inference=COORDINATES: profile:tRNAscan-SE:2.0.4;product=tRNA-Asn)	343	ID=exon-trnan-guu-2-1;Parent=rna-trnan-guu-2;Dbxref=GeneID:120529294;Note=transfer RNA asparagine (anticodon GUU);anticodon=(pos:223360269..223360271);gbkey=tRNA;gene=trnan-guu;inference=COORDINATES: profile:tRNAscan-SE:2.0.4;product=tRNA-Asn
717	NC_053166.1	82134372	82134522	151	*	5.82078	6.21921	5.26848	0.685297	0.000206582	0.0146993	TTS (ID=exon-XM_039775947.1-7;Parent=rna-XM_039775947.1;Dbxref=GeneID:120543098,Genbank:XM_039775947.1;gbkey=mRNA;gene=arhgap4b;product=Rho GTPase activating protein 4b%2C transcript variant X1;transcript_id=XM_039775947.1)	642	ID=exon-XM_039775948.1-7;Parent=rna-XM_039775948.1;Dbxref=GeneID:120543098,Genbank:XM_039775948.1;gbkey=mRNA;gene=arhgap4b;product=Rho GTPase activating protein 4b%2C transcript variant X2;transcript_id=XM_039775948.1
718	NC_053158.1	34140730	34140880	151	*	4.97224	5.44934	4.2545	0.763436	0.000208113	0.0147876	Intergenic	-40601	ID=exon-XM_039754468.1-2;Parent=rna-XM_039754468.1;Dbxref=GeneID:120530199,Genbank:XM_039754468.1;gbkey=mRNA;gene=dtna;product=dystrobrevin%2C alpha%2C transcript variant X5;transcript_id=XM_039754468.1
719	NC_053157.1	53180064	53180214	151	*	4.63294	5.14051	3.84293	0.78784	0.000209607	0.0148657	Intergenic	198653	ID=exon-XM_039750638.1-15;Parent=rna-XM_039750638.1;Dbxref=GeneID:120527343,Genbank:XM_039750638.1;gbkey=mRNA;gene=LOC120527343;product=disabled homolog 2-like%2C transcript variant X4;transcript_id=XM_039750638.1
720	NC_053154.1	187561692	187561842	151	*	5.40994	4.82426	5.82533	-0.716892	0.000209795	0.0148657	Intergenic	30590	ID=exon-XM_039764544.1-31;Parent=rna-XM_039764544.1;Dbxref=GeneID:120536193,Genbank:XM_039764544.1;gbkey=mRNA;gene=LOC120536193;product=probable cation-transporting ATPase 13A4%2C transcript variant X3;transcript_id=XM_039764544.1
721	NC_053154.1	228933766	228933916	151	*	4.96144	4.27295	5.42559	-0.761832	0.000211084	0.0149226	Intergenic	-75854	ID=exon-XM_039770016.1-3;Parent=rna-XM_039770016.1;Dbxref=GeneID:120539674,Genbank:XM_039770016.1;gbkey=mRNA;gene=LOC120539674;product=disintegrin and metalloproteinase domain-containing protein 12%2C transcript variant X2;transcript_id=XM_039770016.1
722	NC_053164.1	46596300	46596450	151	*	5.02601	4.35617	5.48168	-0.754615	0.000211295	0.0149226	Intergenic	-12144	ID=exon-XM_039768526.1-2;Parent=rna-XM_039768526.1;Dbxref=GeneID:120538914,Genbank:XM_039768526.1;gbkey=mRNA;gene=adgra2;product=adhesion G protein-coupled receptor A2%2C transcript variant X2;transcript_id=XM_039768526.1
723	NC_053166.1	42991997	42992147	151	*	5.56491	5.99729	4.94463	0.722842	0.000211475	0.0149226	Intergenic	-2871	ID=exon-XR_005636232.1-3;Parent=rna-XR_005636232.1;Dbxref=GeneID:120542775,Genbank:XR_005636232.1;gbkey=ncRNA;gene=LOC120542775;product=uncharacterized LOC120542775;transcript_id=XR_005636232.1
724	NC_053164.1	10048054	10048204	151	*	5.18113	4.52315	5.63134	-0.7442	0.000213139	0.0149987	Intergenic	28364	ID=exon-XM_039768040.1-1;Parent=rna-XM_039768040.1;Dbxref=GeneID:120538656,Genbank:XM_039768040.1;gbkey=mRNA;gene=prkd2;product=protein kinase D2;transcript_id=XM_039768040.1
725	NC_053157.1	12385496	12385646	151	*	5.53063	5.95334	4.93021	0.715393	0.000213141	0.0149987	Intergenic	-6430	ID=exon-trnal-caa-34-1;Parent=rna-trnal-caa-34;Dbxref=GeneID:120529303;Note=transfer RNA leucine (anticodon CAA);anticodon=(pos:complement(12379105..12379107));gbkey=tRNA;gene=trnal-caa;inference=COORDINATES: profile:tRNAscan-SE:2.0.4;product=tRNA-Leu
726	NC_053158.1	165893182	165893332	151	*	5.04145	5.51494	4.33196	0.759744	0.000214408	0.0150474	Intergenic	39316	ID=exon-XM_039753590.1-1;Parent=rna-XM_039753590.1;Dbxref=GeneID:120529625,Genbank:XM_039753590.1;gbkey=mRNA;gene=dip2ca;product=disco-interacting protein 2 homolog Ca%2C transcript variant X9;transcript_id=XM_039753590.1
727	NC_053155.1	295653818	295653968	151	*	5.04638	5.54931	4.26771	0.780061	0.000214423	0.0150474	Intergenic	2764	ID=exon-XM_039745813.1-6;Parent=rna-XM_039745813.1;Dbxref=GeneID:120524013,Genbank:XM_039745813.1;gbkey=mRNA;gene=exosc8;product=exosome component 8;transcript_id=XM_039745813.1
728	NC_053171.1	39677263	39677413	151	*	5.01649	5.5029	4.27724	0.764185	0.00021551	0.0150993	Intergenic	21111	ID=exon-XR_005631399.1-2;Parent=rna-XR_005631399.1;Dbxref=GeneID:120519156,Genbank:XR_005631399.1;gbkey=ncRNA;gene=LOC120519156;product=uncharacterized LOC120519156;transcript_id=XR_005631399.1
729	NC_053167.1	55447383	55447533	151	*	5.78674	6.18838	5.2282	0.697636	0.000215755	0.0150993	Intergenic	-8201	ID=exon-XM_039776576.1-2;Parent=rna-XM_039776576.1;Dbxref=GeneID:120543498,Genbank:XM_039776576.1;gbkey=mRNA;gene=arhgap46b;product=Rho GTPase activating protein 46b;transcript_id=XM_039776576.1
730	NC_053165.1	150513679	150513829	151	*	5.24919	5.6946	4.60148	0.737325	0.000221597	0.0154869	Intergenic	-17999	ID=exon-XM_039770313.1-1;Parent=rna-XM_039770313.1;Dbxref=GeneID:120539939,Genbank:XM_039770313.1;gbkey=mRNA;gene=mapk6;product=mitogen-activated protein kinase 6%2C transcript variant X1;transcript_id=XM_039770313.1
731	NC_053163.1	5491526	5491676	151	*	4.80424	4.07886	5.28467	-0.766016	0.000223514	0.0155995	Intergenic	7236	ID=exon-XM_039764992.1-10;Parent=rna-XM_039764992.1;Dbxref=GeneID:120536592,Genbank:XM_039764992.1;gbkey=mRNA;gene=rnf25;product=ring finger protein 25;transcript_id=XM_039764992.1
732	NC_053159.1	105304356	105304506	151	*	5.26851	5.73319	4.57883	0.743274	0.00022485	0.0156713	exon (ID=exon-XM_039756683.1-11;Parent=rna-XM_039756683.1;Dbxref=GeneID:120531358,Genbank:XM_039756683.1;gbkey=mRNA;gene=cuedc1b;product=CUE domain containing 1b%2C transcript variant X1;transcript_id=XM_039756683.1, exon 1 of 1)	120	ID=exon-XM_039756683.1-11;Parent=rna-XM_039756683.1;Dbxref=GeneID:120531358,Genbank:XM_039756683.1;gbkey=mRNA;gene=cuedc1b;product=CUE domain containing 1b%2C transcript variant X1;transcript_id=XM_039756683.1
733	NC_053170.1	29613884	29614034	151	*	5.87966	5.34392	6.26944	-0.688622	0.000226353	0.0157546	Intergenic	-14731	ID=exon-XR_005631115.1-3;Parent=rna-XR_005631115.1;Dbxref=GeneID:120517842,Genbank:XR_005631115.1;gbkey=misc_RNA;gene=ahdc1;product=AT hook%2C DNA binding motif%2C containing 1%2C transcript variant X1;transcript_id=XR_005631115.1
734	NW_024383965.1	9538	9688	151	*	6.1319	5.57697	6.53169	-0.699253	0.000226789	0.0157634	NA	NA	NA
735	NC_053155.1	123636993	123637143	151	*	5.42423	5.84797	4.8217	0.722813	0.000228156	0.0158141	Intergenic	-13577	ID=exon-XM_039744532.1-1;Parent=rna-XM_039744532.1;Dbxref=GeneID:120523318,Genbank:XM_039744532.1;gbkey=mRNA;gene=LOC120523318;product=interstitial collagenase-like%2C transcript variant X5;transcript_id=XM_039744532.1
736	NC_053160.1	106529772	106529922	151	*	5.19564	5.64006	4.55005	0.742868	0.000228373	0.0158141	Intergenic	2390	ID=exon-XM_039759142.1-5;Parent=rna-XM_039759142.1;Dbxref=GeneID:120532772,Genbank:XM_039759142.1;gbkey=mRNA;gene=LOC120532772;product=interleukin-12 subunit beta-like;transcript_id=XM_039759142.1
737	NW_024378915.1	10074	10224	151	*	7.53301	7.12319	7.8518	-0.58447	0.000228449	0.0158141	NA	NA	NA
738	NC_053162.1	77433863	77434013	151	*	5.28761	5.72633	4.65407	0.732073	0.000228793	0.0158165	Intergenic	8330	ID=exon-XM_039762389.1-2;Parent=rna-XM_039762389.1;Dbxref=GeneID:120534873,Genbank:XM_039762389.1;gbkey=mRNA;gene=LOC120534873;product=zinc finger homeobox protein 3-like;transcript_id=XM_039762389.1
739	NW_024379084.1	27221	27371	151	*	6.86429	6.47593	7.16996	-0.573148	0.000229313	0.0158168	NA	NA	NA
740	NC_053160.1	174320718	174320868	151	*	4.80479	5.29568	4.055	0.773751	0.000229642	0.0158168	Intergenic	-33554	ID=exon-XM_039758069.1-1;Parent=rna-XM_039758069.1;Dbxref=GeneID:120532220,Genbank:XM_039758069.1;gbkey=mRNA;gene=LOC120532220;product=uncharacterized LOC120532220;transcript_id=XM_039758069.1
741	NC_053157.1	80883899	80884049	151	*	4.93975	4.25131	5.40386	-0.75657	0.000229728	0.0158168	Intergenic	32140	ID=exon-XM_039750944.1-3;Parent=rna-XM_039750944.1;Dbxref=GeneID:120527482,Genbank:XM_039750944.1;gbkey=mRNA;gene=LOC120527482;product=microtubule-associated tumor suppressor 1 homolog;transcript_id=XM_039750944.1
742	NC_053156.1	41595510	41595660	151	*	5.4326	5.84797	4.84697	0.716766	0.00023046	0.0158458	Intergenic	33139	ID=exon-XM_039747039.1-2;Parent=rna-XM_039747039.1;Dbxref=GeneID:120525065,Genbank:XM_039747039.1;gbkey=mRNA;gene=LOC120525065;product=BTB/POZ domain-containing protein KCTD21-like%2C transcript variant X2;transcript_id=XM_039747039.1
743	NC_053165.1	12936432	12936582	151	*	5.86783	6.27408	5.3003	0.697537	0.000231244	0.0158544	Intergenic	11741	ID=exon-XM_039770986.1-1;Parent=rna-XM_039770986.1;Dbxref=GeneID:120540326,Genbank:XM_039770986.1;gbkey=mRNA;gene=il17rd;product=interleukin 17 receptor D;transcript_id=XM_039770986.1
744	NC_053171.1	54201765	54201915	151	*	5.52413	5.95978	4.89702	0.716577	0.000231378	0.0158544	Intergenic	20602	ID=exon-XM_039741480.1-11;Parent=rna-XM_039741480.1;Dbxref=GeneID:120518604,Genbank:XM_039741480.1;gbkey=mRNA;gene=psen1;product=presenilin 1%2C transcript variant X1;transcript_id=XM_039741480.1
745	NC_053164.1	71570722	71570872	151	*	4.77717	5.31033	3.92227	0.780426	0.000231516	0.0158544	Intergenic	12471	ID=exon-XM_039770167.1-1;Parent=rna-XM_039770167.1;Dbxref=GeneID:120539784,Genbank:XM_039770167.1;gbkey=mRNA;gene=LOC120539784;product=potassium channel subfamily K member 1-like;transcript_id=XM_039770167.1
746	NC_053155.1	300085503	300085653	151	*	5.84222	6.25185	5.26802	0.692525	0.000232671	0.0159095	Intergenic	-98562	ID=exon-XM_039745834.1-2;Parent=rna-XM_039745834.1;Dbxref=GeneID:120524028,Genbank:XM_039745834.1;gbkey=mRNA;gene=foxo1a;product=forkhead box O1 a;transcript_id=XM_039745834.1
747	NC_053154.1	220727540	220727690	151	*	4.67809	5.19243	3.87133	0.77672	0.000233164	0.0159095	Intergenic	183260	ID=exon-XR_005635585.1-3;Parent=rna-XR_005635585.1;Dbxref=GeneID:120539293,Genbank:XR_005635585.1;gbkey=ncRNA;gene=LOC120539293;product=uncharacterized LOC120539293;transcript_id=XR_005635585.1
748	NC_053167.1	133652233	133652383	151	*	5.11642	5.57316	4.44423	0.744329	0.000233257	0.0159095	Intergenic	1761	ID=exon-XM_039735108.1-12;Parent=rna-XM_039735108.1;Dbxref=GeneID:120514622,Genbank:XM_039735108.1;gbkey=mRNA;gene=LOC120514622;product=uncharacterized LOC120514622%2C transcript variant X2;transcript_id=XM_039735108.1
749	NC_053166.1	67812616	67812766	151	*	5.31693	5.75509	4.68458	0.724713	0.000234208	0.0159531	Intergenic	15247	ID=exon-XM_039775566.1-3;Parent=rna-XM_039775566.1;Dbxref=GeneID:120542863,Genbank:XM_039775566.1;gbkey=mRNA;gene=LOC120542863;product=uncharacterized LOC120542863;transcript_id=XM_039775566.1
750	NW_024381768.1	364	514	151	*	5.26191	4.58993	5.71856	-0.746468	0.00023673	0.0161009	NA	NA	NA
751	NW_024377351.1	16514	16664	151	*	5.47877	6.46271	0	0.240841	0.000237009	0.0161009	NA	NA	NA
752	NC_053154.1	228476255	228476405	151	*	4.62002	5.11748	3.85458	0.77892	0.000240256	0.0162984	promoter-TSS (ID=exon-XM_039769987.1-1;Parent=rna-XM_039769987.1;Dbxref=GeneID:120539664,Genbank:XM_039769987.1;gbkey=mRNA;gene=fank1;product=fibronectin type III and ankyrin repeat domains 1%2C transcript variant X1;transcript_id=XM_039769987.1)	-706	ID=exon-XR_005635648.1-1;Parent=rna-XR_005635648.1;Dbxref=GeneID:120539664,Genbank:XR_005635648.1;gbkey=misc_RNA;gene=fank1;product=fibronectin type III and ankyrin repeat domains 1%2C transcript variant X2;transcript_id=XR_005635648.1
753	NC_053155.1	45311634	45311784	151	*	5.95894	6.34551	5.42926	0.669368	0.000240796	0.0162984	Intergenic	-103460	ID=exon-XM_039743617.1-1;Parent=rna-XM_039743617.1;Dbxref=GeneID:120522875,Genbank:XM_039743617.1;gbkey=mRNA;gene=egfl6;product=EGF-like-domain%2C multiple 6%2C transcript variant X1;transcript_id=XM_039743617.1
754	NC_053159.1	66722258	66722408	151	*	5.97126	6.34916	5.45781	0.685576	0.000241096	0.0162984	promoter-TSS (ID=exon-XM_039756243.1-1;Parent=rna-XM_039756243.1;Dbxref=GeneID:120531127,Genbank:XM_039756243.1;gbkey=mRNA;gene=klhl21;product=kelch-like family member 21%2C transcript variant X1;transcript_id=XM_039756243.1)	-75	ID=exon-XM_039756243.1-1;Parent=rna-XM_039756243.1;Dbxref=GeneID:120531127,Genbank:XM_039756243.1;gbkey=mRNA;gene=klhl21;product=kelch-like family member 21%2C transcript variant X1;transcript_id=XM_039756243.1
755	NC_053155.1	67424904	67425054	151	*	4.66816	3.88661	5.17228	-0.776687	0.000241317	0.0162984	Intergenic	-740695	ID=exon-XM_039743883.1-1;Parent=rna-XM_039743883.1;Dbxref=GeneID:120522996,Genbank:XM_039743883.1;gbkey=mRNA;gene=LOC120522996;product=POU domain%2C class 3%2C transcription factor 3-B%2C transcript variant X1;transcript_id=XM_039743883.1
756	NW_024377693.1	12527	12677	151	*	7.47808	7.08057	7.78939	-0.578538	0.000241515	0.0162984	NA	NA	NA
757	NW_024385864.1	106875	107025	151	*	10.3417	9.84673	10.7096	-0.657868	0.000244863	0.0165026	NA	NA	NA
758	NC_053159.1	169477890	169478040	151	*	5.67986	6.09883	5.08699	0.696558	0.000245749	0.0165223	Intergenic	-15633	ID=exon-XR_005634002.1-1;Parent=rna-XR_005634002.1;Dbxref=GeneID:120530598,Genbank:XR_005634002.1;gbkey=ncRNA;gene=LOC120530598;product=uncharacterized LOC120530598;transcript_id=XR_005634002.1
759	NC_053154.1	193739462	193739612	151	*	5.37717	5.80112	4.77422	0.728953	0.000245804	0.0165223	Intergenic	24752	ID=exon-XM_039765912.1-1;Parent=rna-XM_039765912.1;Dbxref=GeneID:120537172,Genbank:XM_039765912.1;gbkey=mRNA;gene=p3h2;product=prolyl 3-hydroxylase 2;transcript_id=XM_039765912.1
760	NW_024379000.1	364	514	151	*	5.67904	5.03477	6.12284	-0.737782	0.000246811	0.0165431	NA	NA	NA
761	NC_053166.1	85836472	85836622	151	*	6.34677	5.88706	6.69485	-0.622596	0.000247056	0.0165431	Intergenic	17179	ID=exon-XM_039774089.1-2;Parent=rna-XM_039774089.1;Dbxref=GeneID:120542013,Genbank:XM_039774089.1;gbkey=mRNA;gene=psd2;product=pleckstrin and Sec7 domain containing 2;transcript_id=XM_039774089.1
762	NC_053160.1	187482731	187482881	151	*	5.00847	4.20671	5.5208	-0.776034	0.000247349	0.0165431	Intergenic	-126343	ID=exon-XM_039759721.1-1;Parent=rna-XM_039759721.1;Dbxref=GeneID:120533075,Genbank:XM_039759721.1;gbkey=mRNA;gene=grin3a;product=glutamate receptor%2C ionotropic%2C N-methyl-D-aspartate 3A;transcript_id=XM_039759721.1
763	NC_053162.1	119737516	119737666	151	*	6.04078	6.40488	5.55259	0.646305	0.000247411	0.0165431	Intergenic	-14199	ID=exon-XM_039763637.1-1;Parent=rna-XM_039763637.1;Dbxref=GeneID:120535670,Genbank:XM_039763637.1;gbkey=mRNA;gene=LOC120535670;product=protein Wnt-4-like;transcript_id=XM_039763637.1
764	NC_053164.1	140180453	140180603	151	*	4.73859	5.23488	3.97596	0.771776	0.000248534	0.0165965	Intergenic	-10947	ID=exon-XM_039769689.1-1;Parent=rna-XM_039769689.1;Dbxref=GeneID:120539536,Genbank:XM_039769689.1;gbkey=mRNA;gene=LOC120539536;product=uncharacterized LOC120539536;transcript_id=XM_039769689.1
765	NC_053154.1	5882779	5882929	151	*	5.45006	5.87413	4.84686	0.731893	0.000249384	0.0166315	Intergenic	-6204	ID=exon-XM_039744023.1-8;Parent=rna-XM_039744023.1;Dbxref=GeneID:120523063,Genbank:XM_039744023.1;gbkey=mRNA;gene=pdhx;product=pyruvate dehydrogenase complex component X;transcript_id=XM_039744023.1
766	NW_024386214.1	13768	13918	151	*	7.19071	6.82688	7.48101	-0.541662	0.000250093	0.016657	NA	NA	NA
767	NC_053156.1	235148617	235148767	151	*	5.34678	5.78881	4.70626	0.721898	0.000252677	0.0167703	Intergenic	10503	ID=exon-XM_039748788.1-2;Parent=rna-XM_039748788.1;Dbxref=GeneID:120525993,Genbank:XM_039748788.1;gbkey=mRNA;gene=asxl2;product=ASXL transcriptional regulator 2%2C transcript variant X1;transcript_id=XM_039748788.1
768	NC_053155.1	2029123	2029273	151	*	5.22533	4.60974	5.65544	-0.72059	0.000253048	0.0167703	Intergenic	-19125	ID=exon-XR_005632083.1-1;Parent=rna-XR_005632083.1;Dbxref=GeneID:120521298,Genbank:XR_005632083.1;gbkey=ncRNA;gene=LOC120521298;product=uncharacterized LOC120521298;transcript_id=XR_005632083.1
769	NC_053168.1	79182817	79182967	151	*	5.01514	5.47514	4.33583	0.749556	0.000253105	0.0167703	Intergenic	-2821	ID=exon-XM_039737001.1-19;Parent=rna-XM_039737001.1;Dbxref=GeneID:120515735,Genbank:XM_039737001.1;gbkey=mRNA;gene=LOC120515735;product=cytoplasmic dynein 1 intermediate chain 1%2C transcript variant X2;transcript_id=XM_039737001.1
770	NC_053154.1	195831286	195831436	151	*	5.29176	4.64382	5.73728	-0.732624	0.000253593	0.0167703	Intergenic	-16692	ID=exon-XM_039766273.1-1;Parent=rna-XM_039766273.1;Dbxref=GeneID:120537371,Genbank:XM_039766273.1;gbkey=mRNA;gene=b3gnt7;product=UDP-GlcNAc:betaGal beta-1%2C3-N-acetylglucosaminyltransferase 7;transcript_id=XM_039766273.1
771	NC_053162.1	91680990	91681140	151	*	4.70562	5.22016	3.89836	0.774805	0.000253778	0.0167703	Intergenic	48721	ID=exon-XM_039763481.1-11;Parent=rna-XM_039763481.1;Dbxref=GeneID:120535555,Genbank:XM_039763481.1;gbkey=mRNA;gene=gan;product=gigaxonin%2C transcript variant X1;transcript_id=XM_039763481.1
772	NC_053159.1	66913706	66913856	151	*	5.03556	5.49895	4.34875	0.755042	0.000253849	0.0167703	Intergenic	-36301	ID=exon-XM_039756256.1-1;Parent=rna-XM_039756256.1;Dbxref=GeneID:120531130,Genbank:XM_039756256.1;gbkey=mRNA;gene=LOC120531130;product=tumor necrosis factor receptor superfamily member 9-like;transcript_id=XM_039756256.1
773	NC_053159.1	64060863	64061013	151	*	5.70014	6.10167	5.14182	0.713889	0.000254095	0.0167703	TTS (ID=exon-XM_039756148.1-3;Parent=rna-XM_039756148.1;Dbxref=GeneID:120531089,Genbank:XM_039756148.1;gbkey=mRNA;gene=iffo2b;product=intermediate filament family orphan 2b%2C transcript variant X1;transcript_id=XM_039756148.1)	969	ID=exon-XM_039756148.1-3;Parent=rna-XM_039756148.1;Dbxref=GeneID:120531089,Genbank:XM_039756148.1;gbkey=mRNA;gene=iffo2b;product=intermediate filament family orphan 2b%2C transcript variant X1;transcript_id=XM_039756148.1
774	NC_053156.1	278890373	278890523	151	*	5.82026	6.19843	5.30631	0.674156	0.000254509	0.016771	Intergenic	-10522	ID=exon-XM_039749856.1-4;Parent=rna-XM_039749856.1;Dbxref=GeneID:120526697,Genbank:XM_039749856.1;Note=The sequence of the model RefSeq transcript was modified relative to this genomic sequence to represent the inferred CDS: deleted 1 base in 1 codon;exception=unclassified transcription discrepancy;gbkey=mRNA;gene=LOC120526697;product=cadherin EGF LAG seven-pass G-type receptor 2-like;transcript_…
775	NC_053164.1	141514783	141514933	151	*	6.15322	5.64184	6.53001	-0.673559	0.000254764	0.016771	Intergenic	102747	ID=exon-XM_039770199.1-3;Parent=rna-XM_039770199.1;Dbxref=GeneID:120539822,Genbank:XM_039770199.1;gbkey=mRNA;gene=LOC120539822;product=CUB and zona pellucida-like domain-containing protein 1;transcript_id=XM_039770199.1
776	NC_053166.1	121356783	121356933	151	*	5.69759	6.11974	5.09832	0.702132	0.000255692	0.0168104	Intergenic	-14248	ID=exon-XM_039774931.1-4;Parent=rna-XM_039774931.1;Dbxref=GeneID:120542445,Genbank:XM_039774931.1;gbkey=mRNA;gene=pfdn1;product=prefoldin subunit 1%2C transcript variant X1;transcript_id=XM_039774931.1
777	NC_053162.1	43398512	43398662	151	*	6.03798	6.40716	5.54057	0.65335	0.000256556	0.0168455	Intergenic	-9043	ID=exon-XM_039763020.1-2;Parent=rna-XM_039763020.1;Dbxref=GeneID:120535285,Genbank:XM_039763020.1;gbkey=mRNA;gene=bcar1;product=BCAR1 scaffold protein%2C Cas family member%2C transcript variant X3;transcript_id=XM_039763020.1
778	NC_053155.1	130622481	130622631	151	*	4.96566	5.44176	4.25025	0.754265	0.000257342	0.0168754	promoter-TSS (ID=exon-XM_039744591.1-1;Parent=rna-XM_039744591.1;Dbxref=GeneID:120523351,Genbank:XM_039744591.1;gbkey=mRNA;gene=dock9b;product=dedicator of cytokinesis 9b%2C transcript variant X1;transcript_id=XM_039744591.1)	-533	ID=exon-XM_039744602.1-1;Parent=rna-XM_039744602.1;Dbxref=GeneID:120523351,Genbank:XM_039744602.1;gbkey=mRNA;gene=dock9b;product=dedicator of cytokinesis 9b%2C transcript variant X11;transcript_id=XM_039744602.1
779	NC_053158.1	208459562	208459712	151	*	6.33765	6.67184	5.90194	0.604514	0.000258389	0.0169223	Intergenic	1712	ID=exon-XM_039754073.1-2;Parent=rna-XM_039754073.1;Dbxref=GeneID:120529860,Genbank:XM_039754073.1;gbkey=mRNA;gene=prkag2a;product=protein kinase%2C AMP-activated%2C gamma 2 non-catalytic subunit a%2C transcript variant X3;transcript_id=XM_039754073.1
780	NC_053157.1	121946335	121946485	151	*	5.50479	4.8844	5.93722	-0.712774	0.000260213	0.0170199	promoter-TSS (ID=exon-XM_039751228.1-1;Parent=rna-XM_039751228.1;Dbxref=GeneID:120527622,Genbank:XM_039751228.1;gbkey=mRNA;gene=fgf2;product=fibroblast growth factor 2;transcript_id=XM_039751228.1)	74	ID=exon-XM_039751228.1-1;Parent=rna-XM_039751228.1;Dbxref=GeneID:120527622,Genbank:XM_039751228.1;gbkey=mRNA;gene=fgf2;product=fibroblast growth factor 2;transcript_id=XM_039751228.1
781	NC_053167.1	128061101	128061251	151	*	5.09711	5.57362	4.38075	0.743988	0.000262058	0.0171187	Intergenic	5957	ID=exon-XM_039734542.1-7;Parent=rna-XM_039734542.1;Dbxref=GeneID:120514260,Genbank:XM_039734542.1;gbkey=mRNA;gene=pde4ba;product=phosphodiesterase 4B%2C cAMP-specific a%2C transcript variant X1;transcript_id=XM_039734542.1
782	NC_053157.1	73423569	73423719	151	*	4.57339	5.09194	3.75603	0.770778	0.000262517	0.0171267	Intergenic	-7515	ID=exon-XM_039750881.1-1;Parent=rna-XM_039750881.1;Dbxref=GeneID:120527455,Genbank:XM_039750881.1;gbkey=mRNA;gene=exoc1;product=exocyst complex component 1%2C transcript variant X3;transcript_id=XM_039750881.1
783	NC_053165.1	75773414	75773564	151	*	6.17728	6.51895	5.72873	0.629088	0.000262978	0.0171348	Intergenic	5106	ID=exon-XM_039772330.1-12;Parent=rna-XM_039772330.1;Dbxref=GeneID:120541057,Genbank:XM_039772330.1;gbkey=mRNA;gene=pitpnb;product=phosphatidylinositol transfer protein%2C beta%2C transcript variant X2;transcript_id=XM_039772330.1
784	NC_053155.1	264874881	264875031	151	*	5.3842	5.82553	4.74517	0.717207	0.000263644	0.0171564	Intergenic	-21609	ID=exon-XM_039745481.1-1;Parent=rna-XM_039745481.1;Dbxref=GeneID:120523831,Genbank:XM_039745481.1;gbkey=mRNA;gene=rnf6;product=ring finger protein (C3H2C3 type) 6;transcript_id=XM_039745481.1
785	NC_053154.1	121857085	121857235	151	*	5.09736	5.55263	4.42838	0.737222	0.000264242	0.0171734	Intergenic	4641	ID=exon-XM_039757211.1-11;Parent=rna-XM_039757211.1;Dbxref=GeneID:120531620,Genbank:XM_039757211.1;gbkey=mRNA;gene=ccnl1a;product=cyclin L1a;transcript_id=XM_039757211.1
786	NC_053166.1	29185720	29185870	151	*	5.41261	5.85637	4.76843	0.744525	0.000264683	0.0171801	promoter-TSS (ID=exon-XM_039774515.1-15;Parent=rna-XM_039774515.1;Dbxref=GeneID:120542216,Genbank:XM_039774515.1;gbkey=mRNA;gene=fbxo38;product=F-box protein 38;transcript_id=XM_039774515.1)	599	ID=exon-XM_039774515.1-14;Parent=rna-XM_039774515.1;Dbxref=GeneID:120542216,Genbank:XM_039774515.1;gbkey=mRNA;gene=fbxo38;product=F-box protein 38;transcript_id=XM_039774515.1
787	NC_053163.1	121213973	121214123	151	*	4.90799	5.37191	4.22	0.759487	0.000265791	0.0172252	TTS (ID=exon-XM_039766482.1-8;Parent=rna-XM_039766482.1;Dbxref=GeneID:120537502,Genbank:XM_039766482.1;gbkey=mRNA;gene=htr2cl1;product=5-hydroxytryptamine (serotonin) receptor 2C%2C G protein-coupled-like 1%2C transcript variant X1;transcript_id=XM_039766482.1)	557	ID=exon-XM_039766488.1-7;Parent=rna-XM_039766488.1;Dbxref=GeneID:120537502,Genbank:XM_039766488.1;gbkey=mRNA;gene=htr2cl1;product=5-hydroxytryptamine (serotonin) receptor 2C%2C G protein-coupled-like 1%2C transcript variant X7;transcript_id=XM_039766488.1
788	NC_053164.1	29649436	29649586	151	*	4.83471	5.3252	4.08587	0.755781	0.000266053	0.0172252	Intergenic	-8133	ID=exon-XM_039768268.1-1;Parent=rna-XM_039768268.1;Dbxref=GeneID:120538789,Genbank:XM_039768268.1;gbkey=mRNA;gene=plekhg2;product=pleckstrin homology domain containing%2C family G (with RhoGef domain) member 2%2C transcript variant X2;transcript_id=XM_039768268.1
789	NC_053156.1	260789109	260789259	151	*	5.44982	4.75418	5.91717	-0.745497	0.0002679	0.0173019	Intergenic	-10888	ID=exon-XM_039748987.1-19;Parent=rna-XM_039748987.1;Dbxref=GeneID:120526090,Genbank:XM_039748987.1;gbkey=mRNA;gene=LOC120526090;product=adhesion G protein-coupled receptor F5-like%2C transcript variant X2;transcript_id=XM_039748987.1
790	NC_053169.1	41725331	41725481	151	*	5.29827	5.75177	4.63315	0.740948	0.000267915	0.0173019	Intergenic	2862	ID=exon-XM_039737925.1-6;Parent=rna-XM_039737925.1;Dbxref=GeneID:120516328,Genbank:XM_039737925.1;gbkey=mRNA;gene=ttc7a;product=tetratricopeptide repeat domain 7A%2C transcript variant X2;transcript_id=XM_039737925.1
791	NC_053171.1	18793835	18793985	151	*	5.3241	4.73261	5.74239	-0.714487	0.000268443	0.0173141	Intergenic	-188938	ID=exon-XR_005631345.1-1;Parent=rna-XR_005631345.1;Dbxref=GeneID:120518950,Genbank:XR_005631345.1;gbkey=ncRNA;gene=LOC120518950;product=uncharacterized LOC120518950%2C transcript variant X2;transcript_id=XR_005631345.1
792	NC_053169.1	89891882	89892032	151	*	6.73353	6.35488	7.03318	-0.559732	0.000270187	0.0174046	exon (ID=exon-XM_039738361.1-1;Parent=rna-XM_039738361.1;Dbxref=GeneID:120516585,Genbank:XM_039738361.1;gbkey=mRNA;gene=pkdcca;product=protein kinase domain containing%2C cytoplasmic a;transcript_id=XM_039738361.1, exon 1 of 1)	231	ID=exon-XM_039738361.1-1;Parent=rna-XM_039738361.1;Dbxref=GeneID:120516585,Genbank:XM_039738361.1;gbkey=mRNA;gene=pkdcca;product=protein kinase domain containing%2C cytoplasmic a;transcript_id=XM_039738361.1
793	NW_024381770.1	16859	17009	151	*	5.41122	5.83073	4.81729	0.709957	0.000270621	0.0174105	NA	NA	NA
794	NC_053164.1	89273816	89273966	151	*	5.29137	5.72954	4.659	0.723256	0.000271802	0.0174645	Intergenic	-6316	ID=exon-XM_039769224.1-2;Parent=rna-XM_039769224.1;Dbxref=GeneID:120539295,Genbank:XM_039769224.1;gbkey=mRNA;gene=LOC120539295;product=disintegrin and metalloproteinase domain-containing protein 9-like%2C transcript variant X2;transcript_id=XM_039769224.1
795	NW_024381686.1	5757	5907	151	*	7.45291	7.08115	7.74823	-0.54538	0.000272456	0.0174845	TTS (ID=exon-trnav-aac-9-1;Parent=rna-trnav-aac-9;Dbxref=GeneID:120520831;Note=transfer RNA valine (anticodon AAC);anticodon=(pos:complement(6490..6492));gbkey=tRNA;gene=trnav-aac;inference=COORDINATES: profile:tRNAscan-SE:2.0.4;product=tRNA-Val)	346	ID=exon-trnav-uac-8-1;Parent=rna-trnav-uac-8;Dbxref=GeneID:120520818;Note=transfer RNA valine (anticodon UAC);anticodon=(pos:complement(6143..6145));gbkey=tRNA;gene=trnav-uac;inference=COORDINATES: profile:tRNAscan-SE:2.0.4;product=tRNA-Val
796	NC_053163.1	162488043	162488193	151	*	5.12615	4.43791	5.59018	-0.736677	0.000273503	0.0175296	Intergenic	2372	ID=exon-XM_039767199.1-4;Parent=rna-XM_039767199.1;Dbxref=GeneID:120537924,Genbank:XM_039767199.1;gbkey=mRNA;gene=LOC120537924;product=cell wall integrity and stress response component 4-like;transcript_id=XM_039767199.1
797	NC_053157.1	135305381	135305531	151	*	4.67937	5.17995	3.9064	0.764138	0.000274277	0.017547	Intergenic	-11729	ID=exon-XM_039751286.1-1;Parent=rna-XM_039751286.1;Dbxref=GeneID:120527645,Genbank:XM_039751286.1;gbkey=mRNA;gene=tbc1d1;product=TBC1 (tre-2/USP6%2C BUB2%2C cdc16) domain family%2C member 1%2C transcript variant X5;transcript_id=XM_039751286.1
798	NC_053158.1	21941701	21941851	151	*	4.89444	4.14225	5.38635	-0.757409	0.000274462	0.017547	Intergenic	-38152	ID=exon-XM_039754371.1-5;Parent=rna-XM_039754371.1;Dbxref=GeneID:120530156,Genbank:XM_039754371.1;gbkey=mRNA;gene=sema5a;product=sema domain%2C seven thrombospondin repeats (type 1 and type 1-like)%2C transmembrane domain (TM) and short cytoplasmic domain%2C (semaphorin) 5A;transcript_id=XM_039754371.1
799	NC_053155.1	2067704	2067854	151	*	5.36521	4.71048	5.8139	-0.722832	0.000276594	0.0176612	Intergenic	9267	ID=exon-XR_005632083.1-3;Parent=rna-XR_005632083.1;Dbxref=GeneID:120521298,Genbank:XR_005632083.1;gbkey=ncRNA;gene=LOC120521298;product=uncharacterized LOC120521298;transcript_id=XR_005632083.1
800	NC_053156.1	55658304	55658454	151	*	5.37695	5.82052	4.73318	0.731557	0.000277202	0.0176779	Intergenic	63541	ID=exon-XM_039747241.1-4;Parent=rna-XM_039747241.1;Dbxref=GeneID:120525165,Genbank:XM_039747241.1;gbkey=mRNA;gene=wnt1;product=wingless-type MMTV integration site family%2C member 1;transcript_id=XM_039747241.1
801	NC_053159.1	65672682	65672832	151	*	4.77183	5.26303	4.02132	0.762149	0.00028025	0.0178499	Intergenic	-2705	ID=exon-XM_039756191.1-1;Parent=rna-XM_039756191.1;Dbxref=GeneID:120531106,Genbank:XM_039756191.1;gbkey=mRNA;gene=LOC120531106;product=matrix remodeling-associated protein 8-like%2C transcript variant X1;transcript_id=XM_039756191.1
802	NC_053156.1	251158971	251159121	151	*	5.22434	5.68742	4.53822	0.726854	0.000280676	0.0178548	Intergenic	83525	ID=exon-XR_005633070.1-2;Parent=rna-XR_005633070.1;Dbxref=GeneID:120526060,Genbank:XR_005633070.1;gbkey=ncRNA;gene=LOC120526060;product=uncharacterized LOC120526060%2C transcript variant X2;transcript_id=XR_005633070.1
803	NC_053157.1	230458026	230458176	151	*	6.29906	5.78662	6.67642	-0.655924	0.000282084	0.0178816	Intergenic	-1718	ID=exon-XM_039752962.1-1;Parent=rna-XM_039752962.1;Dbxref=GeneID:120528886,Genbank:XM_039752962.1;gbkey=mRNA;gene=LOC120528886;product=uncharacterized LOC120528886;transcript_id=XM_039752962.1
804	NC_053160.1	54711224	54711374	151	*	5.81087	5.23863	6.2195	-0.694788	0.000282099	0.0178816	Intergenic	93771	ID=exon-XM_039758654.1-26;Parent=rna-XM_039758654.1;Dbxref=GeneID:120532560,Genbank:XM_039758654.1;gbkey=mRNA;gene=mast4;product=microtubule associated serine/threonine kinase family member 4%2C transcript variant X6;transcript_id=XM_039758654.1
805	NC_053162.1	85445303	85445453	151	*	5.73037	6.11892	5.19696	0.673569	0.000282149	0.0178816	Intergenic	24213	ID=exon-XM_039763382.1-2;Parent=rna-XM_039763382.1;Dbxref=GeneID:120535493,Genbank:XM_039763382.1;gbkey=mRNA;gene=gse1;product=Gse1 coiled-coil protein%2C transcript variant X2;transcript_id=XM_039763382.1
806	NC_053171.1	54422584	54422734	151	*	5.25537	4.63453	5.68802	-0.717282	0.000282534	0.0178831	Intergenic	16922	ID=exon-XM_039741794.1-3;Parent=rna-XM_039741794.1;Dbxref=GeneID:120518811,Genbank:XM_039741794.1;gbkey=mRNA;gene=stard9;product=StAR-related lipid transfer (START) domain containing 9%2C transcript variant X2;transcript_id=XM_039741794.1
807	NC_053156.1	65265692	65265842	151	*	6.2396	6.60106	5.75617	0.629337	0.000282874	0.0178831	Intergenic	-48581	ID=exon-XM_039747383.1-1;Parent=rna-XM_039747383.1;Dbxref=GeneID:120525250,Genbank:XM_039747383.1;gbkey=mRNA;gene=serpine1;product=serpin peptidase inhibitor%2C clade E (nexin%2C plasminogen activator inhibitor type 1)%2C member 1%2C transcript variant X2;transcript_id=XM_039747383.1
808	NC_053155.1	51559059	51559209	151	*	5.21182	5.69669	4.47616	0.74142	0.000284864	0.0179718	Intergenic	-34930	ID=exon-XM_039743665.1-2;Parent=rna-XM_039743665.1;Dbxref=GeneID:120522901,Genbank:XM_039743665.1;gbkey=mRNA;gene=bcl9;product=BCL9 transcription coactivator%2C transcript variant X1;transcript_id=XM_039743665.1
809	NC_053157.1	180790863	180791013	151	*	5.36485	5.81877	4.69882	0.717813	0.000285648	0.0179718	Intergenic	88911	ID=exon-XR_005633576.1-3;Parent=rna-XR_005633576.1;Dbxref=GeneID:120528637,Genbank:XR_005633576.1;gbkey=ncRNA;gene=LOC120528637;product=uncharacterized LOC120528637%2C transcript variant X2;transcript_id=XR_005633576.1
810	NC_053162.1	132704628	132704778	151	*	4.77375	5.25366	4.04958	0.756041	0.000285882	0.0179718	promoter-TSS (ID=exon-XM_039763903.1-3;Parent=rna-XM_039763903.1;Dbxref=GeneID:120535812,Genbank:XM_039763903.1;gbkey=mRNA;gene=LOC120535812;product=dixin-like%2C transcript variant X2;transcript_id=XM_039763903.1)	-286	ID=exon-XM_039763903.1-3;Parent=rna-XM_039763903.1;Dbxref=GeneID:120535812,Genbank:XM_039763903.1;gbkey=mRNA;gene=LOC120535812;product=dixin-like%2C transcript variant X2;transcript_id=XM_039763903.1
811	NC_053159.1	136170928	136171078	151	*	4.95588	5.42397	4.25858	0.746943	0.000285969	0.0179718	Intergenic	-39373	ID=exon-XM_039757286.1-1;Parent=rna-XM_039757286.1;Dbxref=GeneID:120531671,Genbank:XM_039757286.1;gbkey=mRNA;gene=LOC120531671;product=class A basic helix-loop-helix protein 9-like;transcript_id=XM_039757286.1
812	NW_024378171.1	32830	32980	151	*	5.58004	4.87282	6.05253	-0.73843	0.000286038	0.0179718	NA	NA	NA
813	NC_053169.1	9189834	9189984	151	*	4.80326	5.28406	4.07704	0.754824	0.000287211	0.0180233	promoter-TSS (ID=exon-XM_039737993.1-5;Parent=rna-XM_039737993.1;Dbxref=GeneID:120516371,Genbank:XM_039737993.1;gbkey=mRNA;gene=rab23;product=RAB23%2C member RAS oncogene family;transcript_id=XM_039737993.1)	-281	ID=exon-XM_039737993.1-5;Parent=rna-XM_039737993.1;Dbxref=GeneID:120516371,Genbank:XM_039737993.1;gbkey=mRNA;gene=rab23;product=RAB23%2C member RAS oncogene family;transcript_id=XM_039737993.1
814	NC_053156.1	86936409	86936559	151	*	5.26496	5.69527	4.64895	0.711112	0.000287834	0.0180402	Intergenic	-9783	ID=exon-XM_039747559.1-8;Parent=rna-XM_039747559.1;Dbxref=GeneID:120525342,Genbank:XM_039747559.1;gbkey=mRNA;gene=usta;product=uronyl 2-sulfotransferase a;transcript_id=XM_039747559.1
815	NC_053165.1	140847749	140847899	151	*	5.61469	5.05176	6.01858	-0.69354	0.000292534	0.0183122	TTS (ID=exon-XM_039773624.1-9;Parent=rna-XM_039773624.1;Dbxref=GeneID:120541727,Genbank:XM_039773624.1;Note=The sequence of the model RefSeq transcript was modified relative to this genomic sequence to represent the inferred CDS: deleted 1 base in 1 codon;exception=unclassified transcription discrepancy;gbkey=mRNA;gene=LOC120541727;product=IgGFc-binding protein-like;transcript_id=XM_039773624.1)	1206	ID=exon-XM_039773624.1-9;Parent=rna-XM_039773624.1;Dbxref=GeneID:120541727,Genbank:XM_039773624.1;Note=The sequence of the model RefSeq transcript was modified relative to this genomic sequence to represent the inferred CDS: deleted 1 base in 1 codon;exception=unclassified transcription discrepancy;gbkey=mRNA;gene=LOC120541727;product=IgGFc-binding protein-like;transcript_id=XM_039773624.1
816	NC_053157.1	13153022	13153172	151	*	5.11615	4.46738	5.56207	-0.730332	0.000296457	0.018532	Intergenic	-44720	ID=exon-XM_039750255.1-1;Parent=rna-XM_039750255.1;Dbxref=GeneID:120527141,Genbank:XM_039750255.1;gbkey=mRNA;gene=fbxw7;product=F-box and WD repeat domain containing 7%2C transcript variant X1;transcript_id=XM_039750255.1
817	NW_024381168.1	1974	2124	151	*	9.06545	8.68591	9.36565	-0.560475	0.00029677	0.018532	NA	NA	NA
818	NW_024384635.1	7945	8095	151	*	7.49734	7.10345	7.80643	-0.569304	0.000298951	0.0186255	NA	NA	NA
819	NC_053167.1	29575977	29576127	151	*	5.69069	6.11171	5.09369	0.7002	0.000298999	0.0186255	Intergenic	14803	ID=exon-XM_039735795.1-2;Parent=rna-XM_039735795.1;Dbxref=GeneID:120515073,Genbank:XM_039735795.1;gbkey=mRNA;gene=bmp7b;product=bone morphogenetic protein 7b%2C transcript variant X1;transcript_id=XM_039735795.1
820	NC_053159.1	32256470	32256620	151	*	5.01815	5.46287	4.37193	0.733688	0.000299545	0.0186368	Intergenic	48385	ID=exon-XM_039755780.1-1;Parent=rna-XM_039755780.1;Dbxref=GeneID:120530938,Genbank:XM_039755780.1;gbkey=mRNA;gene=hspg2;product=heparan sulfate proteoglycan 2%2C transcript variant X10;transcript_id=XM_039755780.1
821	NC_053165.1	78600965	78601115	151	*	5.81236	6.21642	5.2491	0.683952	0.000301506	0.0187327	Intergenic	-1658	ID=exon-XR_005635996.1-1;Parent=rna-XR_005635996.1;Dbxref=GeneID:120541411,Genbank:XR_005635996.1;gbkey=ncRNA;gene=LOC120541411;product=uncharacterized LOC120541411;transcript_id=XR_005635996.1
822	NC_053160.1	56916556	56916706	151	*	4.83063	5.33349	4.05213	0.754284	0.000301821	0.0187327	Intergenic	-36728	ID=exon-XM_039758683.1-11;Parent=rna-XM_039758683.1;Dbxref=GeneID:120532573,Genbank:XM_039758683.1;gbkey=mRNA;gene=cwc27;product=CWC27 spliceosome associated cyclophilin;transcript_id=XM_039758683.1
823	NC_053154.1	25150657	25150807	151	*	4.57947	5.07785	3.81182	0.757797	0.000305808	0.0189571	Intergenic	-20159	ID=exon-XM_039744803.1-2;Parent=rna-XM_039744803.1;Dbxref=GeneID:120523467,Genbank:XM_039744803.1;gbkey=mRNA;gene=syt12;product=synaptotagmin XII%2C transcript variant X1;transcript_id=XM_039744803.1
824	NC_053165.1	112622573	112622723	151	*	4.53699	5.05113	3.73073	0.757796	0.000306615	0.0189686	Intergenic	-2554	ID=exon-XM_039773287.1-1;Parent=rna-XM_039773287.1;Dbxref=GeneID:120541545,Genbank:XM_039773287.1;gbkey=mRNA;gene=mctp2a;product=multiple C2 domains%2C transmembrane 2a;transcript_id=XM_039773287.1
825	NC_053159.1	85174514	85174664	151	*	4.97837	5.45492	4.26192	0.741379	0.000306737	0.0189686	Intergenic	-5965	ID=exon-XM_039756453.1-1;Parent=rna-XM_039756453.1;Dbxref=GeneID:120531228,Genbank:XM_039756453.1;gbkey=mRNA;gene=LOC120531228;product=epidermal differentiation-specific protein-like;transcript_id=XM_039756453.1
826	NC_053168.1	137377531	137377681	151	*	4.93484	5.40848	4.22499	0.739857	0.000307278	0.018979	Intergenic	3212	ID=exon-XM_039737051.1-6;Parent=rna-XM_039737051.1;Dbxref=GeneID:120515763,Genbank:XM_039737051.1;Note=The sequence of the model RefSeq transcript was modified relative to this genomic sequence to represent the inferred CDS: deleted 1 base in 1 codon;exception=unclassified transcription discrepancy;gbkey=mRNA;gene=pard6gb;product=par-6 family cell polarity regulator gamma b;transcript_id=XM_03973…
827	NC_053162.1	158113062	158113212	151	*	5.159	5.5986	4.52361	0.718192	0.000308997	0.0190622	TTS (ID=exon-XM_039764086.1-3;Parent=rna-XM_039764086.1;Dbxref=GeneID:120535907,Genbank:XM_039764086.1;gbkey=mRNA;gene=fam118b;product=family with sequence similarity 118 member B%2C transcript variant X1;transcript_id=XM_039764086.1)	566	ID=exon-XM_039764086.1-3;Parent=rna-XM_039764086.1;Dbxref=GeneID:120535907,Genbank:XM_039764086.1;gbkey=mRNA;gene=fam118b;product=family with sequence similarity 118 member B%2C transcript variant X1;transcript_id=XM_039764086.1
828	NC_053155.1	141537750	141537900	151	*	5.36487	5.7794	4.78093	0.703017	0.000309755	0.0190637	Intergenic	-10391	ID=exon-XM_039744721.1-2;Parent=rna-XM_039744721.1;Dbxref=GeneID:120523425,Genbank:XM_039744721.1;gbkey=mRNA;gene=chst7;product=carbohydrate (N-acetylglucosamine 6-O) sulfotransferase 7%2C transcript variant X2;transcript_id=XM_039744721.1
829	NC_053162.1	180186306	180186456	151	*	5.6358	5.08947	6.03113	-0.672674	0.000310133	0.0190637	Intergenic	10641	ID=exon-XM_039764445.1-3;Parent=rna-XM_039764445.1;Dbxref=GeneID:120536082,Genbank:XM_039764445.1;gbkey=mRNA;gene=mapkap1;product=MAPK associated protein 1%2C transcript variant X2;transcript_id=XM_039764445.1
830	NC_053160.1	113634076	113634226	151	*	5.25169	4.54789	5.72267	-0.735683	0.000310143	0.0190637	Intergenic	-86391	ID=exon-XR_005634288.1-1;Parent=rna-XR_005634288.1;Dbxref=GeneID:120532407,Genbank:XR_005634288.1;gbkey=ncRNA;gene=LOC120532407;product=uncharacterized LOC120532407;transcript_id=XR_005634288.1
831	NC_053165.1	140849437	140849587	151	*	5.10158	4.41692	5.564	-0.734226	0.000311128	0.0191012	promoter-TSS (ID=exon-XM_039773624.1-9;Parent=rna-XM_039773624.1;Dbxref=GeneID:120541727,Genbank:XM_039773624.1;Note=The sequence of the model RefSeq transcript was modified relative to this genomic sequence to represent the inferred CDS: deleted 1 base in 1 codon;exception=unclassified transcription discrepancy;gbkey=mRNA;gene=LOC120541727;product=IgGFc-binding protein-like;transcript_id=XM_0397…	-482	ID=exon-XM_039773624.1-9;Parent=rna-XM_039773624.1;Dbxref=GeneID:120541727,Genbank:XM_039773624.1;Note=The sequence of the model RefSeq transcript was modified relative to this genomic sequence to represent the inferred CDS: deleted 1 base in 1 codon;exception=unclassified transcription discrepancy;gbkey=mRNA;gene=LOC120541727;product=IgGFc-binding protein-like;transcript_id=XM_039773624.1
832	NC_053160.1	163207221	163207371	151	*	4.87246	5.33867	4.17936	0.745246	0.000311657	0.0191107	Intergenic	-36761	ID=exon-XM_039759475.1-2;Parent=rna-XM_039759475.1;Dbxref=GeneID:120532954,Genbank:XM_039759475.1;gbkey=mRNA;gene=ror2;product=receptor tyrosine kinase-like orphan receptor 2%2C transcript variant X1;transcript_id=XM_039759475.1
833	NC_053156.1	164326196	164326346	151	*	4.84552	5.31232	4.15111	0.741143	0.000313843	0.0192217	Intergenic	406441	ID=exon-XM_039748174.1-3;Parent=rna-XM_039748174.1;Dbxref=GeneID:120525674,Genbank:XM_039748174.1;gbkey=mRNA;gene=ttc32;product=tetratricopeptide repeat domain 32;transcript_id=XM_039748174.1
834	NW_024386682.1	23412	23562	151	*	6.54974	6.85641	6.15979	0.582592	0.000314882	0.0192622	NA	NA	NA
835	NC_053164.1	32078652	32078802	151	*	5.97848	6.34464	5.48657	0.640632	0.000315912	0.019302	promoter-TSS (ID=exon-XM_039767932.1-2;Parent=rna-XM_039767932.1;Dbxref=GeneID:120538536,Genbank:XM_039767932.1;gbkey=mRNA;gene=LOC120538536;product=tissue-type plasminogen activator-like;transcript_id=XM_039767932.1)	-703	ID=exon-XM_039767932.1-2;Parent=rna-XM_039767932.1;Dbxref=GeneID:120538536,Genbank:XM_039767932.1;gbkey=mRNA;gene=LOC120538536;product=tissue-type plasminogen activator-like;transcript_id=XM_039767932.1
836	NC_053161.1	4414377	4414527	151	*	5.50661	4.83854	5.96148	-0.727478	0.000316299	0.0193026	Intergenic	9150	ID=exon-XM_039760624.1-2;Parent=rna-XM_039760624.1;Dbxref=GeneID:120533712,Genbank:XM_039760624.1;gbkey=mRNA;gene=LOC120533712;product=uncharacterized LOC120533712;transcript_id=XM_039760624.1
837	NC_053156.1	165565073	165565223	151	*	5.56727	5.97515	4.99652	0.690894	0.000317741	0.0193514	Intergenic	37609	ID=exon-XM_039748185.1-22;Parent=rna-XM_039748185.1;Dbxref=GeneID:120525680,Genbank:XM_039748185.1;gbkey=mRNA;gene=LOC120525680;product=pumilio homolog 2-like%2C transcript variant X4;transcript_id=XM_039748185.1
838	NC_053160.1	187172900	187173050	151	*	5.25877	4.5173	5.74612	-0.741185	0.000317927	0.0193514	Intergenic	-436174	ID=exon-XM_039759721.1-1;Parent=rna-XM_039759721.1;Dbxref=GeneID:120533075,Genbank:XM_039759721.1;gbkey=mRNA;gene=grin3a;product=glutamate receptor%2C ionotropic%2C N-methyl-D-aspartate 3A;transcript_id=XM_039759721.1
839	NC_053161.1	79199157	79199307	151	*	4.56911	5.10392	3.70987	0.757367	0.000318238	0.0193514	Intergenic	-2135	ID=exon-XM_039761322.1-8;Parent=rna-XM_039761322.1;Dbxref=GeneID:120534071,Genbank:XM_039761322.1;gbkey=mRNA;gene=tmem110l;product=transmembrane protein 110%2C like;transcript_id=XM_039761322.1
840	NC_053171.1	35163355	35163505	151	*	5.15799	5.59906	4.5195	0.719853	0.000320366	0.0194462	Intergenic	1968	ID=exon-trnak-cuu-14-1;Parent=rna-trnak-cuu-14;Dbxref=GeneID:120519188;Note=transfer RNA lysine (anticodon CUU);anticodon=(pos:35161495..35161497);gbkey=tRNA;gene=trnak-cuu;inference=COORDINATES: profile:tRNAscan-SE:2.0.4;product=tRNA-Lys
841	NC_053162.1	73051239	73051389	151	*	6.16491	5.70675	6.51211	-0.620805	0.000320558	0.0194462	Intergenic	-14523	ID=exon-XM_039763280.1-1;Parent=rna-XM_039763280.1;Dbxref=GeneID:120535433,Genbank:XM_039763280.1;gbkey=mRNA;gene=cbfa2t3;product=CBFA2/RUNX1 partner transcriptional co-repressor 3%2C transcript variant X7;transcript_id=XM_039763280.1
842	NC_053164.1	59233930	59234080	151	*	5.28826	5.70599	4.6979	0.704699	0.000321551	0.0194833	Intergenic	2193	ID=exon-XM_039768736.1-1;Parent=rna-XM_039768736.1;Dbxref=GeneID:120539040,Genbank:XM_039768736.1;gbkey=mRNA;gene=LOC120539040;product=advanced glycosylation end product-specific receptor-like;transcript_id=XM_039768736.1
843	NC_053156.1	11664879	11665029	151	*	5.25335	4.64605	5.67943	-0.70213	0.000324726	0.0196523	promoter-TSS (ID=exon-XM_039746610.1-1;Parent=rna-XM_039746610.1;Dbxref=GeneID:120524832,Genbank:XM_039746610.1;gbkey=mRNA;gene=arhgef25b;product=Rho guanine nucleotide exchange factor (GEF) 25b%2C transcript variant X3;transcript_id=XM_039746610.1)	-558	ID=exon-XM_039746611.1-1;Parent=rna-XM_039746611.1;Dbxref=GeneID:120524832,Genbank:XM_039746611.1;gbkey=mRNA;gene=arhgef25b;product=Rho guanine nucleotide exchange factor (GEF) 25b%2C transcript variant X4;transcript_id=XM_039746611.1
844	NC_053158.1	107972806	107972956	151	*	5.11803	5.56637	4.46407	0.737612	0.000328694	0.0198557	Intergenic	1954	ID=exon-XM_039753207.1-21;Parent=rna-XM_039753207.1;Dbxref=GeneID:120529425,Genbank:XM_039753207.1;gbkey=mRNA;gene=LOC120529425;product=collagen alpha-1(XXI) chain-like;transcript_id=XM_039753207.1
845	NC_053157.1	113474759	113474909	151	*	4.79564	4.07035	5.27604	-0.742112	0.000328866	0.0198557	Intergenic	66012	ID=exon-XM_039751188.1-12;Parent=rna-XM_039751188.1;Dbxref=GeneID:120527595,Genbank:XM_039751188.1;gbkey=mRNA;gene=spata18;product=spermatogenesis associated 18%2C transcript variant X1;transcript_id=XM_039751188.1
846	NC_053158.1	55503644	55503794	151	*	5.19812	5.6324	4.57388	0.723596	0.000329958	0.0198864	Intergenic	-31621	ID=exon-XM_039754668.1-1;Parent=rna-XM_039754668.1;Dbxref=GeneID:120530296,Genbank:XM_039754668.1;gbkey=mRNA;gene=dsc2l;product=desmocollin 2 like;transcript_id=XM_039754668.1
847	NC_053162.1	175324516	175324666	151	*	5.65358	6.03729	5.12932	0.665632	0.000330338	0.0198864	Intergenic	14776	ID=exon-XM_039764338.1-1;Parent=rna-XM_039764338.1;Dbxref=GeneID:120536032,Genbank:XM_039764338.1;gbkey=mRNA;gene=LOC120536032;product=calcium-binding mitochondrial carrier protein SCaMC-2-B%2C transcript variant X2;transcript_id=XM_039764338.1
848	NC_053156.1	42925107	42925257	151	*	5.15831	4.50498	5.60636	-0.720111	0.000330543	0.0198864	Intergenic	-1925	ID=exon-XM_039747062.1-6;Parent=rna-XM_039747062.1;Dbxref=GeneID:120525082,Genbank:XM_039747062.1;gbkey=mRNA;gene=LOC120525082;product=ephrin type-B receptor 4a-like%2C transcript variant X1;transcript_id=XM_039747062.1
849	NC_053165.1	120483628	120483778	151	*	5.08217	5.54282	4.40143	0.727251	0.000330952	0.0198875	Intergenic	-62568	ID=exon-XM_039771353.1-3;Parent=rna-XM_039771353.1;Dbxref=GeneID:120540512,Genbank:XM_039771353.1;gbkey=mRNA;gene=fkbp16;product=FKBP prolyl isomerase 16;transcript_id=XM_039771353.1
850	NC_053156.1	282114840	282114990	151	*	5.00083	4.31723	5.46276	-0.728528	0.000331696	0.0199088	Intergenic	4680	ID=exon-XM_039749315.1-1;Parent=rna-XM_039749315.1;Dbxref=GeneID:120526245,Genbank:XM_039749315.1;gbkey=mRNA;gene=LOC120526245;product=leucine-rich repeat-containing G-protein coupled receptor 6;transcript_id=XM_039749315.1
851	NC_053169.1	96988935	96989085	151	*	4.99133	5.4741	4.26057	0.737291	0.000332281	0.0199205	Intergenic	1791	ID=exon-XR_005630968.1-5;Parent=rna-XR_005630968.1;Dbxref=GeneID:120517038,Genbank:XR_005630968.1;gbkey=misc_RNA;gene=LOC120517038;product=WT1 associated protein%2C transcript variant X3;transcript_id=XR_005630968.1
852	NC_053165.1	76128016	76128166	151	*	5.96095	5.4532	6.33578	-0.646433	0.000333012	0.0199408	Intergenic	-223120	ID=exon-XM_039772340.1-1;Parent=rna-XM_039772340.1;Dbxref=GeneID:120541066,Genbank:XM_039772340.1;gbkey=mRNA;gene=LOC120541066;product=cytochrome c oxidase subunit 5A%2C mitochondrial-like;transcript_id=XM_039772340.1
853	NC_053165.1	36254320	36254470	151	*	5.14521	5.5747	4.53089	0.712435	0.000333536	0.0199488	Intergenic	-19246	ID=id-LOC120540227;Parent=gene-LOC120540227;Dbxref=GeneID:120540227;gbkey=exon;gene=LOC120540227;model_evidence=Supporting evidence includes similarity to: 1 Protein;pseudo=true
854	NW_024382105.1	6979	7129	151	*	6.04247	5.46063	6.45594	-0.689193	0.000335416	0.0200377	NA	NA	NA
855	NC_053160.1	125922265	125922415	151	*	5.511	5.91835	4.94131	0.690939	0.000336127	0.0200568	promoter-TSS (ID=exon-XM_039759268.1-9;Parent=rna-XM_039759268.1;Dbxref=GeneID:120532846,Genbank:XM_039759268.1;gbkey=mRNA;gene=ckmt2b;product=creatine kinase%2C mitochondrial 2b (sarcomeric);transcript_id=XM_039759268.1)	-301	ID=exon-XM_039759268.1-9;Parent=rna-XM_039759268.1;Dbxref=GeneID:120532846,Genbank:XM_039759268.1;gbkey=mRNA;gene=ckmt2b;product=creatine kinase%2C mitochondrial 2b (sarcomeric);transcript_id=XM_039759268.1
856	NW_024386170.1	3698	3848	151	*	7.62682	7.22066	7.9434	-0.589672	0.0003366	0.0200615	NA	NA	NA
857	NC_053161.1	4409052	4409202	151	*	5.40193	4.7314	5.85792	-0.727034	0.000337324	0.0200812	Intergenic	3825	ID=exon-XM_039760624.1-2;Parent=rna-XM_039760624.1;Dbxref=GeneID:120533712,Genbank:XM_039760624.1;gbkey=mRNA;gene=LOC120533712;product=uncharacterized LOC120533712;transcript_id=XM_039760624.1
858	NC_053158.1	134868383	134868533	151	*	5.15301	5.60985	4.48063	0.720469	0.000339932	0.0202129	Intergenic	27903	ID=exon-XM_039754116.1-2;Parent=rna-XM_039754116.1;Dbxref=GeneID:120529904,Genbank:XM_039754116.1;gbkey=mRNA;gene=LOC120529904;product=uncharacterized LOC120529904;transcript_id=XM_039754116.1
859	NC_053159.1	116515765	116515915	151	*	5.29717	5.71556	4.70547	0.697327	0.000340778	0.0202396	promoter-TSS (ID=exon-XM_039756877.1-6;Parent=rna-XM_039756877.1;Dbxref=GeneID:120531452,Genbank:XM_039756877.1;gbkey=mRNA;gene=nsun5;product=NOP2/Sun RNA methyltransferase 5;transcript_id=XM_039756877.1)	74	ID=exon-XM_039756877.1-6;Parent=rna-XM_039756877.1;Dbxref=GeneID:120531452,Genbank:XM_039756877.1;gbkey=mRNA;gene=nsun5;product=NOP2/Sun RNA methyltransferase 5;transcript_id=XM_039756877.1
860	NW_024382154.1	13611	13761	151	*	5.77552	5.26809	6.15018	-0.658492	0.000342149	0.0202974	NA	NA	NA
861	NC_053154.1	16587844	16587994	151	*	6.21763	6.55436	5.77758	0.619146	0.000343147	0.020333	Intergenic	-10200	ID=exon-XM_039744235.1-7;Parent=rna-XM_039744235.1;Dbxref=GeneID:120523183,Genbank:XM_039744235.1;gbkey=mRNA;gene=hsd17b12a;product=hydroxysteroid (17-beta) dehydrogenase 12a;transcript_id=XM_039744235.1
862	NC_053169.1	41123297	41123447	151	*	5.03141	5.49285	4.3489	0.720926	0.000344196	0.0203606	Intergenic	-37745	ID=exon-XM_039738133.1-1;Parent=rna-XM_039738133.1;Dbxref=GeneID:120516454,Genbank:XM_039738133.1;gbkey=mRNA;gene=calm2a;product=calmodulin 2a (phosphorylase kinase%2C delta);transcript_id=XM_039738133.1
863	NC_053155.1	124306449	124306599	151	*	5.25655	5.69233	4.62918	0.716	0.000344536	0.0203606	TTS (ID=exon-XR_005632588.1-3;Parent=rna-XR_005632588.1;Dbxref=GeneID:120523324,Genbank:XR_005632588.1;gbkey=ncRNA;gene=LOC120523324;product=uncharacterized LOC120523324;transcript_id=XR_005632588.1)	2127	ID=exon-XR_005632588.1-3;Parent=rna-XR_005632588.1;Dbxref=GeneID:120523324,Genbank:XR_005632588.1;gbkey=ncRNA;gene=LOC120523324;product=uncharacterized LOC120523324;transcript_id=XR_005632588.1
864	NC_053170.1	38407671	38407821	151	*	5.36108	5.79218	4.74343	0.701399	0.000345145	0.0203606	promoter-TSS (ID=exon-XM_039740031.1-2;Parent=rna-XM_039740031.1;Dbxref=GeneID:120517616,Genbank:XM_039740031.1;gbkey=mRNA;gene=stk40;product=serine/threonine kinase 40;transcript_id=XM_039740031.1)	-881	ID=exon-XM_039740031.1-2;Parent=rna-XM_039740031.1;Dbxref=GeneID:120517616,Genbank:XM_039740031.1;gbkey=mRNA;gene=stk40;product=serine/threonine kinase 40;transcript_id=XM_039740031.1
865	NC_053161.1	9657710	9657860	151	*	5.24707	5.68191	4.62167	0.707341	0.00034521	0.0203606	Intergenic	41046	ID=exon-XM_039760701.1-5;Parent=rna-XM_039760701.1;Dbxref=GeneID:120533762,Genbank:XM_039760701.1;gbkey=mRNA;gene=ahnak;product=AHNAK nucleoprotein%2C transcript variant X2;transcript_id=XM_039760701.1
866	NW_024380278.1	17495	17645	151	*	6.82781	6.43626	7.13545	-0.559469	0.000347736	0.0204859	Intergenic	-1391	ID=exon-XM_039742735.1-1;Parent=rna-XM_039742735.1;Dbxref=GeneID:120520120,Genbank:XM_039742735.1;gbkey=mRNA;gene=LOC120520120;product=keratin%2C type II cytoskeletal 8-like;transcript_id=XM_039742735.1
867	NC_053155.1	199292096	199292246	151	*	5.50766	5.93036	4.90724	0.691186	0.000354654	0.020866	Intergenic	-75782	ID=exon-XM_039745161.1-1;Parent=rna-XM_039745161.1;Dbxref=GeneID:120523650,Genbank:XM_039745161.1;gbkey=mRNA;gene=ccdc80;product=coiled-coil domain containing 80;transcript_id=XM_039745161.1
868	NC_053155.1	254356943	254357093	151	*	5.43631	4.79842	5.8771	-0.703824	0.000355005	0.020866	Intergenic	2591	ID=exon-XM_039745387.1-3;Parent=rna-XM_039745387.1;Dbxref=GeneID:120523788,Genbank:XM_039745387.1;gbkey=mRNA;gene=gpc6a;product=glypican 6a%2C transcript variant X1;transcript_id=XM_039745387.1
869	NC_053154.1	256525077	256525227	151	*	5.16313	5.61197	4.50809	0.726427	0.000356102	0.0209063	Intergenic	37158	ID=exon-XR_005631374.1-3;Parent=rna-XR_005631374.1;Dbxref=GeneID:120519068,Genbank:XR_005631374.1;gbkey=ncRNA;gene=LOC120519068;product=uncharacterized LOC120519068;transcript_id=XR_005631374.1
870	NC_053155.1	198229504	198229654	151	*	6.50857	6.82151	6.10839	0.572178	0.000356689	0.0209084	Intergenic	2918	ID=exon-XR_005632676.1-2;Parent=rna-XR_005632676.1;Dbxref=GeneID:120523649,Genbank:XR_005632676.1;gbkey=ncRNA;gene=LOC120523649;product=uncharacterized LOC120523649%2C transcript variant X2;transcript_id=XR_005632676.1
871	NC_053165.1	53944485	53944635	151	*	5.63919	6.02567	5.1097	0.666926	0.000356956	0.0209084	Intergenic	-11029	ID=exon-XM_039771409.1-1;Parent=rna-XM_039771409.1;Dbxref=GeneID:120540568,Genbank:XM_039771409.1;Note=The sequence of the model RefSeq transcript was modified relative to this genomic sequence to represent the inferred CDS: deleted 2 bases in 1 codon;exception=unclassified transcription discrepancy;gbkey=mRNA;gene=xbp1;product=X-box binding protein 1;transcript_id=XM_039771409.1
872	NC_053157.1	168928543	168928693	151	*	4.50423	5.01103	3.71613	0.745823	0.000357613	0.0209228	Intergenic	26103	ID=exon-XM_039751654.1-1;Parent=rna-XM_039751654.1;Dbxref=GeneID:120527810,Genbank:XM_039751654.1;gbkey=mRNA;gene=maml3;product=mastermind-like transcriptional coactivator 3%2C transcript variant X1;transcript_id=XM_039751654.1
873	NC_053156.1	165511758	165511908	151	*	5.01534	5.47776	4.33067	0.71693	0.000359013	0.0209807	Intergenic	-51709	ID=exon-XM_039748181.1-1;Parent=rna-XM_039748181.1;Dbxref=GeneID:120525679,Genbank:XM_039748181.1;gbkey=mRNA;gene=LOC120525679;product=syndecan-1-like;transcript_id=XM_039748181.1
874	NC_053166.1	11913465	11913615	151	*	4.63326	5.12347	3.88509	0.742107	0.000359725	0.0209841	Intergenic	-56422	ID=exon-XM_039775351.1-1;Parent=rna-XM_039775351.1;Dbxref=GeneID:120542718,Genbank:XM_039775351.1;gbkey=mRNA;gene=tmsb2;product=thymosin beta 2;transcript_id=XM_039775351.1
875	NC_053165.1	24366004	24366154	151	*	5.10652	5.54868	4.46575	0.708188	0.000360078	0.0209841	Intergenic	-2238	ID=exon-XM_039772993.1-1;Parent=rna-XM_039772993.1;Dbxref=GeneID:120541400,Genbank:XM_039772993.1;gbkey=mRNA;gene=taok3a;product=TAO kinase 3a%2C transcript variant X2;transcript_id=XM_039772993.1
876	NC_053165.1	140848823	140848973	151	*	5.5495	4.91113	5.99051	-0.713245	0.000360306	0.0209841	exon (ID=exon-XM_039773624.1-9;Parent=rna-XM_039773624.1;Dbxref=GeneID:120541727,Genbank:XM_039773624.1;Note=The sequence of the model RefSeq transcript was modified relative to this genomic sequence to represent the inferred CDS: deleted 1 base in 1 codon;exception=unclassified transcription discrepancy;gbkey=mRNA;gene=LOC120541727;product=IgGFc-binding protein-like;transcript_id=XM_039773624.1,…	132	ID=exon-XM_039773624.1-9;Parent=rna-XM_039773624.1;Dbxref=GeneID:120541727,Genbank:XM_039773624.1;Note=The sequence of the model RefSeq transcript was modified relative to this genomic sequence to represent the inferred CDS: deleted 1 base in 1 codon;exception=unclassified transcription discrepancy;gbkey=mRNA;gene=LOC120541727;product=IgGFc-binding protein-like;transcript_id=XM_039773624.1
877	NW_024382982.1	3965	4115	151	*	7.24478	6.85289	7.55264	-0.563263	0.000363503	0.0211462	NA	NA	NA
878	NC_053155.1	58050200	58050350	151	*	5.48718	5.90186	4.90293	0.680575	0.000365721	0.021251	Intergenic	-5895	ID=exon-XM_039743748.1-1;Parent=rna-XM_039743748.1;Dbxref=GeneID:120522945,Genbank:XM_039743748.1;gbkey=mRNA;gene=LOC120522945;product=immunoglobulin superfamily member 3-like%2C transcript variant X2;transcript_id=XM_039743748.1
879	NC_053165.1	118127473	118127623	151	*	5.47522	4.91664	5.87689	-0.684101	0.000371071	0.0215142	Intergenic	-162378	ID=exon-XM_039773297.1-1;Parent=rna-XM_039773297.1;Dbxref=GeneID:120541552,Genbank:XM_039773297.1;gbkey=mRNA;gene=rgma;product=repulsive guidance molecule BMP co-receptor a;transcript_id=XM_039773297.1
880	NC_053160.1	186877035	186877185	151	*	5.27543	4.64942	5.71056	-0.703292	0.000371095	0.0215142	Intergenic	294064	ID=exon-XR_005634261.1-2;Parent=rna-XR_005634261.1;Dbxref=GeneID:120532224,Genbank:XR_005634261.1;gbkey=ncRNA;gene=LOC120532224;product=uncharacterized LOC120532224;transcript_id=XR_005634261.1
881	NC_053157.1	211434085	211434235	151	*	5.26563	5.68906	4.66375	0.694047	0.000372262	0.0215295	Intergenic	-33352	ID=exon-XM_039751930.1-1;Parent=rna-XM_039751930.1;Dbxref=GeneID:120527946,Genbank:XM_039751930.1;gbkey=mRNA;gene=cdc25b;product=cell division cycle 25B;transcript_id=XM_039751930.1
882	NC_053162.1	113527778	113527928	151	*	4.81045	4.07297	5.29609	-0.729732	0.000372755	0.0215295	Intergenic	5866	ID=exon-id-LOC120535636-2;Parent=id-LOC120535636;Dbxref=GeneID:120535636;gbkey=V_segment;gene=LOC120535636;model_evidence=Supporting evidence includes similarity to: 3 Proteins%2C and 100%25 coverage of the annotated genomic feature by RNAseq alignments%2C including 3 samples with support for all annotated introns;standard_name=T cell receptor delta variable 2-like%2C transcript variant X1
883	NC_053166.1	158045454	158045604	151	*	5.73107	6.10691	5.22146	0.658122	0.00037296	0.0215295	TTS (ID=exon-XM_039776428.1-12;Parent=rna-XM_039776428.1;Dbxref=GeneID:120543379,Genbank:XM_039776428.1;gbkey=mRNA;gene=LOC120543379;product=probable E3 ubiquitin-protein ligase MGRN1%2C transcript variant X1;transcript_id=XM_039776428.1)	420	ID=exon-XM_039776428.1-12;Parent=rna-XM_039776428.1;Dbxref=GeneID:120543379,Genbank:XM_039776428.1;gbkey=mRNA;gene=LOC120543379;product=probable E3 ubiquitin-protein ligase MGRN1%2C transcript variant X1;transcript_id=XM_039776428.1
884	NC_053171.1	9121471	9121621	151	*	5.34278	5.75433	4.76477	0.693579	0.000373389	0.0215295	TTS (ID=exon-XM_039741636.1-7;Parent=rna-XM_039741636.1;Dbxref=GeneID:120518709,Genbank:XM_039741636.1;gbkey=mRNA;gene=kiaa0586;product=KIAA0586 ortholog%2C transcript variant X1;transcript_id=XM_039741636.1)	676	ID=exon-XM_039741637.1-7;Parent=rna-XM_039741637.1;Dbxref=GeneID:120518709,Genbank:XM_039741637.1;gbkey=mRNA;gene=kiaa0586;product=KIAA0586 ortholog%2C transcript variant X2;transcript_id=XM_039741637.1
885	NC_053163.1	10505155	10505305	151	*	5.10773	4.46001	5.55315	-0.713124	0.000373468	0.0215295	TTS (ID=exon-XM_039765149.1-4;Parent=rna-XM_039765149.1;Dbxref=GeneID:120536703,Genbank:XM_039765149.1;gbkey=mRNA;gene=hsd3b7;product=hydroxy-delta-5-steroid dehydrogenase%2C 3 beta- and steroid delta-isomerase;transcript_id=XM_039765149.1)	461	ID=exon-XM_039765149.1-4;Parent=rna-XM_039765149.1;Dbxref=GeneID:120536703,Genbank:XM_039765149.1;gbkey=mRNA;gene=hsd3b7;product=hydroxy-delta-5-steroid dehydrogenase%2C 3 beta- and steroid delta-isomerase;transcript_id=XM_039765149.1
886	NC_053170.1	29071225	29071375	151	*	5.25286	5.6797	4.64398	0.6929	0.000374349	0.0215559	promoter-TSS (ID=exon-XM_039739646.1-2;Parent=rna-XM_039739646.1;Dbxref=GeneID:120517376,Genbank:XM_039739646.1;gbkey=mRNA;gene=sesn2;product=sestrin 2%2C transcript variant X1;transcript_id=XM_039739646.1)	-128	ID=exon-XM_039739646.1-2;Parent=rna-XM_039739646.1;Dbxref=GeneID:120517376,Genbank:XM_039739646.1;gbkey=mRNA;gene=sesn2;product=sestrin 2%2C transcript variant X1;transcript_id=XM_039739646.1
887	NC_053156.1	247699459	247699609	151	*	4.69632	5.19729	3.92241	0.743874	0.000375141	0.0215771	Intergenic	15638	ID=exon-XM_039748891.1-4;Parent=rna-XM_039748891.1;Dbxref=GeneID:120526043,Genbank:XM_039748891.1;gbkey=mRNA;gene=LOC120526043;product=Krueppel-like factor 11;transcript_id=XM_039748891.1
888	NC_053163.1	168239431	168239581	151	*	5.62689	5.10758	6.00795	-0.659365	0.000377201	0.0216712	promoter-TSS (ID=exon-XM_039767363.1-1;Parent=rna-XM_039767363.1;Dbxref=GeneID:120538011,Genbank:XM_039767363.1;gbkey=mRNA;gene=cbfa2t2;product=CBFA2/RUNX1 partner transcriptional co-repressor 2%2C transcript variant X2;transcript_id=XM_039767363.1)	-20	ID=exon-XM_039767363.1-1;Parent=rna-XM_039767363.1;Dbxref=GeneID:120538011,Genbank:XM_039767363.1;gbkey=mRNA;gene=cbfa2t2;product=CBFA2/RUNX1 partner transcriptional co-repressor 2%2C transcript variant X2;transcript_id=XM_039767363.1
889	NC_053160.1	20039307	20039457	151	*	5.12745	5.55748	4.51203	0.708962	0.000378438	0.0217041	Intergenic	-10116	ID=exon-XM_039758321.1-1;Parent=rna-XM_039758321.1;Dbxref=GeneID:120532379,Genbank:XM_039758321.1;gbkey=mRNA;gene=LOC120532379;product=calpastatin-like%2C transcript variant X8;transcript_id=XM_039758321.1
890	NC_053169.1	52070636	52070786	151	*	5.7005	5.18753	6.07815	-0.65615	0.000378868	0.0217041	Intergenic	353452	ID=exon-XM_039738844.1-4;Parent=rna-XM_039738844.1;Dbxref=GeneID:120516864,Genbank:XM_039738844.1;gbkey=mRNA;gene=map1lc3c;product=microtubule-associated protein 1 light chain 3 gamma;transcript_id=XM_039738844.1
891	NC_053167.1	9856883	9857033	151	*	5.18683	4.55591	5.62431	-0.701084	0.00037905	0.0217041	Intergenic	-5841	ID=exon-XM_039734972.1-1;Parent=rna-XM_039734972.1;Dbxref=GeneID:120514540,Genbank:XM_039734972.1;gbkey=mRNA;gene=ccndbp1;product=cyclin D-type binding-protein 1;transcript_id=XM_039734972.1
892	NC_053154.1	312331311	312331461	151	*	6.03212	6.39226	5.55104	0.629981	0.000381198	0.0217942	Intergenic	9642	ID=exon-XM_039735957.1-1;Parent=rna-XM_039735957.1;Dbxref=GeneID:120515200,Genbank:XM_039735957.1;gbkey=mRNA;gene=LOC120515200;product=V-set domain-containing T-cell activation inhibitor 1-like%2C transcript variant X1;transcript_id=XM_039735957.1
893	NC_053154.1	144535393	144535543	151	*	4.89667	5.37009	4.18734	0.725067	0.000381478	0.0217942	TTS (ID=exon-XR_005631247.1-1;Parent=rna-XR_005631247.1;Dbxref=GeneID:120518503,Genbank:XR_005631247.1;gbkey=ncRNA;gene=LOC120518503;product=uncharacterized LOC120518503;transcript_id=XR_005631247.1)	717	ID=exon-XR_005631247.1-2;Parent=rna-XR_005631247.1;Dbxref=GeneID:120518503,Genbank:XR_005631247.1;gbkey=ncRNA;gene=LOC120518503;product=uncharacterized LOC120518503;transcript_id=XR_005631247.1
894	NW_024380207.1	15458	15608	151	*	6.42621	5.98312	6.76471	-0.603605	0.000384567	0.0219075	promoter-TSS (ID=id-LOC120520107-2;Parent=gene-LOC120520107;Dbxref=GeneID:120520107;gbkey=exon;gene=LOC120520107;model_evidence=Supporting evidence includes similarity to: 43 Proteins%2C and 100%25 coverage of the annotated genomic feature by RNAseq alignments%2C including 5 samples with support for all annotated introns;pseudo=true)	162	ID=id-LOC120520107-3;Parent=gene-LOC120520107;Dbxref=GeneID:120520107;gbkey=exon;gene=LOC120520107;model_evidence=Supporting evidence includes similarity to: 43 Proteins%2C and 100%25 coverage of the annotated genomic feature by RNAseq alignments%2C including 5 samples with support for all annotated introns;pseudo=true
895	NC_053163.1	87903554	87903704	151	*	4.88079	5.37162	4.13112	0.726031	0.000384725	0.0219075	Intergenic	7739	ID=exon-XR_005635291.1-1;Parent=rna-XR_005635291.1;Dbxref=GeneID:120537295,Genbank:XR_005635291.1;gbkey=ncRNA;gene=LOC120537295;product=uncharacterized LOC120537295;transcript_id=XR_005635291.1
896	NC_053161.1	16829384	16829534	151	*	4.86599	5.32803	4.18216	0.720759	0.000385514	0.0219075	Intergenic	-4440	ID=exon-XM_039760838.1-1;Parent=rna-XM_039760838.1;Dbxref=GeneID:120533824,Genbank:XM_039760838.1;gbkey=mRNA;gene=kics2;product=KICSTOR subunit 2;transcript_id=XM_039760838.1
897	NC_053157.1	68219539	68219689	151	*	4.93572	5.39943	4.24819	0.714941	0.000385894	0.0219075	Intergenic	-77787	ID=exon-XM_039750816.1-1;Parent=rna-XM_039750816.1;Dbxref=GeneID:120527419,Genbank:XM_039750816.1;gbkey=mRNA;gene=ptpn13;product=protein tyrosine phosphatase non-receptor type 13%2C transcript variant X2;transcript_id=XM_039750816.1
898	NC_053169.1	26792587	26792737	151	*	5.19872	5.63477	4.57079	0.707154	0.000385971	0.0219075	Intergenic	-41075	ID=exon-XM_039737772.1-1;Parent=rna-XM_039737772.1;Dbxref=GeneID:120516251,Genbank:XM_039737772.1;gbkey=mRNA;gene=col9a1b;product=collagen%2C type IX%2C alpha 1b;transcript_id=XM_039737772.1
899	NC_053159.1	63390264	63390414	151	*	4.51879	5.04065	3.69306	0.738231	0.000386036	0.0219075	Intergenic	-8990	ID=exon-XM_039756128.1-1;Parent=rna-XM_039756128.1;Dbxref=GeneID:120531081,Genbank:XM_039756128.1;gbkey=mRNA;gene=arhgef16;product=Rho guanine nucleotide exchange factor (GEF) 16%2C transcript variant X1;transcript_id=XM_039756128.1
900	NC_053158.1	112444468	112444618	151	*	4.76433	5.2449	4.03863	0.727119	0.000386909	0.0219326	promoter-TSS (ID=exon-XM_039753235.1-15;Parent=rna-XM_039753235.1;Dbxref=GeneID:120529443,Genbank:XM_039753235.1;gbkey=mRNA;gene=agap3;product=ArfGAP with GTPase domain%2C ankyrin repeat and PH domain 3;transcript_id=XM_039753235.1)	-219	ID=exon-XM_039753235.1-15;Parent=rna-XM_039753235.1;Dbxref=GeneID:120529443,Genbank:XM_039753235.1;gbkey=mRNA;gene=agap3;product=ArfGAP with GTPase domain%2C ankyrin repeat and PH domain 3;transcript_id=XM_039753235.1
901	NW_024382239.1	8529	8679	151	*	6.27205	5.81796	6.61691	-0.6044	0.000387961	0.0219678	NA	NA	NA
902	NC_053155.1	58266038	58266188	151	*	4.87851	5.33524	4.20635	0.726736	0.000389451	0.0220277	Intergenic	5808	ID=exon-XM_039743749.1-1;Parent=rna-XM_039743749.1;Dbxref=GeneID:120522948,Genbank:XM_039743749.1;gbkey=mRNA;gene=LOC120522948;product=prostaglandin F2 receptor negative regulator-like;transcript_id=XM_039743749.1
903	NC_053169.1	22058359	22058509	151	*	5.17452	5.59895	4.57061	0.698919	0.000390106	0.0220403	Intergenic	-16584	ID=exon-XM_039738912.1-1;Parent=rna-XM_039738912.1;Dbxref=GeneID:120516907,Genbank:XM_039738912.1;gbkey=mRNA;gene=LOC120516907;product=calpain-2 catalytic subunit-like;transcript_id=XM_039738912.1
904	NC_053155.1	72262451	72262601	151	*	5.09877	5.52825	4.48449	0.702153	0.000393811	0.022225	Intergenic	-43486	ID=exon-XM_039743948.1-1;Parent=rna-XM_039743948.1;Dbxref=GeneID:120523024,Genbank:XM_039743948.1;gbkey=mRNA;gene=LOC120523024;product=adrenodoxin-like;transcript_id=XM_039743948.1
905	NC_053156.1	63473084	63473234	151	*	4.83963	5.30279	4.15331	0.724936	0.000402578	0.0226947	Intergenic	-37514	ID=exon-XM_039747354.1-1;Parent=rna-XM_039747354.1;Dbxref=GeneID:120525230,Genbank:XM_039747354.1;gbkey=mRNA;gene=cd63;product=CD63 molecule;transcript_id=XM_039747354.1
906	NC_053154.1	134787327	134787477	151	*	5.15285	4.53788	5.58265	-0.692648	0.000404391	0.0227618	Intergenic	5389	ID=exon-XR_005634325.1-1;Parent=rna-XR_005634325.1;Dbxref=GeneID:120532596,Genbank:XR_005634325.1;gbkey=misc_RNA;gene=zmat3;product=zinc finger%2C matrin-type 3%2C transcript variant X2;transcript_id=XR_005634325.1
907	NC_053160.1	183964529	183964679	151	*	5.44183	5.84091	4.88827	0.677921	0.00040466	0.0227618	Intergenic	-57437	ID=exon-XM_039759699.1-1;Parent=rna-XM_039759699.1;Dbxref=GeneID:120533062,Genbank:XM_039759699.1;gbkey=mRNA;gene=june;product=JunE proto-oncogene%2C AP-1 transcription factor subunit;transcript_id=XM_039759699.1
908	NW_024378748.1	6496	6646	151	*	6.73439	6.27232	7.08381	-0.607949	0.000405252	0.02277	NA	NA	NA
909	NC_053164.1	117725110	117725260	151	*	4.94818	5.42108	4.24003	0.711916	0.000411235	0.0230563	promoter-TSS (ID=exon-XM_039769574.1-1;Parent=rna-XM_039769574.1;Dbxref=GeneID:120539480,Genbank:XM_039769574.1;gbkey=mRNA;gene=LOC120539480;product=docking protein 2;transcript_id=XM_039769574.1)	24	ID=exon-XM_039769574.1-1;Parent=rna-XM_039769574.1;Dbxref=GeneID:120539480,Genbank:XM_039769574.1;gbkey=mRNA;gene=LOC120539480;product=docking protein 2;transcript_id=XM_039769574.1
910	NW_024379550.1	3916	4066	151	*	6.78374	6.40164	7.08554	-0.556014	0.000411867	0.0230563	NA	NA	NA
911	NC_053156.1	275529987	275530137	151	*	5.69213	5.15337	6.08351	-0.657518	0.00041207	0.0230563	Intergenic	17113	ID=exon-XM_039749214.1-1;Parent=rna-XM_039749214.1;Dbxref=GeneID:120526185,Genbank:XM_039749214.1;gbkey=mRNA;gene=LOC120526185;product=hematopoietic progenitor cell antigen CD34-like%2C transcript variant X1;transcript_id=XM_039749214.1
912	NC_053169.1	66920199	66920349	151	*	4.88471	5.33326	4.2303	0.71679	0.000412155	0.0230563	Intergenic	-85738	ID=exon-XM_039738200.1-1;Parent=rna-XM_039738200.1;Dbxref=GeneID:120516496,Genbank:XM_039738200.1;gbkey=mRNA;gene=LOC120516496;product=polyribonucleotide nucleotidyltransferase 1%2C mitochondrial;transcript_id=XM_039738200.1
913	NW_024377351.1	170340	170490	151	*	7.71978	7.32986	8.02643	-0.554277	0.000414301	0.0231508	NA	NA	NA
914	NC_053171.1	34174219	34174369	151	*	5.81991	6.18699	5.32633	0.640576	0.000414752	0.0231508	Intergenic	9774	ID=exon-XM_039742186.1-1;Parent=rna-XM_039742186.1;Dbxref=GeneID:120519089,Genbank:XM_039742186.1;gbkey=mRNA;gene=LOC120519089;product=type-1 angiotensin II receptor B;transcript_id=XM_039742186.1
915	NC_053167.1	26372688	26372838	151	*	5.14245	5.57277	4.52644	0.701081	0.000416001	0.0231951	Intergenic	-2997	ID=exon-XM_039734848.1-5;Parent=rna-XM_039734848.1;Dbxref=GeneID:120514455,Genbank:XM_039734848.1;gbkey=mRNA;gene=LOC120514455;product=ankyrin repeat domain-containing protein SOWAHD%2C transcript variant X4;transcript_id=XM_039734848.1
916	NC_053160.1	162135767	162135917	151	*	5.017	5.47889	4.33352	0.721676	0.000416724	0.0232101	Intergenic	-246608	ID=exon-XR_005634258.1-1;Parent=rna-XR_005634258.1;Dbxref=GeneID:120532215,Genbank:XR_005634258.1;gbkey=ncRNA;gene=LOC120532215;product=uncharacterized LOC120532215;transcript_id=XR_005634258.1
917	NC_053155.1	81834462	81834612	151	*	5.06025	4.44003	5.49259	-0.696324	0.000418552	0.0232819	Intergenic	-263910	ID=exon-XM_039746241.1-1;Parent=rna-XM_039746241.1;Dbxref=GeneID:120524385,Genbank:XM_039746241.1;gbkey=mRNA;gene=LOC120524385;product=limbic system associated membrane protein;transcript_id=XM_039746241.1
918	NW_024382586.1	3163	3313	151	*	6.01763	5.53327	6.37961	-0.626611	0.00041918	0.0232819	NA	NA	NA
919	NC_053154.1	320131738	320131888	151	*	4.9627	5.4395	4.24568	0.711865	0.000419625	0.0232819	Intergenic	29593	ID=exon-XM_039737007.1-14;Parent=rna-XM_039737007.1;Dbxref=GeneID:120515718,Genbank:XM_039737007.1;gbkey=mRNA;gene=nap1l4a;product=nucleosome assembly protein 1-like 4a%2C transcript variant X5;transcript_id=XM_039737007.1
920	NC_053155.1	48050399	48050549	151	*	4.92001	5.36589	4.2713	0.709841	0.000419839	0.0232819	Intergenic	-76909	ID=exon-XM_039743637.1-1;Parent=rna-XM_039743637.1;Dbxref=GeneID:120522884,Genbank:XM_039743637.1;gbkey=mRNA;gene=mid1;product=midline 1%2C transcript variant X4;transcript_id=XM_039743637.1
921	NW_024380825.1	11184	11334	151	*	5.51431	4.9188	5.93459	-0.696602	0.000420634	0.0233006	NA	NA	NA
922	NW_024386210.1	4195	4345	151	*	4.94772	5.40994	4.26349	0.714211	0.000422417	0.023374	NA	NA	NA
923	NC_053156.1	304592769	304592919	151	*	5.25486	5.67455	4.66055	0.68788	0.000422961	0.0233788	Intergenic	-11061	ID=exon-XM_039749879.1-6;Parent=rna-XM_039749879.1;Dbxref=GeneID:120526724,Genbank:XM_039749879.1;gbkey=mRNA;gene=rbks;product=ribokinase;transcript_id=XM_039749879.1
924	NC_053168.1	118749612	118749762	151	*	4.88711	5.34968	4.20212	0.715361	0.000425057	0.0234692	Intergenic	-14073	ID=exon-XM_039736186.1-11;Parent=rna-XM_039736186.1;Dbxref=GeneID:120515344,Genbank:XM_039736186.1;gbkey=mRNA;gene=stk3;product=serine/threonine kinase 3 (STE20 homolog%2C yeast)%2C transcript variant X1;transcript_id=XM_039736186.1
925	NC_053159.1	64917969	64918119	151	*	5.25336	5.67717	4.65067	0.689276	0.000426804	0.0235402	promoter-TSS (ID=exon-XM_039756171.1-8;Parent=rna-XM_039756171.1;Dbxref=GeneID:120531100,Genbank:XM_039756171.1;gbkey=mRNA;gene=kcnab2a;product=potassium voltage-gated channel%2C shaker-related subfamily%2C beta member 2 a%2C transcript variant X1;transcript_id=XM_039756171.1)	-548	ID=exon-XM_039756179.1-9;Parent=rna-XM_039756179.1;Dbxref=GeneID:120531100,Genbank:XM_039756179.1;gbkey=mRNA;gene=kcnab2a;product=potassium voltage-gated channel%2C shaker-related subfamily%2C beta member 2 a%2C transcript variant X8;transcript_id=XM_039756179.1
926	NC_053158.1	199929433	199929583	151	*	4.81615	5.31497	4.04743	0.719068	0.000428162	0.0235874	Intergenic	53281	ID=exon-XR_005633807.1-6;Parent=rna-XR_005633807.1;Dbxref=GeneID:120529803,Genbank:XR_005633807.1;gbkey=ncRNA;gene=LOC120529803;product=uncharacterized LOC120529803%2C transcript variant X2;transcript_id=XR_005633807.1
927	NC_053164.1	55716689	55716839	151	*	4.81828	4.12415	5.28495	-0.719015	0.000428585	0.0235874	Intergenic	-5430	ID=exon-XM_039768685.1-1;Parent=rna-XM_039768685.1;Dbxref=GeneID:120539009,Genbank:XM_039768685.1;gbkey=mRNA;gene=LOC120539009;product=uncharacterized LOC120539009%2C transcript variant X1;transcript_id=XM_039768685.1
928	NW_024386170.1	6611	6761	151	*	5.42436	4.87276	5.82242	-0.672662	0.000431348	0.0236893	NA	NA	NA
929	NC_053156.1	289283248	289283398	151	*	5.16854	5.59047	4.5697	0.688245	0.000431571	0.0236893	TTS (ID=exon-XM_039749394.1-2;Parent=rna-XM_039749394.1;Dbxref=GeneID:120526283,Genbank:XM_039749394.1;gbkey=mRNA;gene=nras;product=NRAS proto-oncogene%2C GTPase;transcript_id=XM_039749394.1)	787	ID=exon-XM_039749394.1-2;Parent=rna-XM_039749394.1;Dbxref=GeneID:120526283,Genbank:XM_039749394.1;gbkey=mRNA;gene=nras;product=NRAS proto-oncogene%2C GTPase;transcript_id=XM_039749394.1
930	NW_024380283.1	6571	6721	151	*	5.98262	5.46809	6.3611	-0.640756	0.000431829	0.0236893	NA	NA	NA
931	NC_053170.1	38627152	38627302	151	*	4.82686	5.29412	4.13142	0.717704	0.000432564	0.0237042	Intergenic	55064	ID=exon-XM_039739306.1-6;Parent=rna-XM_039739306.1;Dbxref=GeneID:120517153,Genbank:XM_039739306.1;gbkey=mRNA;gene=eva1ba;product=eva-1 homolog Ba (C. elegans)%2C transcript variant X3;transcript_id=XM_039739306.1
932	NW_024382230.1	28812	28962	151	*	7.41603	7.11934	7.66199	-0.465455	0.000433154	0.023711	Intergenic	-5991	ID=exon-XM_039742926.1-1;Parent=rna-XM_039742926.1;Dbxref=GeneID:120521021,Genbank:XM_039742926.1;gbkey=mRNA;gene=LOC120521021;product=mast cell protease 3-like;transcript_id=XM_039742926.1
933	NC_053167.1	79228464	79228614	151	*	4.94281	5.38996	4.2914	0.711675	0.000434882	0.0237801	Intergenic	-79356	ID=exon-XM_039735289.1-1;Parent=rna-XM_039735289.1;Dbxref=GeneID:120514755,Genbank:XM_039735289.1;gbkey=mRNA;gene=gorab;product=golgin%2C rab6-interacting;transcript_id=XM_039735289.1
934	NC_053164.1	34434012	34434162	151	*	5.65063	5.13268	6.03095	-0.656431	0.000438006	0.0239253	Intergenic	-43193	ID=exon-XM_039768326.1-1;Parent=rna-XM_039768326.1;Dbxref=GeneID:120538826,Genbank:XM_039768326.1;gbkey=mRNA;gene=zmiz2;product=zinc finger%2C MIZ-type containing 2;transcript_id=XM_039768326.1
935	NC_053157.1	13787671	13787821	151	*	5.53486	4.93227	5.95863	-0.677557	0.000439107	0.0239597	promoter-TSS (ID=exon-XM_039750270.1-1;Parent=rna-XM_039750270.1;Dbxref=GeneID:120527145,Genbank:XM_039750270.1;gbkey=mRNA;gene=trim2a;product=tripartite motif containing 2a%2C transcript variant X3;transcript_id=XM_039750270.1)	-137	ID=exon-XM_039750270.1-1;Parent=rna-XM_039750270.1;Dbxref=GeneID:120527145,Genbank:XM_039750270.1;gbkey=mRNA;gene=trim2a;product=tripartite motif containing 2a%2C transcript variant X3;transcript_id=XM_039750270.1
1442	NC_053163.1	135177353	135177503	151	*	4.5337	5.01024	3.81728	0.603476	0.00143609	0.0507274	Intergenic	9431	ID=exon-XM_039764600.1-5;Parent=rna-XM_039764600.1;Dbxref=GeneID:120536277,Genbank:XM_039764600.1;gbkey=mRNA;gene=LOC120536277;product=mast cell protease 1A-like;transcript_id=XM_039764600.1
936	NC_053171.1	13648610	13648760	151	*	5.31408	5.73066	4.72603	0.676348	0.000440662	0.0240189	Intergenic	25810	ID=exon-XM_039741025.1-3;Parent=rna-XM_039741025.1;Dbxref=GeneID:120518301,Genbank:XM_039741025.1;gbkey=mRNA;gene=znf628;product=zinc finger protein 628%2C transcript variant X1;transcript_id=XM_039741025.1
937	NC_053156.1	116339143	116339293	151	*	5.73251	6.12624	5.18924	0.664052	0.000441813	0.0240559	Intergenic	-282444	ID=exon-XM_039747852.1-1;Parent=rna-XM_039747852.1;Dbxref=GeneID:120525501,Genbank:XM_039747852.1;gbkey=mRNA;gene=LOC120525501;product=prolyl endopeptidase;transcript_id=XM_039747852.1
938	NC_053154.1	264928843	264928993	151	*	5.0206	5.50357	4.28935	0.713418	0.00044345	0.0241193	Intergenic	256412	ID=exon-XM_039773261.1-1;Parent=rna-XM_039773261.1;Dbxref=GeneID:120541529,Genbank:XM_039773261.1;gbkey=mRNA;gene=lrmda;product=leucine rich melanocyte differentiation associated%2C transcript variant X2;transcript_id=XM_039773261.1
939	NC_053168.1	137039719	137039869	151	*	4.95985	4.24727	5.43469	-0.709342	0.000444923	0.0241737	Intergenic	-16205	ID=exon-XM_039736733.1-3;Parent=rna-XM_039736733.1;Dbxref=GeneID:120515611,Genbank:XM_039736733.1;gbkey=mRNA;gene=kcng2;product=potassium voltage-gated channel%2C subfamily G%2C member 2%2C transcript variant X9;transcript_id=XM_039736733.1
1446	NC_053167.1	128465232	128465382	151	*	4.66292	5.12123	3.98733	0.601998	0.0014402	0.0507426	Intergenic	38862	ID=exon-XM_039734542.1-1;Parent=rna-XM_039734542.1;Dbxref=GeneID:120514260,Genbank:XM_039734542.1;gbkey=mRNA;gene=pde4ba;product=phosphodiesterase 4B%2C cAMP-specific a%2C transcript variant X1;transcript_id=XM_039734542.1
940	NC_053155.1	62707566	62707716	151	*	5.61625	5.99595	5.09948	0.649809	0.000448018	0.0243159	Intergenic	14966	ID=exon-XM_039743847.1-38;Parent=rna-XM_039743847.1;Dbxref=GeneID:120522977,Genbank:XM_039743847.1;gbkey=mRNA;gene=dop1b;product=DOP1 leucine zipper like protein B%2C transcript variant X1;transcript_id=XM_039743847.1
941	NC_053164.1	143529697	143529847	151	*	5.07486	4.3785	5.54253	-0.710515	0.000448901	0.0243356	Intergenic	-2920	ID=exon-XM_039769740.1-6;Parent=rna-XM_039769740.1;Dbxref=GeneID:120539557,Genbank:XM_039769740.1;gbkey=mRNA;gene=msrb3;product=methionine sulfoxide reductase B3%2C transcript variant X4;transcript_id=XM_039769740.1
942	NW_024381710.1	346	496	151	*	5.20036	4.51774	5.66185	-0.703005	0.000449335	0.0243356	NA	NA	NA
1462	NC_053160.1	145854372	145854522	151	*	4.64108	5.09221	3.98111	0.599779	0.00146697	0.0511683	Intergenic	-41021	ID=exon-XM_039759383.1-1;Parent=rna-XM_039759383.1;Dbxref=GeneID:120532904,Genbank:XM_039759383.1;gbkey=mRNA;gene=idh3b;product=isocitrate dehydrogenase (NAD(+)) 3 non-catalytic subunit beta%2C transcript variant X1;transcript_id=XM_039759383.1
1453	NC_053171.1	13869195	13869345	151	*	4.70666	5.14072	4.08287	0.599133	0.00145181	0.0509252	Intergenic	-9426	ID=exon-XM_039742235.1-3;Parent=rna-XM_039742235.1;Dbxref=GeneID:120519123,Genbank:XM_039742235.1;gbkey=mRNA;gene=LOC120519123;product=pleckstrin homology domain-containing family G member 3%2C transcript variant X3;transcript_id=XM_039742235.1
943	NC_053156.1	165558531	165558681	151	*	4.41793	4.9475	3.57239	0.725783	0.000450112	0.0243519	Intergenic	44151	ID=exon-XM_039748185.1-22;Parent=rna-XM_039748185.1;Dbxref=GeneID:120525680,Genbank:XM_039748185.1;gbkey=mRNA;gene=LOC120525680;product=pumilio homolog 2-like%2C transcript variant X4;transcript_id=XM_039748185.1
944	NC_053154.1	252921342	252921492	151	*	4.9516	5.40386	4.28919	0.707437	0.000451685	0.0244111	Intergenic	6366	ID=exon-XM_039771949.1-1;Parent=rna-XM_039771949.1;Dbxref=GeneID:120540844,Genbank:XM_039771949.1;gbkey=mRNA;gene=hectd2;product=HECT domain containing 2%2C transcript variant X2;transcript_id=XM_039771949.1
1429	NC_053165.1	135241880	135242030	151	*	4.88298	5.31294	4.26771	0.598508	0.00140295	0.0500584	TTS (ID=exon-XM_039773529.1-17;Parent=rna-XM_039773529.1;Dbxref=GeneID:120541674,Genbank:XM_039773529.1;gbkey=mRNA;gene=megf11;product=multiple EGF-like-domains 11%2C transcript variant X1;transcript_id=XM_039773529.1)	149	ID=exon-XM_039773532.1-18;Parent=rna-XM_039773532.1;Dbxref=GeneID:120541674,Genbank:XM_039773532.1;gbkey=mRNA;gene=megf11;product=multiple EGF-like-domains 11%2C transcript variant X4;transcript_id=XM_039773532.1
1455	NC_053154.1	25247668	25247818	151	*	4.80396	5.22667	4.20353	0.597775	0.00145235	0.0509252	Intergenic	-45152	ID=exon-XM_039744812.1-5;Parent=rna-XM_039744812.1;Dbxref=GeneID:120523467,Genbank:XM_039744812.1;gbkey=mRNA;gene=syt12;product=synaptotagmin XII%2C transcript variant X2;transcript_id=XM_039744812.1
945	NC_053157.1	27814320	27814470	151	*	5.0336	5.48792	4.3667	0.700328	0.000452561	0.0244325	Intergenic	144290	ID=exon-XR_005633291.1-3;Parent=rna-XR_005633291.1;Dbxref=GeneID:120527212,Genbank:XR_005633291.1;gbkey=ncRNA;gene=LOC120527212;product=uncharacterized LOC120527212;transcript_id=XR_005633291.1
946	NC_053154.1	229582791	229582941	151	*	5.36326	5.78432	4.76617	0.680823	0.000453122	0.024437	Intergenic	-41987	ID=exon-XM_039770097.1-1;Parent=rna-XM_039770097.1;Dbxref=GeneID:120539687,Genbank:XM_039770097.1;gbkey=mRNA;gene=c1h10orf90;product=chromosome 1 C10orf90 homolog%2C transcript variant X7;transcript_id=XM_039770097.1
1491	NC_053160.1	145357548	145357698	151	*	4.76315	5.19293	4.14825	0.596636	0.00151653	0.0518914	Intergenic	63792	ID=exon-XM_039759380.1-3;Parent=rna-XM_039759380.1;Dbxref=GeneID:120532902,Genbank:XM_039759380.1;gbkey=mRNA;gene=LOC120532902;product=globoside alpha-1%2C3-N-acetylgalactosaminyltransferase 1-like%2C transcript variant X1;transcript_id=XM_039759380.1
1437	NC_053157.1	10849556	10849706	151	*	4.98352	5.39548	4.4047	0.59578	0.00142611	0.0506314	Intergenic	-19184	ID=exon-XM_039750239.1-48;Parent=rna-XM_039750239.1;Dbxref=GeneID:120527135,Genbank:XM_039750239.1;gbkey=mRNA;gene=lrba;product=LPS responsive beige-like anchor protein%2C transcript variant X2;transcript_id=XM_039750239.1
1436	NC_053156.1	21466607	21466757	151	*	4.94113	5.34833	4.37172	0.595765	0.00141937	0.0504272	Intergenic	-30558	ID=exon-XM_039746777.1-1;Parent=rna-XM_039746777.1;Dbxref=GeneID:120524912,Genbank:XM_039746777.1;Note=The sequence of the model RefSeq transcript was modified relative to this genomic sequence to represent the inferred CDS: deleted 1 base in 1 codon;exception=unclassified transcription discrepancy;gbkey=mRNA;gene=LOC120524912;product=keratin%2C type II cytoskeletal 8-like;transcript_id=XM_039746…
947	NC_053166.1	15341190	15341340	151	*	5.56206	5.04012	5.94452	-0.647377	0.000454951	0.0245097	Intergenic	-1141635	ID=exon-XM_039774544.1-1;Parent=rna-XM_039774544.1;Dbxref=GeneID:120542238,Genbank:XM_039774544.1;gbkey=mRNA;gene=LOC120542238;product=teneurin-2-like%2C transcript variant X1;transcript_id=XM_039774544.1
948	NC_053170.1	21051469	21051619	151	*	5.32438	4.75696	5.73057	-0.67174	0.000456082	0.0245356	Intergenic	3175	ID=exon-XM_039740432.1-7;Parent=rna-XM_039740432.1;Dbxref=GeneID:120517920,Genbank:XM_039740432.1;gbkey=mRNA;gene=LOC120517920;product=polycomb protein SCMH1-like%2C transcript variant X2;transcript_id=XM_039740432.1
1499	NC_053166.1	154748698	154748848	151	*	4.81402	5.29524	4.08683	0.595346	0.00153793	0.0523168	Intergenic	-17472	ID=exon-XM_039776254.1-1;Parent=rna-XM_039776254.1;Dbxref=GeneID:120543261,Genbank:XM_039776254.1;gbkey=mRNA;gene=bhlha15;product=basic helix-loop-helix family%2C member a15;transcript_id=XM_039776254.1
1474	NC_053156.1	20797078	20797228	151	*	4.77642	5.20191	4.1703	0.595332	0.00148259	0.0513152	promoter-TSS (ID=exon-XM_039746761.1-6;Parent=rna-XM_039746761.1;Dbxref=GeneID:120524907,Genbank:XM_039746761.1;gbkey=mRNA;gene=spryd3;product=SPRY domain containing 3%2C transcript variant X1;transcript_id=XM_039746761.1)	-999	ID=exon-XM_039746763.1-6;Parent=rna-XM_039746763.1;Dbxref=GeneID:120524907,Genbank:XM_039746763.1;gbkey=mRNA;gene=spryd3;product=SPRY domain containing 3%2C transcript variant X3;transcript_id=XM_039746763.1
1481	NC_053164.1	31708291	31708441	151	*	4.92318	5.37326	4.26547	0.595295	0.00150224	0.0517269	Intergenic	-5466	ID=exon-XM_039768285.1-1;Parent=rna-XM_039768285.1;Dbxref=GeneID:120538803,Genbank:XM_039768285.1;gbkey=mRNA;gene=LOC120538803;product=uncharacterized LOC120538803;transcript_id=XM_039768285.1
1478	NC_053166.1	20903289	20903439	151	*	4.8369	5.27745	4.19953	0.595211	0.00149598	0.0516388	Intergenic	11585	ID=exon-XM_039774317.1-23;Parent=rna-XM_039774317.1;Dbxref=GeneID:120542138,Genbank:XM_039774317.1;gbkey=mRNA;gene=pdgfrb;product=platelet-derived growth factor receptor%2C beta polypeptide;transcript_id=XM_039774317.1
949	NC_053154.1	335938026	335938176	151	*	5.76692	6.12985	5.28083	0.639018	0.000456394	0.0245356	Intergenic	10079	ID=exon-XM_039738958.1-2;Parent=rna-XM_039738958.1;Dbxref=GeneID:120516934,Genbank:XM_039738958.1;gbkey=mRNA;gene=lrp5;product=low density lipoprotein receptor-related protein 5%2C transcript variant X1;transcript_id=XM_039738958.1
950	NC_053166.1	81164247	81164397	151	*	5.49251	4.94637	5.88773	-0.66543	0.000458514	0.0246236	Intergenic	3271	ID=exon-XM_039775173.1-1;Parent=rna-XM_039775173.1;Dbxref=GeneID:120542601,Genbank:XM_039775173.1;gbkey=mRNA;gene=si:dkey-8e10.3;product=serine/threonine-protein kinase SBK1;transcript_id=XM_039775173.1
951	NC_053162.1	122037349	122037499	151	*	5.17564	5.59289	4.58624	0.685819	0.000460572	0.0247081	Intergenic	-4907	ID=exon-XM_039763677.1-15;Parent=rna-XM_039763677.1;Dbxref=GeneID:120535690,Genbank:XM_039763677.1;gbkey=mRNA;gene=plekhg6;product=pleckstrin homology domain containing%2C family G (with RhoGef domain) member 6%2C transcript variant X3;transcript_id=XM_039763677.1
1471	NC_053154.1	283303333	283303483	151	*	4.78474	5.21176	4.17552	0.594956	0.00147533	0.0511683	Intergenic	-15175	ID=exon-XM_039775691.1-1;Parent=rna-XM_039775691.1;Dbxref=GeneID:120542916,Genbank:XM_039775691.1;gbkey=mRNA;gene=ablim1b;product=actin binding LIM protein 1b%2C transcript variant X6;transcript_id=XM_039775691.1
1487	NC_053164.1	18462548	18462698	151	*	4.78962	5.22509	4.16289	0.59492	0.00151174	0.0518599	Intergenic	25238	ID=exon-XM_039768115.1-1;Parent=rna-XM_039768115.1;Dbxref=GeneID:120538709,Genbank:XM_039768115.1;gbkey=mRNA;gene=sipa1l3;product=signal-induced proliferation-associated 1 like 3%2C transcript variant X2;transcript_id=XM_039768115.1
1479	NC_053160.1	39716014	39716164	151	*	4.72945	5.16541	4.10172	0.594894	0.0014975	0.0516561	Intergenic	30836	ID=exon-XM_039758510.1-5;Parent=rna-XM_039758510.1;Dbxref=GeneID:120532484,Genbank:XM_039758510.1;gbkey=mRNA;gene=ndufs4;product=NADH:ubiquinone oxidoreductase subunit S4;transcript_id=XM_039758510.1
952	NC_053166.1	43084931	43085081	151	*	5.11123	5.55597	4.46496	0.692441	0.000461257	0.0247189	Intergenic	22985	ID=exon-XR_005636234.1-4;Parent=rna-XR_005636234.1;Dbxref=GeneID:120542777,Genbank:XR_005636234.1;gbkey=ncRNA;gene=LOC120542777;product=uncharacterized LOC120542777;transcript_id=XR_005636234.1
953	NC_053163.1	167423253	167423403	151	*	5.07336	5.52638	4.4093	0.693232	0.000463811	0.0248297	Intergenic	10193	ID=exon-XM_039767346.1-1;Parent=rna-XM_039767346.1;Dbxref=GeneID:120538003,Genbank:XM_039767346.1;gbkey=mRNA;gene=cebpb;product=CCAAT enhancer binding protein beta;transcript_id=XM_039767346.1
1485	NC_053164.1	144293750	144293900	151	*	4.78646	5.21707	4.16982	0.594299	0.00150937	0.0518429	Intergenic	-272711	ID=exon-XM_039769744.1-1;Parent=rna-XM_039769744.1;Dbxref=GeneID:120539562,Genbank:XM_039769744.1;gbkey=mRNA;gene=llph;product=LLP homolog%2C long-term synaptic facilitation factor%2C transcript variant X1;transcript_id=XM_039769744.1
954	NC_053171.1	22947741	22947891	151	*	5.50606	5.93795	4.88678	0.681217	0.000465097	0.0248725	Intergenic	-11460	ID=exon-XM_039741778.1-1;Parent=rna-XM_039741778.1;Dbxref=GeneID:120518803,Genbank:XM_039741778.1;gbkey=mRNA;gene=si:dkey-177p2.6;product=uncharacterized protein LOC568712 homolog%2C transcript variant X1;transcript_id=XM_039741778.1
955	NC_053169.1	52556798	52556948	151	*	5.93898	5.47087	6.29184	-0.619533	0.000465994	0.0248943	Intergenic	-52244	ID=exon-XM_039737946.1-1;Parent=rna-XM_039737946.1;Dbxref=GeneID:120516343,Genbank:XM_039737946.1;Note=The sequence of the model RefSeq transcript was modified relative to this genomic sequence to represent the inferred CDS: inserted 1 base in 1 codon;exception=unclassified transcription discrepancy;gbkey=mRNA;gene=LOC120516343;product=interferon regulatory factor 2-binding protein 2-A-like;trans…
1497	NC_053158.1	56949432	56949582	151	*	5.07321	5.49744	4.46967	0.592682	0.00152902	0.0521093	Intergenic	-182123	ID=exon-XM_039754172.1-1;Parent=rna-XM_039754172.1;Dbxref=GeneID:120529974,Genbank:XM_039754172.1;gbkey=mRNA;gene=LOC120529974;product=uncharacterized LOC120529974;transcript_id=XM_039754172.1
1440	NC_053166.1	145196509	145196659	151	*	5.21332	5.60723	4.66972	0.592179	0.00143505	0.0507274	Intergenic	11427	ID=exon-XM_039776053.1-16;Parent=rna-XM_039776053.1;Dbxref=GeneID:120543155,Genbank:XM_039776053.1;gbkey=mRNA;gene=rgs11;product=regulator of G protein signaling 11;transcript_id=XM_039776053.1
1483	NC_053156.1	52641422	52641572	151	*	4.87695	5.29666	4.28259	0.591948	0.00150617	0.0518152	Intergenic	18570	ID=exon-XM_039749648.1-1;Parent=rna-XM_039749648.1;Dbxref=GeneID:120526483,Genbank:XM_039749648.1;gbkey=mRNA;gene=LOC120526483;product=leucine-rich repeat and calponin homology domain-containing protein 4-like;transcript_id=XM_039749648.1
1511	NC_053159.1	18663364	18663514	151	*	4.78045	5.22856	4.12697	0.591342	0.00157365	0.0531303	Intergenic	-21768	ID=exon-XM_039755463.1-1;Parent=rna-XM_039755463.1;Dbxref=GeneID:120530825,Genbank:XM_039755463.1;gbkey=mRNA;gene=spen;product=spen family transcriptional repressor%2C transcript variant X1;transcript_id=XM_039755463.1
956	NC_053169.1	57396115	57396265	151	*	5.40396	5.8133	4.83033	0.673356	0.000467144	0.0249297	Intergenic	5605	ID=exon-XR_005630872.1-3;Parent=rna-XR_005630872.1;Dbxref=GeneID:120516610,Genbank:XR_005630872.1;gbkey=ncRNA;gene=LOC120516610;product=uncharacterized LOC120516610;transcript_id=XR_005630872.1
1434	NC_053154.1	203428649	203428799	151	*	5.01985	5.43288	4.4389	0.591094	0.00141301	0.0502713	promoter-TSS (ID=exon-XR_005635440.1-5;Parent=rna-XR_005635440.1;Dbxref=GeneID:120538083,Genbank:XR_005635440.1;gbkey=ncRNA;gene=LOC120538083;product=uncharacterized LOC120538083%2C transcript variant X1;transcript_id=XR_005635440.1)	-603	ID=exon-XR_005635440.1-5;Parent=rna-XR_005635440.1;Dbxref=GeneID:120538083,Genbank:XR_005635440.1;gbkey=ncRNA;gene=LOC120538083;product=uncharacterized LOC120538083%2C transcript variant X1;transcript_id=XR_005635440.1
957	NW_024386580.1	5818	5968	151	*	5.2887	4.64964	5.73005	-0.686997	0.000467869	0.0249423	NA	NA	NA
1439	NC_053156.1	305122615	305122765	151	*	5.11841	5.51337	4.57279	0.590706	0.00143367	0.0507274	Intergenic	-36218	ID=exon-XM_039749544.1-1;Parent=rna-XM_039749544.1;Dbxref=GeneID:120526393,Genbank:XM_039749544.1;gbkey=mRNA;gene=babam2;product=BRISC and BRCA1 A complex member 2;transcript_id=XM_039749544.1
958	NC_053158.1	167316136	167316286	151	*	5.36866	5.80696	4.73602	0.681225	0.000469508	0.024998	Intergenic	-21234	ID=exon-XM_039753605.1-2;Parent=rna-XM_039753605.1;Dbxref=GeneID:120529630,Genbank:XM_039753605.1;gbkey=mRNA;gene=esyt2b;product=extended synaptotagmin-like protein 2b%2C transcript variant X3;transcript_id=XM_039753605.1
1468	NC_053159.1	177380559	177380709	151	*	4.99153	5.3901	4.43895	0.590456	0.0014745	0.0511683	Intergenic	5925	ID=exon-XM_039757626.1-6;Parent=rna-XM_039757626.1;Dbxref=GeneID:120531843,Genbank:XM_039757626.1;gbkey=mRNA;gene=metap1d;product=methionyl aminopeptidase type 1D (mitochondrial)%2C transcript variant X2;transcript_id=XM_039757626.1
959	NC_053162.1	43392231	43392381	151	*	4.84563	5.31894	4.13655	0.711169	0.000469895	0.024998	Intergenic	-15324	ID=exon-XM_039763020.1-2;Parent=rna-XM_039763020.1;Dbxref=GeneID:120535285,Genbank:XM_039763020.1;gbkey=mRNA;gene=bcar1;product=BCAR1 scaffold protein%2C Cas family member%2C transcript variant X3;transcript_id=XM_039763020.1
1458	NC_053164.1	39021184	39021334	151	*	5.10711	5.52487	4.51668	0.589534	0.00146007	0.0510903	Intergenic	-42071	ID=exon-XM_039768431.1-1;Parent=rna-XM_039768431.1;Dbxref=GeneID:120538866,Genbank:XM_039768431.1;gbkey=mRNA;gene=hk2;product=hexokinase 2;transcript_id=XM_039768431.1
960	NW_024381875.1	15560	15710	151	*	5.74787	5.16275	6.16298	-0.668825	0.000471107	0.0250219	NA	NA	NA
1463	NC_053158.1	183523236	183523386	151	*	5.04951	5.45153	4.49023	0.589257	0.00146817	0.0511683	Intergenic	-14461	ID=exon-XM_039753722.1-1;Parent=rna-XM_039753722.1;Dbxref=GeneID:120529686,Genbank:XM_039753722.1;gbkey=mRNA;gene=scrib;product=scribble planar cell polarity protein%2C transcript variant X12;transcript_id=XM_039753722.1
1524	NC_053168.1	33017729	33017879	151	*	4.7816	5.20508	4.17959	0.588943	0.00160935	0.0538752	Intergenic	5139	ID=exon-XM_039737402.1-2;Parent=rna-XM_039737402.1;Dbxref=GeneID:120515989,Genbank:XM_039737402.1;gbkey=mRNA;gene=scxa;product=scleraxis bHLH transcription factor a;transcript_id=XM_039737402.1
961	NC_053162.1	139442604	139442754	151	*	5.06355	4.42237	5.5059	-0.690322	0.000471646	0.0250219	Intergenic	2966	ID=exon-XM_039763993.1-1;Parent=rna-XM_039763993.1;Dbxref=GeneID:120535865,Genbank:XM_039763993.1;gbkey=mRNA;gene=LOC120535865;product=A disintegrin and metalloproteinase with thrombospondin motifs 8-like;transcript_id=XM_039763993.1
1484	NC_053157.1	14684602	14684752	151	*	5.01021	5.44167	4.39182	0.587998	0.00150775	0.0518344	Intergenic	-3581	ID=exon-XM_039750280.1-6;Parent=rna-XM_039750280.1;Dbxref=GeneID:120527151,Genbank:XM_039750280.1;gbkey=mRNA;gene=dchs2;product=dachsous cadherin-related 2;transcript_id=XM_039750280.1
1492	NC_053164.1	140629269	140629419	151	*	5.05468	5.47721	4.45464	0.587903	0.0015199	0.0519721	Intergenic	-7698	ID=exon-XM_039769695.1-1;Parent=rna-XM_039769695.1;Dbxref=GeneID:120539541,Genbank:XM_039769695.1;gbkey=mRNA;gene=pyroxd1;product=pyridine nucleotide-disulphide oxidoreductase domain 1;transcript_id=XM_039769695.1
1506	NC_053170.1	82087156	82087306	151	*	5.13672	5.54388	4.56737	0.586948	0.00155243	0.0525908	Intergenic	5857	ID=exon-XM_039739408.1-1;Parent=rna-XM_039739408.1;Dbxref=GeneID:120517231,Genbank:XM_039739408.1;gbkey=mRNA;gene=LOC120517231;product=inactive rhomboid protein 2-like%2C transcript variant X2;transcript_id=XM_039739408.1
1532	NC_053171.1	37352317	37352467	151	*	4.8312	5.29301	4.14789	0.586771	0.00162634	0.0541367	Intergenic	8077	ID=exon-XM_039741448.1-4;Parent=rna-XM_039741448.1;Dbxref=GeneID:120518579,Genbank:XM_039741448.1;gbkey=mRNA;gene=fosab;product=v-fos FBJ murine osteosarcoma viral oncogene homolog Ab;transcript_id=XM_039741448.1
962	NW_024383410.1	6995	7145	151	*	5.6496	5.1083	6.04231	-0.650626	0.000471815	0.0250219	Intergenic	-61111	ID=exon-XM_039743076.1-1;Parent=rna-XM_039743076.1;Dbxref=GeneID:120521498,Genbank:XM_039743076.1;gbkey=mRNA;gene=LOC120521498;product=E3 ubiquitin-protein ligase Midline-1-like;transcript_id=XM_039743076.1
1517	NC_053154.1	76262705	76262855	151	*	4.93316	5.34834	4.34789	0.585946	0.001595	0.0536411	Intergenic	-57920	ID=exon-XM_039751104.1-1;Parent=rna-XM_039751104.1;Dbxref=GeneID:120527545,Genbank:XM_039751104.1;gbkey=mRNA;gene=mef2d;product=myocyte enhancer factor 2d%2C transcript variant X4;transcript_id=XM_039751104.1
963	NC_053165.1	140845183	140845333	151	*	5.31803	4.68543	5.75631	-0.688166	0.000472777	0.0250469	TTS (ID=exon-XM_039773624.1-10;Parent=rna-XM_039773624.1;Dbxref=GeneID:120541727,Genbank:XM_039773624.1;Note=The sequence of the model RefSeq transcript was modified relative to this genomic sequence to represent the inferred CDS: deleted 1 base in 1 codon;exception=unclassified transcription discrepancy;gbkey=mRNA;gene=LOC120541727;product=IgGFc-binding protein-like;transcript_id=XM_039773624.1)	553	ID=exon-XM_039773624.1-10;Parent=rna-XM_039773624.1;Dbxref=GeneID:120541727,Genbank:XM_039773624.1;Note=The sequence of the model RefSeq transcript was modified relative to this genomic sequence to represent the inferred CDS: deleted 1 base in 1 codon;exception=unclassified transcription discrepancy;gbkey=mRNA;gene=LOC120541727;product=IgGFc-binding protein-like;transcript_id=XM_039773624.1
1473	NC_053160.1	147321905	147322055	151	*	5.2925	5.67929	4.76243	0.585367	0.00147797	0.0511902	Intergenic	-45854	ID=exon-XM_039759396.1-9;Parent=rna-XM_039759396.1;Dbxref=GeneID:120532912,Genbank:XM_039759396.1;gbkey=mRNA;gene=LOC120532912;product=lysine-specific demethylase 4C-like%2C transcript variant X1;transcript_id=XM_039759396.1
964	NC_053158.1	36067852	36068002	151	*	5.33318	5.76527	4.71351	0.685608	0.000475725	0.0251769	Intergenic	11640	ID=exon-XR_005633923.1-3;Parent=rna-XR_005633923.1;Dbxref=GeneID:120530214,Genbank:XR_005633923.1;gbkey=ncRNA;gene=LOC120530214;product=uncharacterized LOC120530214;transcript_id=XR_005633923.1
965	NC_053166.1	27441233	27441383	151	*	5.51538	4.94028	5.92546	-0.665636	0.000476896	0.0252127	Intergenic	36552	ID=exon-XM_039775644.1-7;Parent=rna-XM_039775644.1;Dbxref=GeneID:120542915,Genbank:XM_039775644.1;gbkey=mRNA;gene=LOC120542915;product=G-protein coupled receptor family C group 6 member A-like%2C transcript variant X1;transcript_id=XM_039775644.1
1538	NC_053163.1	103721720	103721870	151	*	4.83171	5.28066	4.17643	0.585004	0.00163996	0.0544002	Intergenic	154074	ID=exon-XM_039766278.1-2;Parent=rna-XM_039766278.1;Dbxref=GeneID:120537376,Genbank:XM_039766278.1;gbkey=mRNA;gene=il1rapl2;product=interleukin 1 receptor accessory protein-like 2;transcript_id=XM_039766278.1
1536	NC_053160.1	67810954	67811104	151	*	4.97079	5.3908	4.37584	0.584501	0.00162989	0.0541367	Intergenic	-8443	ID=exon-XM_039758786.1-1;Parent=rna-XM_039758786.1;Dbxref=GeneID:120532626,Genbank:XM_039758786.1;gbkey=mRNA;gene=si:ch73-234b20.5;product=uncharacterized protein LOC449923 homolog;transcript_id=XM_039758786.1
1454	NC_053160.1	90135572	90135722	151	*	5.25535	5.63638	4.7361	0.584316	0.00145189	0.0509252	Intergenic	16527	ID=exon-XM_039759009.1-3;Parent=rna-XM_039759009.1;Dbxref=GeneID:120532709,Genbank:XM_039759009.1;gbkey=mRNA;gene=prdm6;product=PR domain containing 6%2C transcript variant X2;transcript_id=XM_039759009.1
1514	NC_053171.1	39834100	39834250	151	*	4.93128	5.33697	4.36485	0.583727	0.00157939	0.0532215	Intergenic	4804	ID=exon-XM_039742299.1-3;Parent=rna-XM_039742299.1;Dbxref=GeneID:120519151,Genbank:XM_039742299.1;gbkey=mRNA;gene=LOC120519151;product=latent-transforming growth factor beta-binding protein 2-like%2C transcript variant X1;transcript_id=XM_039742299.1
1539	NC_053158.1	82307454	82307604	151	*	4.80621	5.23849	4.18615	0.583405	0.00164394	0.054462	Intergenic	17934	ID=exon-XM_039754892.1-1;Parent=rna-XM_039754892.1;Dbxref=GeneID:120530409,Genbank:XM_039754892.1;gbkey=mRNA;gene=myo10;product=myosin X%2C transcript variant X1;transcript_id=XM_039754892.1
1523	NC_053159.1	176888234	176888384	151	*	4.88453	5.29296	4.31269	0.582824	0.00160933	0.0538752	Intergenic	4916	ID=exon-XM_039757623.1-13;Parent=rna-XM_039757623.1;Dbxref=GeneID:120531840,Genbank:XM_039757623.1;gbkey=mRNA;gene=slc25a12;product=solute carrier family 25 member 12;transcript_id=XM_039757623.1
966	NC_053166.1	4937420	4937570	151	*	5.1151	4.43926	5.57352	-0.69592	0.000480414	0.0253724	promoter-TSS (ID=exon-XM_039774507.1-3;Parent=rna-XM_039774507.1;Dbxref=GeneID:120542212,Genbank:XM_039774507.1;gbkey=mRNA;gene=gfra3;product=GDNF family receptor alpha 3;transcript_id=XM_039774507.1)	120	ID=exon-XM_039774507.1-2;Parent=rna-XM_039774507.1;Dbxref=GeneID:120542212,Genbank:XM_039774507.1;gbkey=mRNA;gene=gfra3;product=GDNF family receptor alpha 3;transcript_id=XM_039774507.1
967	NC_053163.1	34132012	34132162	151	*	5.04183	4.35249	5.50636	-0.703714	0.000482539	0.0254395	Intergenic	-29088	ID=exon-XM_039765684.1-1;Parent=rna-XM_039765684.1;Dbxref=GeneID:120537066,Genbank:XM_039765684.1;gbkey=mRNA;gene=si:ch211-243a20.3;product=uncharacterized protein LOC100151507 homolog;transcript_id=XM_039765684.1
1543	NC_053154.1	222616333	222616483	151	*	5.12786	5.53513	4.5583	0.581836	0.00165362	0.0546756	promoter-TSS (ID=exon-XM_039769342.1-4;Parent=rna-XM_039769342.1;Dbxref=GeneID:120539348,Genbank:XM_039769342.1;gbkey=mRNA;gene=LOC120539348;product=serine protease HTRA1B-like;transcript_id=XM_039769342.1)	-417	ID=exon-XM_039769342.1-4;Parent=rna-XM_039769342.1;Dbxref=GeneID:120539348,Genbank:XM_039769342.1;gbkey=mRNA;gene=LOC120539348;product=serine protease HTRA1B-like;transcript_id=XM_039769342.1
1566	NC_053164.1	142175064	142175214	151	*	4.81425	5.24062	4.20635	0.581673	0.0017379	0.056606	Intergenic	-14408	ID=exon-XM_039769725.1-1;Parent=rna-XM_039769725.1;Dbxref=GeneID:120539550,Genbank:XM_039769725.1;gbkey=mRNA;gene=grip1;product=glutamate receptor interacting protein 1%2C transcript variant X6;transcript_id=XM_039769725.1
968	NC_053164.1	38772749	38772899	151	*	5.52448	5.91006	4.99668	0.662008	0.000482682	0.0254395	Intergenic	2851	ID=exon-XR_005635666.1-2;Parent=rna-XR_005635666.1;Dbxref=GeneID:120539747,Genbank:XR_005635666.1;gbkey=ncRNA;gene=LOC120539747;product=uncharacterized LOC120539747;transcript_id=XR_005635666.1
1488	NC_053170.1	97399640	97399790	151	*	5.05928	5.45979	4.50294	0.581276	0.00151255	0.0518599	Intergenic	16411	ID=exon-XM_039740053.1-5;Parent=rna-XM_039740053.1;Dbxref=GeneID:120517632,Genbank:XM_039740053.1;gbkey=mRNA;gene=LOC120517632;product=UDP-GlcNAc:betaGal beta-1%2C3-N-acetylglucosaminyltransferase-like protein 1;transcript_id=XM_039740053.1
1542	NC_053167.1	18336244	18336394	151	*	4.97892	5.37919	4.42304	0.581064	0.00164949	0.0545742	Intergenic	-4259	ID=exon-XM_039735937.1-1;Parent=rna-XM_039735937.1;Dbxref=GeneID:120515185,Genbank:XM_039735937.1;gbkey=mRNA;gene=LOC120515185;product=probable phospholipid-transporting ATPase IIA;transcript_id=XM_039735937.1
1467	NC_053161.1	81924371	81924521	151	*	5.35186	5.74287	4.81379	0.580931	0.00147291	0.0511683	Intergenic	-13161	ID=exon-XR_005634681.1-4;Parent=rna-XR_005634681.1;Dbxref=GeneID:120534090,Genbank:XR_005634681.1;gbkey=ncRNA;gene=LOC120534090;product=uncharacterized LOC120534090;transcript_id=XR_005634681.1
1457	NC_053156.1	289066781	289066931	151	*	5.27134	5.67667	4.7056	0.580553	0.00145924	0.0510903	Intergenic	-36147	ID=exon-XM_039749390.1-2;Parent=rna-XM_039749390.1;Dbxref=GeneID:120526281,Genbank:XM_039749390.1;gbkey=mRNA;gene=dennd2c;product=DENN/MADD domain containing 2C%2C transcript variant X2;transcript_id=XM_039749390.1
1555	NC_053159.1	121431519	121431669	151	*	4.76378	5.18659	4.16313	0.580097	0.00171173	0.0561326	Intergenic	32838	ID=exon-XM_039756996.1-3;Parent=rna-XM_039756996.1;Dbxref=GeneID:120531520,Genbank:XM_039756996.1;Note=The sequence of the model RefSeq transcript was modified relative to this genomic sequence to represent the inferred CDS: inserted 2 bases in 1 codon;exception=unclassified transcription discrepancy;gbkey=mRNA;gene=auts2a;product=activator of transcription and developmental regulator AUTS2 a;tra…
969	NC_053155.1	197991816	197991966	151	*	5.10003	5.54105	4.46167	0.69137	0.00048323	0.0254421	Intergenic	-53433	ID=exon-XM_039745160.1-1;Parent=rna-XM_039745160.1;Dbxref=GeneID:120523647,Genbank:XM_039745160.1;gbkey=mRNA;gene=dipk2b;product=divergent protein kinase domain 2B;transcript_id=XM_039745160.1
1498	NC_053157.1	29625083	29625233	151	*	5.37599	5.76577	4.84025	0.579695	0.00153751	0.0523168	Intergenic	-20304	ID=exon-XM_039750395.1-1;Parent=rna-XM_039750395.1;Dbxref=GeneID:120527226,Genbank:XM_039750395.1;gbkey=mRNA;gene=tspan36;product=tetraspanin 36;transcript_id=XM_039750395.1
1521	NC_053159.1	111129756	111129906	151	*	5.16794	5.5785	4.59191	0.579186	0.00160032	0.0536785	Intergenic	32465	ID=exon-XM_039756778.1-5;Parent=rna-XM_039756778.1;Dbxref=GeneID:120531398,Genbank:XM_039756778.1;gbkey=mRNA;gene=atp2a3;product=ATPase sarcoplasmic/endoplasmic reticulum Ca2+ transporting 3%2C transcript variant X1;transcript_id=XM_039756778.1
970	NC_053160.1	114619705	114619855	151	*	5.26486	5.6928	4.65373	0.679176	0.000487165	0.0256229	Intergenic	-43860	ID=exon-XM_039759168.1-1;Parent=rna-XM_039759168.1;Dbxref=GeneID:120532788,Genbank:XM_039759168.1;gbkey=mRNA;gene=LOC120532788;product=caspase activity and apoptosis inhibitor 1%2C transcript variant X1;transcript_id=XM_039759168.1
971	NC_053164.1	167075538	167075688	151	*	5.56502	5.96594	5.0079	0.663494	0.00048958	0.0257234	Intergenic	-6642	ID=exon-XM_039770076.1-2;Parent=rna-XM_039770076.1;Dbxref=GeneID:120539702,Genbank:XM_039770076.1;gbkey=mRNA;gene=LOC120539702;product=ninjurin-2-like%2C transcript variant X1;transcript_id=XM_039770076.1
1544	NC_053161.1	41547717	41547867	151	*	4.92245	5.33663	4.3392	0.578538	0.00165559	0.0547053	promoter-TSS (ID=exon-XM_039761029.1-1;Parent=rna-XM_039761029.1;Dbxref=GeneID:120533915,Genbank:XM_039761029.1;gbkey=mRNA;gene=fgl2a;product=fibrinogen-like 2a;transcript_id=XM_039761029.1)	-731	ID=exon-XM_039761029.1-1;Parent=rna-XM_039761029.1;Dbxref=GeneID:120533915,Genbank:XM_039761029.1;gbkey=mRNA;gene=fgl2a;product=fibrinogen-like 2a;transcript_id=XM_039761029.1
1568	NC_053154.1	144479994	144480144	151	*	4.83766	5.24511	4.26776	0.578406	0.00173978	0.0566073	Intergenic	-54429	ID=exon-XR_005631247.1-1;Parent=rna-XR_005631247.1;Dbxref=GeneID:120518503,Genbank:XR_005631247.1;gbkey=ncRNA;gene=LOC120518503;product=uncharacterized LOC120518503;transcript_id=XR_005631247.1
1583	NC_053154.1	252825004	252825154	151	*	4.72406	5.19867	4.01203	0.578394	0.0017836	0.0574829	Intergenic	-66872	ID=exon-XR_005631371.1-1;Parent=rna-XR_005631371.1;Dbxref=GeneID:120519037,Genbank:XR_005631371.1;gbkey=ncRNA;gene=LOC120519037;product=uncharacterized LOC120519037;transcript_id=XR_005631371.1
1500	NC_053168.1	120393697	120393847	151	*	5.12736	5.52109	4.58408	0.578158	0.00153898	0.0523168	Intergenic	-108554	ID=exon-XR_005630675.1-1;Parent=rna-XR_005630675.1;Dbxref=GeneID:120515634,Genbank:XR_005630675.1;gbkey=ncRNA;gene=LOC120515634;product=uncharacterized LOC120515634;transcript_id=XR_005630675.1
972	NC_053164.1	74625613	74625763	151	*	5.20444	5.63237	4.59334	0.681646	0.000491613	0.0258036	Intergenic	-18460	ID=exon-XM_039769056.1-3;Parent=rna-XM_039769056.1;Dbxref=GeneID:120539203,Genbank:XM_039769056.1;gbkey=mRNA;gene=plcb3;product=phospholipase C%2C beta 3 (phosphatidylinositol-specific)%2C transcript variant X1;transcript_id=XM_039769056.1
973	NC_053156.1	247231007	247231157	151	*	4.56651	5.08728	3.74355	0.713667	0.000496401	0.0260282	Intergenic	-3465	ID=exon-XM_039748883.1-4;Parent=rna-XM_039748883.1;Dbxref=GeneID:120526039,Genbank:XM_039748883.1;gbkey=mRNA;gene=ywhaqa;product=tyrosine 3-monooxygenase/tryptophan 5-monooxygenase activation protein%2C theta polypeptide a;transcript_id=XM_039748883.1
1530	NC_053164.1	38771348	38771498	151	*	5.24201	5.63298	4.70401	0.576876	0.00162543	0.0541367	Intergenic	-1867	ID=exon-XR_005635666.1-3;Parent=rna-XR_005635666.1;Dbxref=GeneID:120539747,Genbank:XR_005635666.1;gbkey=ncRNA;gene=LOC120539747;product=uncharacterized LOC120539747;transcript_id=XR_005635666.1
1587	NC_053168.1	112473698	112473848	151	*	4.7178	5.15153	4.0947	0.576428	0.00178956	0.0575296	Intergenic	-58543	ID=exon-XM_039737531.1-1;Parent=rna-XM_039737531.1;Dbxref=GeneID:120516076,Genbank:XM_039737531.1;gbkey=mRNA;gene=galnt1;product=UDP-N-acetyl-alpha-D-galactosamine:polypeptide N-acetylgalactosaminyltransferase 1%2C transcript variant X1;transcript_id=XM_039737531.1
1567	NC_053161.1	124224060	124224210	151	*	4.94071	5.33786	4.39089	0.576325	0.00173863	0.056606	Intergenic	-55021	ID=exon-XM_039761745.1-1;Parent=rna-XM_039761745.1;Dbxref=GeneID:120534273,Genbank:XM_039761745.1;gbkey=mRNA;gene=rps16;product=ribosomal protein S16;transcript_id=XM_039761745.1
974	NC_053170.1	93640587	93640737	151	*	5.10509	5.54039	4.47873	0.688861	0.000498008	0.0260856	TTS (ID=exon-XM_039740344.1-2;Parent=rna-XM_039740344.1;Dbxref=GeneID:120517844,Genbank:XM_039740344.1;gbkey=mRNA;gene=ccdc57;product=coiled-coil domain containing 57%2C transcript variant X1;transcript_id=XM_039740344.1)	836	ID=exon-XM_039740345.1-2;Parent=rna-XM_039740345.1;Dbxref=GeneID:120517844,Genbank:XM_039740345.1;gbkey=mRNA;gene=ccdc57;product=coiled-coil domain containing 57%2C transcript variant X2;transcript_id=XM_039740345.1
1522	NC_053166.1	46324178	46324328	151	*	5.04782	5.45075	4.48676	0.576171	0.00160198	0.0536989	Intergenic	35395	ID=exon-XR_005636212.1-6;Parent=rna-XR_005636212.1;Dbxref=GeneID:120542604,Genbank:XR_005636212.1;gbkey=ncRNA;gene=LOC120542604;product=uncharacterized LOC120542604%2C transcript variant X2;transcript_id=XR_005636212.1
1556	NC_053168.1	17716363	17716513	151	*	5.01606	5.41343	4.4658	0.576078	0.00171199	0.0561326	Intergenic	-101649	ID=exon-XM_039737264.1-1;Parent=rna-XM_039737264.1;Dbxref=GeneID:120515900,Genbank:XM_039737264.1;gbkey=mRNA;gene=LOC120515900;product=iroquois-class homeodomain protein irx-4-like%2C transcript variant X5;transcript_id=XM_039737264.1
1476	NC_053170.1	9686079	9686229	151	*	5.3631	5.75992	4.81391	0.575953	0.0014869	0.0513947	Intergenic	12488	ID=exon-XM_039740463.1-1;Parent=rna-XM_039740463.1;Dbxref=GeneID:120517938,Genbank:XM_039740463.1;gbkey=mRNA;gene=LOC120517938;product=C-C chemokine receptor type 7-like;transcript_id=XM_039740463.1
975	NC_053166.1	67323170	67323320	151	*	5.2114	5.6476	4.58317	0.685216	0.00049944	0.0261338	Intergenic	-5867	ID=exon-XM_039776133.1-1;Parent=rna-XM_039776133.1;Dbxref=GeneID:120543198,Genbank:XM_039776133.1;gbkey=mRNA;gene=LOC120543198;product=glutathione peroxidase 3-like;transcript_id=XM_039776133.1
1599	NC_053159.1	193929589	193929739	151	*	4.67331	5.1232	4.01599	0.575648	0.00183212	0.0584285	Intergenic	-1802	ID=exon-XM_039757904.1-4;Parent=rna-XM_039757904.1;Dbxref=GeneID:120531976,Genbank:XM_039757904.1;gbkey=mRNA;gene=asnsd1;product=asparagine synthetase domain containing 1%2C transcript variant X2;transcript_id=XM_039757904.1
1448	NC_053156.1	304576368	304576518	151	*	5.35259	5.73611	4.82865	0.57543	0.00144107	0.0507426	TTS (ID=exon-XM_039749879.1-4;Parent=rna-XM_039749879.1;Dbxref=GeneID:120526724,Genbank:XM_039749879.1;gbkey=mRNA;gene=rbks;product=ribokinase;transcript_id=XM_039749879.1)	123	ID=exon-XM_039749879.1-4;Parent=rna-XM_039749879.1;Dbxref=GeneID:120526724,Genbank:XM_039749879.1;gbkey=mRNA;gene=rbks;product=ribokinase;transcript_id=XM_039749879.1
1588	NC_053154.1	252386270	252386420	151	*	4.91094	5.33971	4.29812	0.574988	0.00179113	0.057544	promoter-TSS (ID=exon-XM_039771891.1-1;Parent=rna-XM_039771891.1;Dbxref=GeneID:120540814,Genbank:XM_039771891.1;gbkey=mRNA;gene=LOC120540814;product=ankyrin repeat domain-containing protein 1-like%2C transcript variant X1;transcript_id=XM_039771891.1)	-61	ID=exon-XM_039771898.1-1;Parent=rna-XM_039771898.1;Dbxref=GeneID:120540814,Genbank:XM_039771898.1;gbkey=mRNA;gene=LOC120540814;product=ankyrin repeat domain-containing protein 1-like%2C transcript variant X2;transcript_id=XM_039771898.1
1480	NC_053159.1	103286214	103286364	151	*	5.1956	5.58342	4.66358	0.574968	0.00150215	0.0517269	TTS (ID=exon-XM_039756656.1-12;Parent=rna-XM_039756656.1;Dbxref=GeneID:120531344,Genbank:XM_039756656.1;gbkey=mRNA;gene=nos2b;product=nitric oxide synthase 2b%2C inducible;transcript_id=XM_039756656.1)	450	ID=exon-XM_039756656.1-14;Parent=rna-XM_039756656.1;Dbxref=GeneID:120531344,Genbank:XM_039756656.1;gbkey=mRNA;gene=nos2b;product=nitric oxide synthase 2b%2C inducible;transcript_id=XM_039756656.1
976	NC_053169.1	77443752	77443902	151	*	5.32661	5.73463	4.75558	0.671568	0.000501152	0.0261965	Intergenic	-34990	ID=exon-XM_039738817.1-1;Parent=rna-XM_039738817.1;Dbxref=GeneID:120516852,Genbank:XM_039738817.1;gbkey=mRNA;gene=LOC120516852;product=exportin-1%2C transcript variant X1;transcript_id=XM_039738817.1
1540	NC_053159.1	25124909	25125059	151	*	5.13326	5.53573	4.57311	0.574575	0.00164432	0.054462	Intergenic	-15664	ID=exon-XM_039755612.1-2;Parent=rna-XM_039755612.1;Dbxref=GeneID:120530880,Genbank:XM_039755612.1;gbkey=mRNA;gene=casz1;product=castor zinc finger 1%2C transcript variant X5;transcript_id=XM_039755612.1
1606	NC_053168.1	130216162	130216312	151	*	4.68242	5.10307	4.08618	0.574173	0.00185099	0.0588006	Intergenic	-94873	ID=exon-XM_039736747.1-6;Parent=rna-XM_039736747.1;Dbxref=GeneID:120515619,Genbank:XM_039736747.1;gbkey=mRNA;gene=LOC120515619;product=carboxypeptidase Q-like%2C transcript variant X3;transcript_id=XM_039736747.1
1558	NC_053160.1	45023723	45023873	151	*	4.99235	5.38603	4.44919	0.574107	0.00171818	0.0562633	Intergenic	15459	ID=exon-XM_039758029.1-4;Parent=rna-XM_039758029.1;Dbxref=GeneID:120532140,Genbank:XM_039758029.1;gbkey=mRNA;gene=LOC120532140;product=C-X-C motif chemokine 11-1-like;transcript_id=XM_039758029.1
1534	NC_053160.1	33074757	33074907	151	*	5.32964	5.72969	4.77418	0.573773	0.00162944	0.0541367	Intergenic	6700	ID=exon-XM_039758013.1-1;Parent=rna-XM_039758013.1;Dbxref=GeneID:120532119,Genbank:XM_039758013.1;gbkey=mRNA;gene=LOC120532119;product=serine/threonine-protein kinase pim-2-like%2C transcript variant X2;transcript_id=XM_039758013.1
1551	NC_053155.1	314983465	314983615	151	*	5.34598	5.74665	4.78934	0.573708	0.0016994	0.0558993	Intergenic	253936	ID=exon-XM_039745933.1-5;Parent=rna-XM_039745933.1;Dbxref=GeneID:120524079,Genbank:XM_039745933.1;gbkey=mRNA;gene=efnb2a;product=ephrin-B2a;transcript_id=XM_039745933.1
977	NC_053166.1	116360300	116360450	151	*	4.68973	5.17523	3.95259	0.709606	0.000504314	0.0263161	Intergenic	-66748	ID=exon-XM_039774500.1-1;Parent=rna-XM_039774500.1;Dbxref=GeneID:120542210,Genbank:XM_039774500.1;gbkey=mRNA;gene=pdlim7;product=PDZ and LIM domain 7%2C transcript variant X2;transcript_id=XM_039774500.1
1509	NC_053165.1	8954971	8955121	151	*	5.26553	5.63818	4.76178	0.573437	0.00155754	0.0526494	Intergenic	-3898	ID=exon-XM_039771065.1-1;Parent=rna-XM_039771065.1;Dbxref=GeneID:120540365,Genbank:XM_039771065.1;gbkey=mRNA;gene=nr2c2;product=nuclear receptor subfamily 2%2C group C%2C member 2%2C transcript variant X4;transcript_id=XM_039771065.1
1565	NC_053158.1	34674465	34674615	151	*	5.18142	5.57982	4.62918	0.572382	0.0017347	0.0565501	Intergenic	4823	ID=exon-XR_005633919.1-6;Parent=rna-XR_005633919.1;Dbxref=GeneID:120530202,Genbank:XR_005633919.1;gbkey=misc_RNA;gene=LOC120530202;product=ethanolaminephosphotransferase 1-like%2C transcript variant X2;transcript_id=XR_005633919.1
978	NC_053162.1	43388724	43388874	151	*	5.16717	5.5991	4.54783	0.680005	0.000504471	0.0263161	Intergenic	-18831	ID=exon-XM_039763020.1-2;Parent=rna-XM_039763020.1;Dbxref=GeneID:120535285,Genbank:XM_039763020.1;gbkey=mRNA;gene=bcar1;product=BCAR1 scaffold protein%2C Cas family member%2C transcript variant X3;transcript_id=XM_039763020.1
979	NC_053166.1	96433743	96433893	151	*	5.17085	5.59026	4.57711	0.682977	0.000505093	0.0263216	Intergenic	-2484	ID=exon-XM_039774938.1-9;Parent=rna-XM_039774938.1;Dbxref=GeneID:120542450,Genbank:XM_039774938.1;gbkey=mRNA;gene=kmt5c;product=lysine methyltransferase 5C%2C transcript variant X1;transcript_id=XM_039774938.1
1443	NC_053158.1	135275779	135275929	151	*	5.4024	5.78761	4.87528	0.572052	0.00143651	0.0507274	Intergenic	-378798	ID=exon-XM_039754116.1-1;Parent=rna-XM_039754116.1;Dbxref=GeneID:120529904,Genbank:XM_039754116.1;gbkey=mRNA;gene=LOC120529904;product=uncharacterized LOC120529904;transcript_id=XM_039754116.1
1584	NC_053168.1	136326166	136326316	151	*	5.05892	5.44785	4.52478	0.571746	0.0017855	0.0574829	Intergenic	-20549	ID=exon-XM_039737224.1-1;Parent=rna-XM_039737224.1;Dbxref=GeneID:120515872,Genbank:XM_039737224.1;gbkey=mRNA;gene=nfatc1;product=nuclear factor of activated T cells 1%2C transcript variant X5;transcript_id=XM_039737224.1
1631	NC_053160.1	45099921	45100071	151	*	4.97506	5.42309	4.32176	0.571523	0.00191164	0.0597963	Intergenic	9100	ID=exon-XM_039758561.1-1;Parent=rna-XM_039758561.1;Dbxref=GeneID:120532511,Genbank:XM_039758561.1;gbkey=mRNA;gene=rufy3;product=RUN and FYVE domain containing 3%2C transcript variant X11;transcript_id=XM_039758561.1
1582	NC_053165.1	33328714	33328864	151	*	5.29717	5.69863	4.73898	0.571082	0.00178324	0.0574829	promoter-TSS (ID=exon-XM_039771571.1-5;Parent=rna-XM_039771571.1;Dbxref=GeneID:120540642,Genbank:XM_039771571.1;gbkey=mRNA;gene=spred3;product=sprouty related EVH1 domain containing 3%2C transcript variant X1;transcript_id=XM_039771571.1)	48	ID=exon-XM_039771571.1-5;Parent=rna-XM_039771571.1;Dbxref=GeneID:120540642,Genbank:XM_039771571.1;gbkey=mRNA;gene=spred3;product=sprouty related EVH1 domain containing 3%2C transcript variant X1;transcript_id=XM_039771571.1
1594	NC_053169.1	72494841	72494991	151	*	4.88114	5.29486	4.29879	0.570564	0.00181138	0.0579757	Intergenic	-368471	ID=exon-XM_039737832.1-1;Parent=rna-XM_039737832.1;Dbxref=GeneID:120516275,Genbank:XM_039737832.1;gbkey=mRNA;gene=LOC120516275;product=sprouty-related%2C EVH1 domain-containing protein 2-like%2C transcript variant X2;transcript_id=XM_039737832.1
1503	NC_053164.1	128387524	128387674	151	*	5.22519	5.60946	4.69986	0.570553	0.00154319	0.0523509	Intergenic	-39756	ID=exon-XM_039769628.1-2;Parent=rna-XM_039769628.1;Dbxref=GeneID:120539508,Genbank:XM_039769628.1;gbkey=mRNA;gene=dock5;product=dedicator of cytokinesis 5%2C transcript variant X1;transcript_id=XM_039769628.1
1593	NC_053167.1	87653413	87653563	151	*	4.99946	5.40617	4.43099	0.570448	0.00180804	0.0579049	Intergenic	-63542	ID=exon-XM_039735053.1-1;Parent=rna-XM_039735053.1;Dbxref=GeneID:120514587,Genbank:XM_039735053.1;gbkey=mRNA;gene=LOC120514587;product=tctex1 domain-containing protein 4%2C transcript variant X1;transcript_id=XM_039735053.1
980	NC_053154.1	194621588	194621738	151	*	5.82435	6.20613	5.30368	0.637995	0.000505788	0.0263309	Intergenic	26890	ID=exon-XM_039766065.1-4;Parent=rna-XM_039766065.1;Dbxref=GeneID:120537257,Genbank:XM_039766065.1;gbkey=mRNA;gene=her6;product=hairy-related 6;transcript_id=XM_039766065.1
981	NC_053171.1	47703453	47703603	151	*	5.45955	4.86796	5.87789	-0.665715	0.000508459	0.026443	promoter-TSS (ID=exon-XM_039742029.1-1;Parent=rna-XM_039742029.1;Dbxref=GeneID:120518978,Genbank:XM_039742029.1;gbkey=mRNA;gene=samd4a;product=sterile alpha motif domain containing 4A%2C transcript variant X1;transcript_id=XM_039742029.1)	51	ID=exon-XM_039742029.1-1;Parent=rna-XM_039742029.1;Dbxref=GeneID:120518978,Genbank:XM_039742029.1;gbkey=mRNA;gene=samd4a;product=sterile alpha motif domain containing 4A%2C transcript variant X1;transcript_id=XM_039742029.1
1608	NC_053156.1	49173733	49173883	151	*	4.94623	5.36292	4.35795	0.569831	0.00185811	0.0589533	Intergenic	-2377	ID=exon-XM_039747164.1-2;Parent=rna-XM_039747164.1;Dbxref=GeneID:120525124,Genbank:XM_039747164.1;gbkey=mRNA;gene=LOC120525124;product=very-long-chain 3-oxoacyl-CoA reductase-like;transcript_id=XM_039747164.1
1526	NC_053154.1	110974686	110974836	151	*	5.18686	5.56632	4.67053	0.569614	0.00161465	0.0539689	Intergenic	18189	ID=exon-XM_039755998.1-2;Parent=rna-XM_039755998.1;Dbxref=GeneID:120531031,Genbank:XM_039755998.1;gbkey=mRNA;gene=kcne4;product=potassium voltage-gated channel%2C Isk-related family%2C member 4%2C transcript variant X1;transcript_id=XM_039755998.1
1639	NC_053156.1	207844825	207844975	151	*	4.8296	5.25423	4.22527	0.56957	0.00194011	0.0603909	Intergenic	8912	ID=exon-XM_039748388.1-13;Parent=rna-XM_039748388.1;Dbxref=GeneID:120525791,Genbank:XM_039748388.1;gbkey=mRNA;gene=crim1;product=cysteine rich transmembrane BMP regulator 1 (chordin-like)%2C transcript variant X1;transcript_id=XM_039748388.1
1572	NC_053162.1	104510583	104510733	151	*	5.03589	5.44078	4.47099	0.568724	0.00176014	0.057124	Intergenic	-27085	ID=exon-XR_005635053.1-1;Parent=rna-XR_005635053.1;Dbxref=GeneID:120536147,RFAM:RF00619,Genbank:XR_005635053.1;gbkey=ncRNA;gene=LOC120536147;inference=COORDINATES: profile:INFERNAL:1.1.1;product=U6atac minor spliceosomal RNA;transcript_id=XR_005635053.1
1520	NC_053159.1	62491394	62491544	151	*	5.22582	5.60187	4.71581	0.568723	0.00160006	0.0536785	Intergenic	-3235	ID=exon-XM_039756111.1-3;Parent=rna-XM_039756111.1;Dbxref=GeneID:120531075,Genbank:XM_039756111.1;gbkey=mRNA;gene=LOC120531075;product=myo-inositol 2-dehydrogenase-like%2C transcript variant X1;transcript_id=XM_039756111.1
1619	NC_053157.1	183018775	183018925	151	*	4.49511	4.99212	3.73073	0.568685	0.00188933	0.0594499	Intergenic	191165	ID=exon-XM_039751745.1-14;Parent=rna-XM_039751745.1;Dbxref=GeneID:120527854,Genbank:XM_039751745.1;gbkey=mRNA;gene=letm1;product=leucine zipper-EF-hand containing transmembrane protein 1%2C transcript variant X2;transcript_id=XM_039751745.1
1563	NC_053166.1	81602787	81602937	151	*	5.32265	5.72119	4.77011	0.568634	0.00172891	0.0564336	Intergenic	-109057	ID=exon-XM_039775650.1-1;Parent=rna-XM_039775650.1;Dbxref=GeneID:120542917,Genbank:XM_039775650.1;gbkey=mRNA;gene=l1cama;product=L1 cell adhesion molecule%2C paralog a%2C transcript variant X3;transcript_id=XM_039775650.1
982	NC_053159.1	24225631	24225781	151	*	4.6986	5.18387	3.962	0.70978	0.000511037	0.02655	Intergenic	-2235	ID=exon-XM_039755604.1-3;Parent=rna-XM_039755604.1;Dbxref=GeneID:120530878,Genbank:XM_039755604.1;gbkey=mRNA;gene=LOC120530878;product=rho guanine nucleotide exchange factor 19-like%2C transcript variant X3;transcript_id=XM_039755604.1
1512	NC_053169.1	24299527	24299677	151	*	5.27364	5.64478	4.77264	0.567431	0.0015746	0.0531303	Intergenic	2492	ID=exon-XM_039738661.1-7;Parent=rna-XM_039738661.1;Dbxref=GeneID:120516752,Genbank:XM_039738661.1;Note=The sequence of the model RefSeq transcript was modified relative to this genomic sequence to represent the inferred CDS: inserted 2 bases in 1 codon;exception=unclassified transcription discrepancy;gbkey=mRNA;gene=slc17a5;product=solute carrier family 17 member 5;transcript_id=XM_039738661.1
1564	NC_053155.1	116951477	116951627	151	*	5.13403	5.52911	4.58818	0.567233	0.00173357	0.0565495	Intergenic	-4838	ID=exon-XM_039744445.1-20;Parent=rna-XM_039744445.1;Dbxref=GeneID:120523269,Genbank:XM_039744445.1;gbkey=mRNA;gene=LOC120523269;product=very large A-kinase anchor protein;transcript_id=XM_039744445.1
1596	NC_053168.1	135813751	135813901	151	*	5.02201	5.44008	4.43094	0.567098	0.00181419	0.0579928	Intergenic	9352	ID=exon-XR_005630651.1-3;Parent=rna-XR_005630651.1;Dbxref=GeneID:120515418,Genbank:XR_005630651.1;gbkey=ncRNA;gene=LOC120515418;product=uncharacterized LOC120515418%2C transcript variant X1;transcript_id=XR_005630651.1
983	NC_053154.1	328751031	328751181	151	*	4.97825	5.43611	4.30363	0.702958	0.00051339	0.0265934	Intergenic	6358	ID=exon-XM_039737872.1-6;Parent=rna-XM_039737872.1;Dbxref=GeneID:120516294,Genbank:XM_039737872.1;gbkey=mRNA;gene=tet1;product=tet methylcytosine dioxygenase 1;transcript_id=XM_039737872.1
1653	NC_053156.1	147258887	147259037	151	*	4.70517	5.15523	4.0475	0.566663	0.00199775	0.061622	Intergenic	61568	ID=exon-trnal-uaa-19-1;Parent=rna-trnal-uaa-19;Dbxref=GeneID:120527010;Note=transfer RNA leucine (anticodon UAA);anticodon=(pos:147197427..147197429);gbkey=tRNA;gene=trnal-uaa;inference=COORDINATES: profile:tRNAscan-SE:2.0.4;product=tRNA-Leu
1578	NC_053170.1	36075570	36075720	151	*	5.1036	5.50078	4.55371	0.566391	0.00176832	0.0571711	Intergenic	55572	ID=exon-XM_039739754.1-2;Parent=rna-XM_039739754.1;Dbxref=GeneID:120517427,Genbank:XM_039739754.1;gbkey=mRNA;gene=LOC120517427;product=terminal nucleotidyltransferase 5A-like;transcript_id=XM_039739754.1
1614	NC_053167.1	104607521	104607671	151	*	5.03462	5.42153	4.50432	0.566259	0.00188013	0.0594139	promoter-TSS (ID=exon-XM_039735801.1-4;Parent=rna-XM_039735801.1;Dbxref=GeneID:120515079,Genbank:XM_039735801.1;gbkey=mRNA;gene=abca4b;product=ATP-binding cassette%2C sub-family A (ABC1)%2C member 4b;transcript_id=XM_039735801.1)	-140	ID=exon-XM_039735801.1-4;Parent=rna-XM_039735801.1;Dbxref=GeneID:120515079,Genbank:XM_039735801.1;gbkey=mRNA;gene=abca4b;product=ATP-binding cassette%2C sub-family A (ABC1)%2C member 4b;transcript_id=XM_039735801.1
1490	NC_053158.1	175120458	175120608	151	*	5.47067	5.82934	4.99223	0.566042	0.00151603	0.0518914	Intergenic	34695	ID=exon-XM_039753643.1-29;Parent=rna-XM_039753643.1;Dbxref=GeneID:120529655,Genbank:XM_039753643.1;gbkey=mRNA;gene=ttc21a;product=tetratricopeptide repeat domain 21A;transcript_id=XM_039753643.1
984	NC_053165.1	4645536	4645686	151	*	4.96826	5.41058	4.32712	0.697141	0.000513614	0.0265934	TTS (ID=exon-XM_039772881.1-15;Parent=rna-XM_039772881.1;Dbxref=GeneID:120541347,Genbank:XM_039772881.1;gbkey=mRNA;gene=adamts9;product=ADAM metallopeptidase with thrombospondin type 1 motif%2C 9%2C transcript variant X1;transcript_id=XM_039772881.1)	404	ID=exon-XM_039772885.1-16;Parent=rna-XM_039772885.1;Dbxref=GeneID:120541347,Genbank:XM_039772885.1;gbkey=mRNA;gene=adamts9;product=ADAM metallopeptidase with thrombospondin type 1 motif%2C 9%2C transcript variant X4;transcript_id=XM_039772885.1
1635	NC_053160.1	176686801	176686951	151	*	4.89604	5.31783	4.29747	0.565371	0.00192737	0.060141	Intergenic	-82473	ID=exon-XM_039759653.1-1;Parent=rna-XM_039759653.1;Dbxref=GeneID:120533032,Genbank:XM_039759653.1;gbkey=mRNA;gene=il11ra;product=interleukin 11 receptor%2C alpha;transcript_id=XM_039759653.1
1510	NC_053155.1	69251843	69251993	151	*	5.39696	5.76932	4.89375	0.564229	0.00155828	0.0526494	promoter-TSS (ID=exon-XM_039743899.1-1;Parent=rna-XM_039743899.1;Dbxref=GeneID:120523001,Genbank:XM_039743899.1;gbkey=mRNA;gene=slc9a2;product=solute carrier family 9 member 2%2C transcript variant X2;transcript_id=XM_039743899.1)	-81	ID=exon-XM_039743899.1-1;Parent=rna-XM_039743899.1;Dbxref=GeneID:120523001,Genbank:XM_039743899.1;gbkey=mRNA;gene=slc9a2;product=solute carrier family 9 member 2%2C transcript variant X2;transcript_id=XM_039743899.1
985	NC_053154.1	158637598	158637748	151	*	4.97084	5.4343	4.28386	0.693056	0.000513912	0.0265934	Intergenic	-21817	ID=exon-XM_039761291.1-1;Parent=rna-XM_039761291.1;Dbxref=GeneID:120534050,Genbank:XM_039761291.1;gbkey=mRNA;gene=slc7a14a;product=solute carrier family 7 member 14a;transcript_id=XM_039761291.1
1515	NC_053155.1	73502579	73502729	151	*	5.44734	5.82185	4.94019	0.564102	0.00158044	0.0532218	TTS (ID=exon-XM_039743976.1-4;Parent=rna-XM_039743976.1;Dbxref=GeneID:120523037,Genbank:XM_039743976.1;gbkey=mRNA;gene=LOC120523037;product=E3 ubiquitin-protein ligase RNF149-like;transcript_id=XM_039743976.1)	366	ID=exon-XM_039743976.1-4;Parent=rna-XM_039743976.1;Dbxref=GeneID:120523037,Genbank:XM_039743976.1;gbkey=mRNA;gene=LOC120523037;product=E3 ubiquitin-protein ligase RNF149-like;transcript_id=XM_039743976.1
1626	NC_053164.1	143294433	143294583	151	*	5.09596	5.50238	4.52807	0.562766	0.0018964	0.0595022	Intergenic	6661	ID=exon-XM_039769736.1-1;Parent=rna-XM_039769736.1;Dbxref=GeneID:120539556,Genbank:XM_039769736.1;gbkey=mRNA;gene=lemd3;product=LEM domain containing 3;transcript_id=XM_039769736.1
1666	NC_053160.1	81572827	81572977	151	*	4.79335	5.23188	4.16023	0.562697	0.00204015	0.0624755	Intergenic	15360	ID=exon-XM_039758945.1-11;Parent=rna-XM_039758945.1;Dbxref=GeneID:120532679,Genbank:XM_039758945.1;gbkey=mRNA;gene=trim36;product=tripartite motif containing 36%2C transcript variant X3;transcript_id=XM_039758945.1
1507	NC_053154.1	42368644	42368794	151	*	5.42465	5.78792	4.93796	0.562262	0.00155547	0.0526494	promoter-TSS (ID=exon-XR_005631111.1-1;Parent=rna-XR_005631111.1;Dbxref=GeneID:120517816,Genbank:XR_005631111.1;gbkey=ncRNA;gene=LOC120517816;product=uncharacterized LOC120517816;transcript_id=XR_005631111.1)	-96	ID=exon-XR_005631111.1-1;Parent=rna-XR_005631111.1;Dbxref=GeneID:120517816,Genbank:XR_005631111.1;gbkey=ncRNA;gene=LOC120517816;product=uncharacterized LOC120517816;transcript_id=XR_005631111.1
1649	NC_053169.1	918743	918893	151	*	4.95304	5.36825	4.36775	0.561947	0.00197808	0.0611994	Intergenic	-3940	ID=exon-XM_039737918.1-3;Parent=rna-XM_039737918.1;Dbxref=GeneID:120516324,Genbank:XM_039737918.1;gbkey=mRNA;gene=LOC120516324;product=tribbles homolog 1-like;transcript_id=XM_039737918.1
1661	NC_053156.1	235238351	235238501	151	*	4.84428	5.27364	4.23025	0.561938	0.00202261	0.0620889	Intergenic	-27589	ID=exon-XR_005633056.1-1;Parent=rna-XR_005633056.1;Dbxref=GeneID:120525995,Genbank:XR_005633056.1;gbkey=ncRNA;gene=LOC120525995;product=uncharacterized LOC120525995;transcript_id=XR_005633056.1
1609	NC_053158.1	135871398	135871548	151	*	5.08376	5.46927	4.5561	0.561078	0.00186074	0.0590002	Intergenic	-117576	ID=exon-XM_039753388.1-1;Parent=rna-XM_039753388.1;Dbxref=GeneID:120529516,Genbank:XM_039753388.1;gbkey=mRNA;gene=igfbp3;product=insulin-like growth factor binding protein 3;transcript_id=XM_039753388.1
986	NC_053156.1	220303389	220303539	151	*	5.41834	4.73441	5.88042	-0.696435	0.000513959	0.0265934	Intergenic	10907	ID=exon-XM_039749988.1-4;Parent=rna-XM_039749988.1;Dbxref=GeneID:120526870,Genbank:XM_039749988.1;gbkey=mRNA;gene=LOC120526870;product=polymeric immunoglobulin receptor-like;transcript_id=XM_039749988.1
1601	NC_053156.1	117227075	117227225	151	*	5.21132	5.60554	4.66713	0.559464	0.00183355	0.0584285	Intergenic	2002	ID=exon-XM_039747856.1-1;Parent=rna-XM_039747856.1;Dbxref=GeneID:120525504,Genbank:XM_039747856.1;gbkey=mRNA;gene=hace1;product=HECT domain and ankyrin repeat containing E3 ubiquitin protein ligase 1%2C transcript variant X1;transcript_id=XM_039747856.1
1591	NC_053162.1	28855994	28856144	151	*	5.4324	5.82501	4.89127	0.559098	0.00180592	0.057879	Intergenic	-27811	ID=exon-XM_039762802.1-1;Parent=rna-XM_039762802.1;Dbxref=GeneID:120535163,Genbank:XM_039762802.1;gbkey=mRNA;gene=si:ch211-243g18.2;product=uncharacterized protein LOC559906 homolog%2C transcript variant X1;transcript_id=XM_039762802.1
1641	NC_053154.1	36498380	36498530	151	*	5.1161	5.52915	4.5351	0.558278	0.00195704	0.0608099	Intergenic	24050	ID=exon-XM_039746319.1-10;Parent=rna-XM_039746319.1;Dbxref=GeneID:120524476,Genbank:XM_039746319.1;gbkey=mRNA;gene=LOC120524476;product=matrix metalloproteinase-14-like;transcript_id=XM_039746319.1
1537	NC_053162.1	167203964	167204114	151	*	5.83869	6.1893	5.37454	0.558261	0.00163519	0.0542771	Intergenic	-121462	ID=exon-XM_039764159.1-1;Parent=rna-XM_039764159.1;Dbxref=GeneID:120535945,Genbank:XM_039764159.1;gbkey=mRNA;gene=jam3a;product=junctional adhesion molecule 3a;transcript_id=XM_039764159.1
1701	NC_053170.1	46978488	46978638	151	*	4.53879	5.00048	3.85572	0.557887	0.00215757	0.0646527	Intergenic	-256883	ID=exon-XR_005631040.1-1;Parent=rna-XR_005631040.1;Dbxref=GeneID:120517450,Genbank:XR_005631040.1;gbkey=ncRNA;gene=LOC120517450;product=uncharacterized LOC120517450%2C transcript variant X2;transcript_id=XR_005631040.1
1605	NC_053154.1	317686816	317686966	151	*	5.13849	5.51997	4.61837	0.557776	0.00184931	0.0587838	Intergenic	-4827	ID=exon-XM_039736605.1-1;Parent=rna-XM_039736605.1;Dbxref=GeneID:120515534,Genbank:XM_039736605.1;gbkey=mRNA;gene=ptpn5;product=protein tyrosine phosphatase non-receptor type 5%2C transcript variant X2;transcript_id=XM_039736605.1
1694	NC_053158.1	162849800	162849950	151	*	4.69378	5.11433	4.09773	0.557725	0.00213708	0.0643621	Intergenic	-20309	ID=exon-XR_005633780.1-1;Parent=rna-XR_005633780.1;Dbxref=GeneID:120529618,Genbank:XR_005633780.1;gbkey=ncRNA;gene=LOC120529618;product=uncharacterized LOC120529618;transcript_id=XR_005633780.1
1644	NC_053167.1	25318394	25318544	151	*	5.22982	5.61688	4.69923	0.557705	0.00196386	0.0609441	Intergenic	-52705	ID=exon-XM_039735849.1-1;Parent=rna-XM_039735849.1;Dbxref=GeneID:120515121,Genbank:XM_039735849.1;gbkey=mRNA;gene=slc12a5a;product=solute carrier family 12 member 5a%2C transcript variant X1;transcript_id=XM_039735849.1
1702	NC_053166.1	88902027	88902177	151	*	5.1617	5.61394	4.49932	0.55757	0.00215768	0.0646527	Intergenic	-5074	ID=exon-XM_039773806.1-1;Parent=rna-XM_039773806.1;Dbxref=GeneID:120541874,Genbank:XM_039773806.1;gbkey=mRNA;gene=LOC120541874;product=ferritin%2C middle subunit-like;transcript_id=XM_039773806.1
1602	NC_053165.1	147134887	147135037	151	*	5.20417	5.58625	4.68293	0.557322	0.00183571	0.0584608	Intergenic	-30816	ID=exon-XM_039770251.1-2;Parent=rna-XM_039770251.1;Dbxref=GeneID:120539914,Genbank:XM_039770251.1;gbkey=mRNA;gene=LOC120539914;product=DNA-binding protein RFX7-like%2C transcript variant X1;transcript_id=XM_039770251.1
1570	NC_053157.1	81075186	81075336	151	*	5.31906	5.70576	4.78914	0.557073	0.00175288	0.0569607	Intergenic	6678	ID=exon-XM_039750947.1-4;Parent=rna-XM_039750947.1;Dbxref=GeneID:120527485,Genbank:XM_039750947.1;gbkey=mRNA;gene=fgl1;product=fibrinogen-like 1;transcript_id=XM_039750947.1
1504	NC_053164.1	95666095	95666245	151	*	5.54832	5.90124	5.08008	0.556925	0.00154329	0.0523509	Intergenic	-1204	ID=exon-XM_039769302.1-4;Parent=rna-XM_039769302.1;Dbxref=GeneID:120539328,Genbank:XM_039769302.1;gbkey=mRNA;gene=mark4b;product=MAP/microtubule affinity-regulating kinase 4b%2C transcript variant X3;transcript_id=XM_039769302.1
1705	NC_053171.1	56148628	56148778	151	*	4.66736	5.08784	4.07145	0.556884	0.00216619	0.064818	Intergenic	-8600	ID=exon-XM_039741604.1-1;Parent=rna-XM_039741604.1;Dbxref=GeneID:120518687,Genbank:XM_039741604.1;gbkey=mRNA;gene=med6;product=mediator complex subunit 6;transcript_id=XM_039741604.1
1643	NC_053170.1	89742313	89742463	151	*	5.22759	5.64695	4.63394	0.556844	0.00196273	0.0609441	Intergenic	-40622	ID=exon-XR_005631123.1-1;Parent=rna-XR_005631123.1;Dbxref=GeneID:120517850,Genbank:XR_005631123.1;gbkey=ncRNA;gene=LOC120517850;product=uncharacterized LOC120517850;transcript_id=XR_005631123.1
1650	NC_053155.1	30111026	30111176	151	*	5.32056	5.70433	4.79616	0.556673	0.00198292	0.0613119	Intergenic	-70097	ID=exon-XM_039743524.1-1;Parent=rna-XM_039743524.1;Dbxref=GeneID:120522834,Genbank:XM_039743524.1;gbkey=mRNA;gene=LOC120522834;product=ICOS ligand-like;transcript_id=XM_039743524.1
1708	NC_053168.1	68294393	68294543	151	*	4.68332	5.11212	4.07041	0.556602	0.00217692	0.0650247	Intergenic	-70793	ID=exon-XM_039737187.1-9;Parent=rna-XM_039737187.1;Dbxref=GeneID:120515854,Genbank:XM_039737187.1;gbkey=mRNA;gene=si:dkey-12j5.1;product=probable assembly chaperone of rpl4%2C transcript variant X1;transcript_id=XM_039737187.1
1688	NC_053168.1	65960288	65960438	151	*	4.80606	5.22524	4.21279	0.556523	0.00211156	0.0638196	Intergenic	-1874	ID=exon-XR_005630730.1-3;Parent=rna-XR_005630730.1;Dbxref=GeneID:120515909,Genbank:XR_005630730.1;gbkey=ncRNA;gene=LOC120515909;product=uncharacterized LOC120515909;transcript_id=XR_005630730.1
1687	NC_053164.1	58303833	58303983	151	*	4.81004	5.23518	4.20465	0.556344	0.00211082	0.0638196	Intergenic	-2943	ID=exon-XM_039768718.1-1;Parent=rna-XM_039768718.1;Dbxref=GeneID:120539027,Genbank:XM_039768718.1;gbkey=mRNA;gene=nrm;product=nurim;transcript_id=XM_039768718.1
1682	NC_053159.1	128301122	128301272	151	*	4.87918	5.28159	4.31916	0.55608	0.00209731	0.0636101	Intergenic	27243	ID=exon-XM_039757142.1-3;Parent=rna-XM_039757142.1;Dbxref=GeneID:120531593,Genbank:XM_039757142.1;gbkey=mRNA;gene=lrrc75a;product=leucine rich repeat containing 75A%2C transcript variant X2;transcript_id=XM_039757142.1
1674	NC_053158.1	191136259	191136409	151	*	5.12043	5.52019	4.56554	0.555632	0.00207079	0.063111	Intergenic	-7581	ID=exon-XM_039753845.1-2;Parent=rna-XM_039753845.1;Dbxref=GeneID:120529748,Genbank:XM_039753845.1;gbkey=mRNA;gene=zeb1b;product=zinc finger E-box binding homeobox 1b%2C transcript variant X1;transcript_id=XM_039753845.1
1576	NC_053167.1	55481316	55481466	151	*	5.40396	5.7755	4.90224	0.554955	0.00176556	0.0571544	Intergenic	25732	ID=exon-XM_039776576.1-2;Parent=rna-XM_039776576.1;Dbxref=GeneID:120543498,Genbank:XM_039776576.1;gbkey=mRNA;gene=arhgap46b;product=Rho GTPase activating protein 46b;transcript_id=XM_039776576.1
1710	NC_053156.1	280790377	280790527	151	*	4.76594	5.19052	4.16168	0.55432	0.00218288	0.0651265	promoter-TSS (ID=exon-XM_039749294.1-5;Parent=rna-XM_039749294.1;Dbxref=GeneID:120526235,Genbank:XM_039749294.1;gbkey=mRNA;gene=tbc1d22b;product=TBC1 domain family%2C member 22B;transcript_id=XM_039749294.1)	92	ID=exon-XM_039749294.1-5;Parent=rna-XM_039749294.1;Dbxref=GeneID:120526235,Genbank:XM_039749294.1;gbkey=mRNA;gene=tbc1d22b;product=TBC1 domain family%2C member 22B;transcript_id=XM_039749294.1
1548	NW_024380811.1	18062	18212	151	*	5.48025	5.83911	5.00149	0.554031	0.00167616	0.0552418	Intergenic	2765	ID=exon-XM_039742788.1-1;Parent=rna-XM_039742788.1;Dbxref=GeneID:120520372,Genbank:XM_039742788.1;gbkey=mRNA;gene=LOC120520372;product=rab15 effector protein-like;transcript_id=XM_039742788.1
1671	NC_053159.1	139198359	139198509	151	*	5.24681	5.63322	4.71746	0.553165	0.00206497	0.0630466	Intergenic	132002	ID=exon-XM_039757335.1-5;Parent=rna-XM_039757335.1;Dbxref=GeneID:120531696,Genbank:XM_039757335.1;gbkey=mRNA;gene=LOC120531696;product=rho-related GTP-binding protein RhoE;transcript_id=XM_039757335.1
1659	NC_053168.1	6854489	6854639	151	*	5.07669	5.4673	4.53939	0.553069	0.00201755	0.0620442	Intergenic	3255	ID=exon-XM_039736352.1-1;Parent=rna-XM_039736352.1;Dbxref=GeneID:120515396,Genbank:XM_039736352.1;gbkey=mRNA;gene=trak1a;product=trafficking protein%2C kinesin binding 1a%2C transcript variant X6;transcript_id=XM_039736352.1
1610	NC_053157.1	19529294	19529444	151	*	5.31025	5.6886	4.79597	0.552837	0.00186423	0.0590741	Intergenic	65406	ID=exon-XM_039750321.1-1;Parent=rna-XM_039750321.1;Dbxref=GeneID:120527176,Genbank:XM_039750321.1;gbkey=mRNA;gene=rapgef2;product=Rap guanine nucleotide exchange factor (GEF) 2%2C transcript variant X4;transcript_id=XM_039750321.1
1603	NC_053157.1	113979029	113979179	151	*	5.39831	5.76865	4.8988	0.552564	0.00183699	0.058465	promoter-TSS (ID=exon-XR_005633691.1-1;Parent=rna-XR_005633691.1;Dbxref=GeneID:120529185,RFAM:RF00568,Genbank:XR_005633691.1;gbkey=ncRNA;gene=LOC120529185;inference=COORDINATES: profile:INFERNAL:1.1.1;product=small nucleolar RNA SNORA26;transcript_id=XR_005633691.1)	-856	ID=exon-XR_005633691.1-1;Parent=rna-XR_005633691.1;Dbxref=GeneID:120529185,RFAM:RF00568,Genbank:XR_005633691.1;gbkey=ncRNA;gene=LOC120529185;inference=COORDINATES: profile:INFERNAL:1.1.1;product=small nucleolar RNA SNORA26;transcript_id=XR_005633691.1
1656	NC_053165.1	90508613	90508763	151	*	5.12528	5.52177	4.5767	0.551972	0.00200312	0.061712	Intergenic	1562	ID=exon-XR_005635989.1-3;Parent=rna-XR_005635989.1;Dbxref=GeneID:120541346,Genbank:XR_005635989.1;gbkey=ncRNA;gene=LOC120541346;product=uncharacterized LOC120541346;transcript_id=XR_005635989.1
1638	NC_053161.1	73120808	73120958	151	*	5.15937	5.54569	4.63018	0.551481	0.00193812	0.0603658	Intergenic	-14241	ID=exon-XM_039761285.1-2;Parent=rna-XM_039761285.1;Dbxref=GeneID:120534047,Genbank:XM_039761285.1;gbkey=mRNA;gene=ccdc3a;product=coiled-coil domain containing 3a;transcript_id=XM_039761285.1
1720	NC_053165.1	143918588	143918738	151	*	4.81369	5.2371	4.21184	0.55118	0.00222587	0.0659997	Intergenic	-2625	ID=exon-XM_039773705.1-8;Parent=rna-XM_039773705.1;Dbxref=GeneID:120541780,Genbank:XM_039773705.1;gbkey=mRNA;gene=duox;product=dual oxidase%2C transcript variant X2;transcript_id=XM_039773705.1
987	NC_053167.1	78033781	78033931	151	*	6.29729	6.61967	5.8815	0.573444	0.000515174	0.0266293	Intergenic	-2691	ID=exon-XM_039734597.1-2;Parent=rna-XM_039734597.1;Dbxref=GeneID:120514288,Genbank:XM_039734597.1;gbkey=mRNA;gene=arpc5b;product=actin related protein 2/3 complex%2C subunit 5B;transcript_id=XM_039734597.1
1660	NC_053161.1	124060055	124060205	151	*	5.12371	5.49883	4.61542	0.550691	0.0020196	0.0620697	Intergenic	-44166	ID=exon-XM_039761741.1-1;Parent=rna-XM_039761741.1;Dbxref=GeneID:120534272,Genbank:XM_039761741.1;gbkey=mRNA;gene=ppp1r12a;product=protein phosphatase 1%2C regulatory subunit 12A%2C transcript variant X4;transcript_id=XM_039761741.1
1743	NC_053159.1	180472693	180472843	151	*	4.70866	5.16707	4.03282	0.55067	0.00228806	0.066972	Intergenic	22366	ID=exon-XM_039757671.1-8;Parent=rna-XM_039757671.1;Dbxref=GeneID:120531862,Genbank:XM_039757671.1;gbkey=mRNA;gene=wipf1a;product=WAS/WASL interacting protein family%2C member 1a%2C transcript variant X4;transcript_id=XM_039757671.1
1579	NC_053170.1	22886724	22886874	151	*	5.6215	6.0033	5.1008	0.550665	0.00177236	0.0572656	Intergenic	-39722	ID=exon-XM_039739192.1-2;Parent=rna-XM_039739192.1;Dbxref=GeneID:120517093,Genbank:XM_039739192.1;gbkey=mRNA;gene=luzp1;product=leucine zipper protein 1%2C transcript variant X1;transcript_id=XM_039739192.1
1451	NC_053165.1	106803073	106803223	151	*	6.36358	6.71198	5.90332	0.550635	0.0014484	0.0509225	Intergenic	-3421	ID=exon-XM_039773164.1-2;Parent=rna-XM_039773164.1;Dbxref=GeneID:120541481,Genbank:XM_039773164.1;gbkey=mRNA;gene=si:ch73-22o12.1;product=nectin-2%2C transcript variant X1;transcript_id=XM_039773164.1
1736	NC_053171.1	69587389	69587539	151	*	4.868	5.27929	4.29051	0.550527	0.00226836	0.0666631	Intergenic	9039	ID=exon-XM_039742229.1-1;Parent=rna-XM_039742229.1;Dbxref=GeneID:120519118,Genbank:XM_039742229.1;gbkey=mRNA;gene=zfyve26;product=zinc finger%2C FYVE domain containing 26%2C transcript variant X1;transcript_id=XM_039742229.1
1627	NC_053161.1	90131388	90131538	151	*	5.75444	6.12831	5.24845	0.550008	0.00190681	0.059792	Intergenic	-64710	ID=exon-XM_039761428.1-1;Parent=rna-XM_039761428.1;Dbxref=GeneID:120534123,Genbank:XM_039761428.1;Note=The sequence of the model RefSeq transcript was modified relative to this genomic sequence to represent the inferred CDS: deleted 1 base in 1 codon;exception=unclassified transcription discrepancy;gbkey=mRNA;gene=LOC120534123;product=kielin cysteine rich BMP regulator;transcript_id=XM_039761428.1
1615	NC_053171.1	19311606	19311756	151	*	5.27477	5.64757	4.77074	0.549408	0.00188078	0.0594139	Intergenic	-15420	ID=exon-XM_039741704.1-1;Parent=rna-XM_039741704.1;Dbxref=GeneID:120518754,Genbank:XM_039741704.1;gbkey=mRNA;gene=plekhh1;product=pleckstrin homology domain containing%2C family H (with MyTH4 domain) member 1%2C transcript variant X2;transcript_id=XM_039741704.1
1673	NC_053156.1	273953254	273953404	151	*	5.30419	5.68502	4.78529	0.548733	0.00207	0.063111	Intergenic	104927	ID=exon-XM_039750008.1-4;Parent=rna-XM_039750008.1;Dbxref=GeneID:120526907,Genbank:XM_039750008.1;gbkey=mRNA;gene=LOC120526907;product=uncharacterized LOC120526907;transcript_id=XM_039750008.1
1711	NC_053156.1	129901360	129901510	151	*	4.98948	5.40162	4.41032	0.548716	0.00218816	0.0652458	Intergenic	-5821	ID=exon-XM_039747936.1-1;Parent=rna-XM_039747936.1;Dbxref=GeneID:120525547,Genbank:XM_039747936.1;gbkey=mRNA;gene=rpf2;product=ribosome production factor 2 homolog;transcript_id=XM_039747936.1
1735	NC_053161.1	87435143	87435293	151	*	4.54276	5.04772	3.75916	0.548519	0.00226801	0.0666631	Intergenic	-37349	ID=exon-XM_039761383.1-1;Parent=rna-XM_039761383.1;Dbxref=GeneID:120534108,Genbank:XM_039761383.1;gbkey=mRNA;gene=cav2;product=caveolin 2;transcript_id=XM_039761383.1
1749	NC_053167.1	139960039	139960189	151	*	5.15933	5.56131	4.60015	0.548345	0.00231167	0.067431	Intergenic	-1709	ID=exon-XM_039735275.1-1;Parent=rna-XM_039735275.1;Dbxref=GeneID:120514748,Genbank:XM_039735275.1;gbkey=mRNA;gene=LOC120514748;product=uncharacterized protein C1orf87;transcript_id=XM_039735275.1
1569	NC_053162.1	121979309	121979459	151	*	5.60189	5.95206	5.13851	0.548283	0.00174315	0.0566807	promoter-TSS (ID=exon-XR_005634962.1-2;Parent=rna-XR_005634962.1;Dbxref=GeneID:120535693,Genbank:XR_005634962.1;gbkey=ncRNA;gene=LOC120535693;product=uncharacterized LOC120535693;transcript_id=XR_005634962.1)	-414	ID=exon-XR_005634962.1-2;Parent=rna-XR_005634962.1;Dbxref=GeneID:120535693,Genbank:XR_005634962.1;gbkey=ncRNA;gene=LOC120535693;product=uncharacterized LOC120535693;transcript_id=XR_005634962.1
1665	NC_053170.1	81895952	81896102	151	*	5.30545	5.66918	4.81793	0.548147	0.00203646	0.0624001	Intergenic	1145	ID=exon-XM_039740811.1-3;Parent=rna-XM_039740811.1;Dbxref=GeneID:120518173,Genbank:XM_039740811.1;gbkey=mRNA;gene=rptor;product=regulatory associated protein of MTOR%2C complex 1%2C transcript variant X2;transcript_id=XM_039740811.1
1752	NC_053156.1	123179894	123180044	151	*	4.80309	5.21258	4.22915	0.547498	0.00232586	0.0677287	Intergenic	-18577	ID=exon-XR_005632966.1-1;Parent=rna-XR_005632966.1;Dbxref=GeneID:120525514,Genbank:XR_005632966.1;gbkey=ncRNA;gene=LOC120525514;product=uncharacterized LOC120525514;transcript_id=XR_005632966.1
1739	NC_053163.1	133371481	133371631	151	*	5.04341	5.43536	4.50355	0.547473	0.00228274	0.0669056	Intergenic	-1537	ID=exon-XM_039766712.1-1;Parent=rna-XM_039766712.1;Dbxref=GeneID:120537634,Genbank:XM_039766712.1;gbkey=mRNA;gene=tjp3;product=tight junction protein 3%2C transcript variant X2;transcript_id=XM_039766712.1
1698	NC_053156.1	265579481	265579631	151	*	5.03995	5.4299	4.5039	0.547251	0.00214691	0.0645061	Intergenic	-7395	ID=exon-XM_039749088.1-4;Parent=rna-XM_039749088.1;Dbxref=GeneID:120526132,Genbank:XM_039749088.1;gbkey=mRNA;gene=nfasca;product=neurofascin homolog (chicken) a%2C transcript variant X3;transcript_id=XM_039749088.1
1628	NC_053167.1	9256192	9256342	151	*	5.34407	5.72905	4.81741	0.547111	0.00191007	0.0597963	promoter-TSS (ID=exon-XM_039734928.1-1;Parent=rna-XM_039734928.1;Dbxref=GeneID:120514518,Genbank:XM_039734928.1;gbkey=mRNA;gene=trib3;product=tribbles pseudokinase 3;transcript_id=XM_039734928.1)	-964	ID=exon-XM_039734928.1-1;Parent=rna-XM_039734928.1;Dbxref=GeneID:120514518,Genbank:XM_039734928.1;gbkey=mRNA;gene=trib3;product=tribbles pseudokinase 3;transcript_id=XM_039734928.1
1733	NC_053156.1	295463360	295463510	151	*	5.36584	5.75508	4.83113	0.547108	0.00226203	0.0665922	promoter-TSS (ID=exon-XM_039749463.1-2;Parent=rna-XM_039749463.1;Dbxref=GeneID:120526321,Genbank:XM_039749463.1;gbkey=mRNA;gene=mtmr9;product=myotubularin related protein 9%2C transcript variant X2;transcript_id=XM_039749463.1)	-182	ID=exon-XM_039749463.1-2;Parent=rna-XM_039749463.1;Dbxref=GeneID:120526321,Genbank:XM_039749463.1;gbkey=mRNA;gene=mtmr9;product=myotubularin related protein 9%2C transcript variant X2;transcript_id=XM_039749463.1
1586	NC_053165.1	49814224	49814374	151	*	5.49039	5.84215	5.02422	0.546799	0.00178697	0.0574829	promoter-TSS (ID=exon-XM_039771123.1-4;Parent=rna-XM_039771123.1;Dbxref=GeneID:120540398,Genbank:XM_039771123.1;gbkey=mRNA;gene=LOC120540398;product=protein SSUH2 homolog;transcript_id=XM_039771123.1)	608	ID=exon-XM_039771123.1-3;Parent=rna-XM_039771123.1;Dbxref=GeneID:120540398,Genbank:XM_039771123.1;gbkey=mRNA;gene=LOC120540398;product=protein SSUH2 homolog;transcript_id=XM_039771123.1
1747	NC_053160.1	92660803	92660953	151	*	4.99867	5.42702	4.38671	0.546619	0.00230505	0.0673147	Intergenic	-92320	ID=exon-XM_039759018.1-1;Parent=rna-XM_039759018.1;Dbxref=GeneID:120532712,Genbank:XM_039759018.1;gbkey=mRNA;gene=znf608;product=zinc finger protein 608%2C transcript variant X2;transcript_id=XM_039759018.1
1683	NC_053155.1	50521914	50522064	151	*	5.0872	5.4701	4.56445	0.546334	0.00209839	0.0636101	Intergenic	-35582	ID=exon-XM_039743658.1-1;Parent=rna-XM_039743658.1;Dbxref=GeneID:120522894,Genbank:XM_039743658.1;gbkey=mRNA;gene=LOC120522894;product=OX-2 membrane glycoprotein-like;transcript_id=XM_039743658.1
1742	NC_053171.1	33082433	33082583	151	*	4.90729	5.31673	4.33346	0.545974	0.00228457	0.0669082	TTS (ID=exon-XM_039741228.1-6;Parent=rna-XM_039741228.1;Dbxref=GeneID:120518442,Genbank:XM_039741228.1;gbkey=mRNA;gene=lgals3b;product=lectin%2C galactoside binding soluble 3b;transcript_id=XM_039741228.1)	856	ID=exon-XM_039741228.1-6;Parent=rna-XM_039741228.1;Dbxref=GeneID:120518442,Genbank:XM_039741228.1;gbkey=mRNA;gene=lgals3b;product=lectin%2C galactoside binding soluble 3b;transcript_id=XM_039741228.1
1767	NC_053165.1	149945276	149945426	151	*	4.71118	5.13843	4.10147	0.545681	0.00237517	0.0685734	Intergenic	27973	ID=exon-XM_039770308.1-1;Parent=rna-XM_039770308.1;Dbxref=GeneID:120539932,Genbank:XM_039770308.1;gbkey=mRNA;gene=myo5aa;product=myosin VAa%2C transcript variant X17;transcript_id=XM_039770308.1
988	NC_053164.1	40585743	40585893	151	*	5.77333	5.27316	6.14403	-0.626345	0.00051877	0.0267773	Intergenic	13402	ID=exon-XM_039768448.1-1;Parent=rna-XM_039768448.1;Dbxref=GeneID:120538873,Genbank:XM_039768448.1;gbkey=mRNA;gene=tet3;product=tet methylcytosine dioxygenase 3%2C transcript variant X4;transcript_id=XM_039768448.1
1634	NC_053156.1	255645532	255645682	151	*	5.52842	5.89463	5.03642	0.544701	0.00192596	0.0601339	Intergenic	-233260	ID=exon-XR_005633071.1-1;Parent=rna-XR_005633071.1;Dbxref=GeneID:120526066,Genbank:XR_005633071.1;gbkey=ncRNA;gene=LOC120526066;product=uncharacterized LOC120526066;transcript_id=XR_005633071.1
1778	NC_053163.1	61957805	61957955	151	*	5.119	5.5664	4.46707	0.544538	0.00241504	0.0692973	Intergenic	-212700	ID=exon-XM_039765835.1-1;Parent=rna-XM_039765835.1;Dbxref=GeneID:120537142,Genbank:XM_039765835.1;gbkey=mRNA;gene=ogt.1;product=O-linked N-acetylglucosamine (GlcNAc) transferase%2C tandem duplicate 1%2C transcript variant X1;transcript_id=XM_039765835.1
1632	NC_053155.1	22014425	22014575	151	*	5.47969	5.85702	4.9673	0.544368	0.00191283	0.0597969	Intergenic	-32219	ID=exon-XM_039743515.1-1;Parent=rna-XM_039743515.1;Dbxref=GeneID:120522828,Genbank:XM_039743515.1;gbkey=mRNA;gene=runx1;product=RUNX family transcription factor 1%2C transcript variant X3;transcript_id=XM_039743515.1
1597	NC_053155.1	119604296	119604446	151	*	5.46421	5.82549	4.98111	0.544071	0.00182159	0.0581928	Intergenic	-1207	ID=exon-XM_039744470.1-1;Parent=rna-XM_039744470.1;Dbxref=GeneID:120523284,Genbank:XM_039744470.1;gbkey=mRNA;gene=ets2;product=v-ets avian erythroblastosis virus E26 oncogene homolog 2;transcript_id=XM_039744470.1
1657	NC_053163.1	178300864	178301014	151	*	5.55861	5.94353	5.03206	0.543606	0.00201483	0.0620355	Intergenic	10358	ID=exon-XM_039767844.1-1;Parent=rna-XM_039767844.1;Dbxref=GeneID:120538367,Genbank:XM_039767844.1;gbkey=mRNA;gene=slco4a1;product=solute carrier organic anion transporter family%2C member 4A1%2C transcript variant X2;transcript_id=XM_039767844.1
1760	NC_053170.1	20819648	20819798	151	*	5.18258	5.59399	4.60483	0.541932	0.00235211	0.0681715	Intergenic	-18166	ID=exon-XM_039740703.1-1;Parent=rna-XM_039740703.1;Dbxref=GeneID:120518102,Genbank:XM_039740703.1;gbkey=mRNA;gene=LOC120518102;product=CTP synthase 1%2C transcript variant X1;transcript_id=XM_039740703.1
1461	NC_053169.1	52457312	52457462	151	*	5.89623	6.24754	5.43084	0.541766	0.00146576	0.0511683	Intergenic	45610	ID=exon-XM_039737946.1-3;Parent=rna-XM_039737946.1;Dbxref=GeneID:120516343,Genbank:XM_039737946.1;Note=The sequence of the model RefSeq transcript was modified relative to this genomic sequence to represent the inferred CDS: inserted 1 base in 1 codon;exception=unclassified transcription discrepancy;gbkey=mRNA;gene=LOC120516343;product=interferon regulatory factor 2-binding protein 2-A-like;trans…
1651	NC_053158.1	188465468	188465618	151	*	5.67468	6.05041	5.16525	0.54075	0.00198413	0.0613122	Intergenic	3222	ID=exon-XM_039753804.1-8;Parent=rna-XM_039753804.1;Dbxref=GeneID:120529735,Genbank:XM_039753804.1;gbkey=mRNA;gene=ppp1r16a;product=protein phosphatase 1%2C regulatory subunit 16A%2C transcript variant X2;transcript_id=XM_039753804.1
1763	NC_053171.1	39709430	39709580	151	*	4.98737	5.3921	4.42279	0.540705	0.00236359	0.068398	Intergenic	-11056	ID=exon-XR_005631399.1-2;Parent=rna-XR_005631399.1;Dbxref=GeneID:120519156,Genbank:XR_005631399.1;gbkey=ncRNA;gene=LOC120519156;product=uncharacterized LOC120519156;transcript_id=XR_005631399.1
989	NC_053164.1	80865479	80865629	151	*	5.01634	5.4646	4.36254	0.689719	0.000519086	0.0267773	Intergenic	-2597	ID=exon-XM_039769158.1-2;Parent=rna-XM_039769158.1;Dbxref=GeneID:120539255,Genbank:XM_039769158.1;gbkey=mRNA;gene=bbs1;product=Bardet-Biedl syndrome 1;transcript_id=XM_039769158.1
1813	NC_053159.1	77712575	77712725	151	*	4.70624	5.14207	4.07877	0.539456	0.00251399	0.0706506	Intergenic	-21327	ID=exon-XM_039756378.1-1;Parent=rna-XM_039756378.1;Dbxref=GeneID:120531196,Genbank:XM_039756378.1;gbkey=mRNA;gene=inha;product=inhibin subunit alpha;transcript_id=XM_039756378.1
1804	NC_053164.1	122954521	122954671	151	*	4.72786	5.13877	4.15111	0.539332	0.00250231	0.0706506	Intergenic	-114005	ID=exon-XM_039769594.1-1;Parent=rna-XM_039769594.1;Dbxref=GeneID:120539488,Genbank:XM_039769594.1;gbkey=mRNA;gene=stc1;product=stanniocalcin 1;transcript_id=XM_039769594.1
1740	NC_053160.1	135936405	135936555	151	*	5.16047	5.52916	4.66396	0.539174	0.00228281	0.0669056	Intergenic	-17721	ID=exon-XM_039759321.1-4;Parent=rna-XM_039759321.1;Dbxref=GeneID:120532870,Genbank:XM_039759321.1;gbkey=mRNA;gene=mef2cb;product=myocyte enhancer factor 2cb%2C transcript variant X5;transcript_id=XM_039759321.1
1670	NC_053168.1	29970336	29970486	151	*	5.37039	5.73394	4.88318	0.539124	0.00206393	0.0630466	Intergenic	-128373	ID=exon-XM_039737084.1-1;Parent=rna-XM_039737084.1;Dbxref=GeneID:120515784,Genbank:XM_039737084.1;gbkey=mRNA;gene=LOC120515784;product=focal adhesion kinase 1%2C transcript variant X1;transcript_id=XM_039737084.1
1755	NC_053168.1	53884614	53884764	151	*	5.08195	5.4757	4.53864	0.538969	0.00234833	0.0681715	Intergenic	154976	ID=exon-XR_005630711.1-3;Parent=rna-XR_005630711.1;Dbxref=GeneID:120515841,Genbank:XR_005630711.1;gbkey=ncRNA;gene=LOC120515841;product=uncharacterized LOC120515841%2C transcript variant X1;transcript_id=XR_005630711.1
1809	NC_053159.1	177598426	177598576	151	*	4.777	5.18685	4.20235	0.538469	0.00251147	0.0706506	Intergenic	-28423	ID=exon-XR_005634004.1-1;Parent=rna-XR_005634004.1;Dbxref=GeneID:120530601,Genbank:XR_005634004.1;gbkey=ncRNA;gene=LOC120530601;product=uncharacterized LOC120530601;transcript_id=XR_005634004.1
1822	NC_053154.1	273272368	273272518	151	*	4.88642	5.28768	4.32862	0.538103	0.00254522	0.0712603	promoter-TSS (ID=exon-XM_039774425.1-12;Parent=rna-XM_039774425.1;Dbxref=GeneID:120542173,Genbank:XM_039774425.1;gbkey=mRNA;gene=zfyve27;product=zinc finger%2C FYVE domain containing 27%2C transcript variant X1;transcript_id=XM_039774425.1)	-621	ID=exon-XM_039774425.1-12;Parent=rna-XM_039774425.1;Dbxref=GeneID:120542173,Genbank:XM_039774425.1;gbkey=mRNA;gene=zfyve27;product=zinc finger%2C FYVE domain containing 27%2C transcript variant X1;transcript_id=XM_039774425.1
1445	NC_053159.1	140311579	140311729	151	*	5.86616	6.19764	5.43505	0.538001	0.00143677	0.0507274	Intergenic	-36878	ID=exon-XM_039757341.1-1;Parent=rna-XM_039757341.1;Dbxref=GeneID:120531698,Genbank:XM_039757341.1;gbkey=mRNA;gene=lypd6;product=LY6/PLAUR domain containing 6%2C transcript variant X2;transcript_id=XM_039757341.1
1762	NC_053163.1	131629007	131629157	151	*	5.01025	5.39812	4.47814	0.537977	0.00235795	0.0682734	Intergenic	-49723	ID=exon-XM_039766665.1-1;Parent=rna-XM_039766665.1;Dbxref=GeneID:120537610,Genbank:XM_039766665.1;gbkey=mRNA;gene=cirbpb;product=cold inducible RNA binding protein b%2C transcript variant X2;transcript_id=XM_039766665.1
1704	NC_053171.1	79670682	79670832	151	*	5.26274	5.63872	4.75286	0.537956	0.00216327	0.0647685	Intergenic	24526	ID=exon-XM_039741920.1-1;Parent=rna-XM_039741920.1;Dbxref=GeneID:120518905,Genbank:XM_039741920.1;gbkey=mRNA;gene=daam1a;product=dishevelled associated activator of morphogenesis 1a%2C transcript variant X3;transcript_id=XM_039741920.1
1792	NC_053170.1	83040396	83040546	151	*	4.95335	5.36696	4.37126	0.537151	0.00247167	0.070368	Intergenic	1655	ID=exon-XM_039739378.1-8;Parent=rna-XM_039739378.1;Dbxref=GeneID:120517211,Genbank:XM_039739378.1;gbkey=mRNA;gene=LOC120517211;product=centrosomal protein of 112 kDa-like;transcript_id=XM_039739378.1
1678	NC_053164.1	149011241	149011391	151	*	5.4434	5.79742	4.97324	0.536759	0.00207823	0.0631866	promoter-TSS (ID=exon-XM_039769808.1-1;Parent=rna-XM_039769808.1;Dbxref=GeneID:120539589,Genbank:XM_039769808.1;gbkey=mRNA;gene=mapk11;product=mitogen-activated protein kinase 11%2C transcript variant X3;transcript_id=XM_039769808.1)	-68	ID=exon-XM_039769808.1-1;Parent=rna-XM_039769808.1;Dbxref=GeneID:120539589,Genbank:XM_039769808.1;gbkey=mRNA;gene=mapk11;product=mitogen-activated protein kinase 11%2C transcript variant X3;transcript_id=XM_039769808.1
1477	NC_053162.1	171628975	171629125	151	*	5.8677	6.20383	5.42868	0.536746	0.00149016	0.0514727	Intergenic	46857	ID=exon-XM_039764251.1-9;Parent=rna-XM_039764251.1;Dbxref=GeneID:120535991,Genbank:XM_039764251.1;gbkey=mRNA;gene=LOC120535991;product=hepatocyte cell adhesion molecule-like%2C transcript variant X2;transcript_id=XM_039764251.1
990	NC_053157.1	9085908	9086058	151	*	5.37004	4.8231	5.76569	-0.655103	0.000521607	0.0268802	Intergenic	-38222	ID=exon-XM_039750220.1-1;Parent=rna-XM_039750220.1;Dbxref=GeneID:120527125,Genbank:XM_039750220.1;gbkey=mRNA;gene=ednraa;product=endothelin receptor type Aa;transcript_id=XM_039750220.1
1791	NC_053159.1	28800073	28800223	151	*	4.93439	5.34051	4.36711	0.536407	0.00246983	0.0703551	Intergenic	-6535	ID=exon-XM_039755703.1-2;Parent=rna-XM_039755703.1;Dbxref=GeneID:120530911,Genbank:XM_039755703.1;gbkey=mRNA;gene=LOC120530911;product=ephrin type-B receptor 2%2C transcript variant X1;transcript_id=XM_039755703.1
1759	NC_053161.1	46693721	46693871	151	*	5.36369	5.72479	4.8809	0.536168	0.00235192	0.0681715	Intergenic	-385401	ID=exon-XM_039761066.1-1;Parent=rna-XM_039761066.1;Dbxref=GeneID:120533936,Genbank:XM_039761066.1;gbkey=mRNA;gene=pim3;product=Pim-3 proto-oncogene%2C serine/threonine kinase;transcript_id=XM_039761066.1
1696	NC_053165.1	81067040	81067190	151	*	5.31199	5.68771	4.80259	0.536102	0.00214214	0.0644384	TTS (ID=exon-XM_039772604.1-1;Parent=rna-XM_039772604.1;Dbxref=GeneID:120541189,Genbank:XM_039772604.1;gbkey=mRNA;gene=smarca4a;product=SWI/SNF related%2C matrix associated%2C actin dependent regulator of chromatin%2C subfamily a%2C member 4a%2C transcript variant X3;transcript_id=XM_039772604.1)	959	ID=exon-XM_039772604.1-1;Parent=rna-XM_039772604.1;Dbxref=GeneID:120541189,Genbank:XM_039772604.1;gbkey=mRNA;gene=smarca4a;product=SWI/SNF related%2C matrix associated%2C actin dependent regulator of chromatin%2C subfamily a%2C member 4a%2C transcript variant X3;transcript_id=XM_039772604.1
1802	NC_053160.1	40501474	40501624	151	*	4.9136	5.31386	4.35774	0.536073	0.00249603	0.0706506	Intergenic	51339	ID=exon-XM_039758511.1-2;Parent=rna-XM_039758511.1;Dbxref=GeneID:120532485,Genbank:XM_039758511.1;gbkey=mRNA;gene=snx18a;product=sorting nexin 18a;transcript_id=XM_039758511.1
1726	NC_053170.1	27201786	27201936	151	*	5.3234	5.68378	4.84192	0.535937	0.00225405	0.0665606	Intergenic	-23840	ID=exon-XM_039740449.1-6;Parent=rna-XM_039740449.1;Dbxref=GeneID:120517927,Genbank:XM_039740449.1;gbkey=mRNA;gene=LOC120517927;product=transcription factor HIVEP3%2C transcript variant X4;transcript_id=XM_039740449.1
1828	NC_053157.1	51180167	51180317	151	*	4.8511	5.25447	4.28919	0.535771	0.00255703	0.0713646	Intergenic	-7134	ID=exon-XM_039750608.1-1;Parent=rna-XM_039750608.1;Dbxref=GeneID:120527329,Genbank:XM_039750608.1;gbkey=mRNA;gene=LOC120527329;product=terminal uridylyltransferase 7-like;transcript_id=XM_039750608.1
1817	NC_053169.1	79950942	79951092	151	*	4.89388	5.30585	4.31504	0.535574	0.00252457	0.0708854	Intergenic	-43351	ID=exon-XM_039739036.1-1;Parent=rna-XM_039739036.1;Dbxref=GeneID:120516992,Genbank:XM_039739036.1;gbkey=mRNA;gene=flrt3;product=fibronectin leucine rich transmembrane 3;transcript_id=XM_039739036.1
1662	NC_053160.1	26632370	26632520	151	*	5.446	5.79301	4.98818	0.535536	0.00202265	0.0620889	Intergenic	-15456	ID=exon-XM_039758379.1-2;Parent=rna-XM_039758379.1;Dbxref=GeneID:120532413,Genbank:XM_039758379.1;gbkey=mRNA;gene=homer1b;product=homer scaffold protein 1b;transcript_id=XM_039758379.1
1835	NC_053163.1	66225743	66225893	151	*	4.70259	5.11427	4.1243	0.535509	0.00259308	0.0720947	promoter-TSS (ID=exon-XR_005635269.1-1;Parent=rna-XR_005635269.1;Dbxref=GeneID:120537159,Genbank:XR_005635269.1;gbkey=ncRNA;gene=LOC120537159;product=uncharacterized LOC120537159%2C transcript variant X1;transcript_id=XR_005635269.1)	-504	ID=exon-XR_005635272.1-1;Parent=rna-XR_005635272.1;Dbxref=GeneID:120537159,Genbank:XR_005635272.1;gbkey=ncRNA;gene=LOC120537159;product=uncharacterized LOC120537159%2C transcript variant X4;transcript_id=XR_005635272.1
1846	NC_053161.1	87693279	87693429	151	*	4.82958	5.23824	4.25728	0.53526	0.00262551	0.0725615	Intergenic	-23272	ID=exon-XM_039761387.1-3;Parent=rna-XM_039761387.1;Dbxref=GeneID:120534110,Genbank:XM_039761387.1;gbkey=mRNA;gene=met;product=MET proto-oncogene%2C receptor tyrosine kinase;transcript_id=XM_039761387.1
1824	NC_053156.1	210855425	210855575	151	*	4.91437	5.32458	4.33899	0.535021	0.00254771	0.0712603	Intergenic	-15155	ID=exon-XM_039748403.1-1;Parent=rna-XM_039748403.1;Dbxref=GeneID:120525801,Genbank:XM_039748403.1;gbkey=mRNA;gene=rnf217;product=ring finger protein 217;transcript_id=XM_039748403.1
1746	NC_053169.1	100530696	100530846	151	*	5.31355	5.70451	4.77557	0.534771	0.00230286	0.0672893	Intergenic	-3872	ID=exon-XM_039738167.1-1;Parent=rna-XM_039738167.1;Dbxref=GeneID:120516477,Genbank:XM_039738167.1;gbkey=mRNA;gene=LOC120516477;product=GDNF-inducible zinc finger protein 1-like%2C transcript variant X2;transcript_id=XM_039738167.1
1754	NC_053166.1	52321366	52321516	151	*	5.09927	5.47811	4.58408	0.53467	0.00234273	0.0681422	Intergenic	-120352	ID=exon-XM_039774231.1-1;Parent=rna-XM_039774231.1;Dbxref=GeneID:120542083,Genbank:XM_039774231.1;gbkey=mRNA;gene=LOC120542083;product=beta-2 adrenergic receptor-like%2C transcript variant X1;transcript_id=XM_039774231.1
1819	NC_053154.1	79755928	79756078	151	*	5.07858	5.49325	4.49437	0.534062	0.002531	0.0709876	Intergenic	14961	ID=exon-XM_039751736.1-10;Parent=rna-XM_039751736.1;Dbxref=GeneID:120527849,Genbank:XM_039751736.1;gbkey=mRNA;gene=il6r;product=interleukin 6 receptor%2C transcript variant X1;transcript_id=XM_039751736.1
1794	NC_053160.1	145521652	145521802	151	*	5.12842	5.5023	4.62242	0.533863	0.00248196	0.0704564	Intergenic	-20967	ID=exon-XM_039759380.1-1;Parent=rna-XM_039759380.1;Dbxref=GeneID:120532902,Genbank:XM_039759380.1;gbkey=mRNA;gene=LOC120532902;product=globoside alpha-1%2C3-N-acetylgalactosaminyltransferase 1-like%2C transcript variant X1;transcript_id=XM_039759380.1
[truncated: 49,841 more rows]
