# Supplementary material for: Comparative multi-omic analysis reveals conserved and derived mechanisms of fin and limb regeneration
Source: Nat Commun. 2026 Jan 22;17:1922. doi: 10.1038/s41467-026-68801-w (PMC12923738; doi:10.1038/s41467-026-68801-w)
Supplement: Supplementary file 10 — Supplementary Data 7 [file 41467_2026_68801_MOESM10_ESM.xlsx]

## Sheet: alignment QC
Samtools flagstat	Uninjured_rep1	Uninjured_rep2	Uninjured_rep3	3dpa_rep1	3dpa_rep2	3dpa_rep3
QC-passed reads	68432826	60265246	65490552	51335436	59726876	44627250
QC-failed read	0	0	0	0	0	0
Secondary	2991114	2395958	2939004	2609008	2959004	2075710
Supplementary	0	0	0	0	0	0
Duplicates	0	0	0	0	0	0
Mapped	68432826	60265246	65490552	51335436	59726876	44627250
Paired in sequencing	65441712	57869288	62551548	48726428	56767872	42551540
Read1	32720856	28934644	31275774	24363214	28383936	21275770
Read2	32720856	28934644	31275774	24363214	28383936	21275770
Properly paired	65441712	57869288	62551548	48726428	56767872	42551540
With itself and mate mapped	65441712	57869288	62551548	48726428	56767872	42551540
Singletons	0	0	0	0	0	0
With mate mapped to a different chr	0	0	0	0	0	0
With mate mapped to a different chr (mapQ>=5)	0	0	0	0	0	0

## Sheet: FeatureCounts QC
FeatureCounts	Uninjured_rep1	Uninjured_rep2	Uninjured_rep3	3dpa_rep1	3dpa_rep2	3dpa_rep3
Assigned	28372909	25196249	27527459	20403822	23701892	26728757
Unassigned_Unmapped	0	0	0	0	0	0
Unassigned_Read_Type	0	0	0	0	0	0
Unassigned_Singleton	0	0	0	0	0	0
Unassigned_MappingQuality	0	0	0	0	0	0
Unassigned_Chimera	0	0	0	0	0	0
Unassigned_FragmentLength	0	0	0	0	0	0
Unassigned_Duplicate	0	0	0	0	0	0
Unassigned_MultiMapping	2461224	1976404	2440161	2093715	2393551	1672157
Unassigned_Secondary	0	0	0	0	0	0
Unassigned_NonSplit	0	0	0	0	0	0
Unassigned_NoFeatures	3382280	2959970	2777656	3170181	3767995	2441006
Unassigned_Overlapping_Length	0	0	0	0	0	0
Unassigned_Ambiguity	0	0	0	0	0	0
