# Supplementary material for: Comparative multi-omic analysis reveals conserved and derived mechanisms of fin and limb regeneration
Source: Nat Commun. 2026 Jan 22;17:1922. doi: 10.1038/s41467-026-68801-w (PMC12923738; doi:10.1038/s41467-026-68801-w)
Supplement: Supplementary file 11 — Supplementary Data 8 [file 41467_2026_68801_MOESM11_ESM.xlsx]

## Sheet: RNA-seq 3 dpa vs uninjured
Ps_gene_symbol	log2FoldChange	pvalue	padj	Rep1_uninj.	Rep2_uninj.	Rep3_uninj.	Rep1_3dpa	Rep2_3dpa	Rep3_3dpa
aaas	0.0406873	0.840688	0.905083	347.672	386.59	420.689	349.507	380.139	458.179
aacs	0.382248	0.112677	0.215954	668.737	734.196	726.05	922.41	677.268	1176.76
aadac	-0.774306	0.282653	0.43265	14.1907	8.66308	35.3851	10.8095	7.75793	15.3825
LOC120530038	8.89267	1.92e-07	2.01e-06	0	1.08288	0	422.471	48.875	80.2088
LOC120529467	8.35961	8.31e-28	1.33e-25	1.77384	0	2.62112	550.383	397.206	454.883
aagab	0.062068	0.716973	0.820384	494.901	520.868	496.702	510.748	484.095	585.634
LOC120536175	8.2914	4.39e-11	8.94e-10	0	0	0	50.4443	62.8393	73.6163
LOC120534628	7.81722	4.78e-13	1.32e-11	0.886919	0	1.31056	169.349	114.042	198.874
aanat1	0.498258	0.259758	0.406348	22.173	36.8181	27.5217	52.2459	39.5655	29.6663
aanat2	0.889519	0.219501	0.358713	19.5122	3.24865	11.795	13.5119	24.8254	26.37
aar2	0.183088	0.386947	0.540958	288.249	259.892	355.161	320.681	328.161	375.773
LOC120528540	7.81169	2.64e-13	7.52e-12	0.886919	0	1.31056	141.424	192.397	145.035
aars2	0.344258	0.0827668	0.169258	228.825	194.919	195.273	261.229	249.805	276.885
LOC120527084	7.38658	8.48e-104	1.75e-99	13.3038	11.9117	3.93168	1740.33	1521.33	1848.1
aasdh	-0.529537	0.0557441	0.123655	165.854	211.163	133.677	99.9878	124.903	129.653
aasdhppt	-0.101095	0.738847	0.835685	123.282	138.609	77.323	107.194	98.5257	112.073
LOC120523315	6.85293	4.2e-10	7.2e-09	0.886919	1.08288	0	99.087	65.1666	81.3075
aatf	0.373619	0.11692	0.222291	503.77	336.777	425.932	453.098	557.795	631.782
c9	6.71066	9.16e-06	6.63e-05	0	0	0	24.3213	5.43055	32.9625
LOC120524679	6.61709	1.87e-09	2.86e-08	0.886919	1.08288	0	81.0712	69.8214	57.135
LOC120534627	6.49665	2.21e-18	1.27e-16	0	5.41442	0	149.531	134.988	199.973
abca2	-0.168726	0.448727	0.600715	1091.8	1265.89	1710.28	1140.4	1338.24	1137.21
il11a	6.42678	4.6e-46	3.65e-43	8.86919	4.33154	1.31056	502.641	443.754	406.538
abcb10	-0.452676	0.0230509	0.0604675	470.954	425.574	500.633	290.955	343.676	386.76
abcb11a	2.12208	0.595793	NA	0	0	0	1.80158	0.775793	0
abcb4	0.59336	0.483863	0.633048	64.7451	48.7298	20.9689	170.249	15.5159	17.58
abcb6a	-0.303966	0.0901917	0.181333	452.329	510.039	424.621	350.408	396.43	376.871
abcb8	-0.328709	0.0381239	0.0909964	962.307	917.204	833.515	766.573	689.68	705.398
abcb9	0.188618	0.465389	0.616534	141.907	164.599	121.882	190.968	162.141	135.146
abcc1	0.433028	0.041799	0.0980664	673.171	674.637	938.36	904.394	1116.37	1062.49
LOC120523313	6.39945	2.69e-23	2.73e-21	1.77384	5.41442	1.31056	236.007	149.728	336.218
LOC120541094	6.35711	9.3e-11	1.79e-09	0	0	3.93168	137.821	51.9781	82.4063
abcc2	1.80538	0.16075	0.283648	3.54768	1.08288	0	4.50395	6.20635	6.5925
mmp13b	6.31542	1.53e-56	1.97e-53	182.705	107.206	57.6646	11758.9	10119.4	5953.03
abcc5	-0.181988	0.265126	0.412431	2525.06	2189.59	2530.69	2161	2316.52	1907.43
LOC120524671	6.2663	1.43e-05	9.84e-05	0	0	0	15.3134	19.3948	10.9875
LOC120539380	6.15961	2.25e-05	0.000146743	0	0	0	14.4126	17.0675	10.9875
abcd1	-0.0499603	0.759088	0.849266	404.435	401.75	398.41	390.943	372.381	401.044
abcd4	0.0501901	0.820894	0.892297	494.014	555.52	420.689	484.625	607.446	429.611
abce1	0.107153	0.621626	0.747488	2321.95	2111.63	2842.6	2225.85	2422.8	3188.57
LOC120516378	6.15228	2.85e-27	4.38e-25	3.54768	6.49731	22.2795	349.507	847.942	1006.46
LOC120518120	6.04323	7.38e-31	1.62e-28	18.6253	15.1604	60.2857	956.64	2164.46	2994.1
LOC120514744	5.93138	4.58e-06	3.56e-05	0	2.16577	0	60.353	60.5119	9.88876
abcg1	1.3625	0.481817	NA	0.886919	1.08288	0	1.80158	2.32738	1.09875
abcg5	-1.67652	0.394082	0.548519	0	4.33154	3.93168	0.900791	1.55159	0
abcg8	-3.21811	0.0451376	0.104464	1.77384	4.33154	11.795	0.900791	0	1.09875
kazald2	5.83639	1.18e-42	6.97e-40	16.8515	7.58019	5.24224	757.565	591.93	419.723
LOC120526143	5.81321	5.44e-10	9.15e-09	227.938	112.62	99.6025	8469.23	1290.92	15005.6
LOC120528614	5.77111	0.000163408	0.000852882	0	0	0	14.4126	9.30952	8.79
abhd13	0.47272	0.21973	0.358916	47.8936	58.4758	34.0745	81.9719	65.9424	47.2463
abhd15a	-0.0602484	0.824452	0.895033	174.723	258.809	237.211	253.122	166.796	223.046
abhd16a	-0.155787	0.370525	0.525046	475.388	415.828	488.838	390.943	415.049	432.908
abhd17b	0.477386	0.0487431	0.110878	135.699	126.698	152.025	185.563	164.468	227.441
LOC120518160	5.66821	0.00265344	0.00967923	0	0	0	0.900791	5.43055	24.1725
abhd18	-0.0644188	0.746623	0.840957	230.599	206.831	197.894	204.479	194.724	209.861
abhd2a	0.290064	0.196092	0.329997	262.528	288.047	234.59	382.836	273.855	304.354
LOC120523314	5.52908	8.71e-31	1.89e-28	3.54768	8.66308	11.795	507.145	259.115	297.761
LOC120519471	5.44961	0.00915221	0.0281183	0	0	0	13.5119	12.4127	0
LOC120534420	5.31851	3.06e-10	5.36e-09	0.886919	2.16577	1.31056	45.0395	55.8571	70.32
LOC120532163	5.29478	0.00116854	0.00475155	0	0	0	9.00791	7.75793	6.5925
abhd8b	0.733305	0.63213	0.755758	0	4.33154	1.31056	1.80158	3.10317	4.395
LOC120517994	5.27835	8.74e-14	2.69e-12	11.5299	3.24865	1.31056	335.995	249.03	71.4188
abi2b	-0.491882	0.0619559	0.134343	1175.17	1493.3	2138.83	974.655	1308.76	1132.81
LOC120518115	5.26517	1.88e-93	1.94e-89	354.768	359.518	196.584	12150.8	12467	10498.6
LOC120531567	5.26506	4.64e-07	4.47e-06	2.66076	0	0	49.5435	45.7718	23.0738
abl2	0.317554	0.140216	0.255515	248.337	233.903	254.248	272.94	365.399	277.984
LOC120517581	5.23379	1.27e-18	7.54e-17	0.886919	7.58019	5.24224	236.908	121.024	136.245
LOC120523318	5.16977	5.93e-10	9.9e-09	0.886919	0	5.24224	67.5593	89.992	40.6538
LOC120523318	5.16977	5.93e-10	9.9e-09	0.886919	0	5.24224	67.5593	89.992	40.6538
abr	0.343875	0.0946457	0.18807	1630.16	1195.5	1132.32	1818.7	1657.09	1550.34
LOC120517744	5.16299	0.00575139	0.0188923	0	0	0	10.8095	9.30952	1.09875
LOC120526822	5.16259	0.00137537	0.00547496	0.886919	0	0	25.2221	13.9643	2.1975
scg2a	5.10873	0.00289038	0.0103947	0	0	0	9.9087	6.20635	4.395
abraxas1	0.0865548	0.704042	0.810908	196.896	225.24	183.478	223.396	239.72	179.096
abraxas2	0.440029	0.0603358	0.131646	164.967	239.318	229.348	264.832	280.061	313.144
abt1	0.213781	0.364393	0.51878	268.736	280.467	277.838	258.527	298.68	403.241
LOC120519586	5.1057	0.00282136	0.010182	0	0	0	4.50395	6.20635	9.88876
LOC120539040	5.10282	5.99e-21	4.65e-19	3.54768	5.41442	2.62112	138.722	155.159	107.678
LOC120533958	5.05604	2.8e-05	0.000178515	475.388	353.02	14.4161	5715.52	5642.34	16692.2
acaca	-0.065059	0.811514	0.886121	1073.17	652.98	669.696	629.653	731.573	931.74
acacb	-0.410975	0.0371528	0.0891135	808.87	1011.41	1140.19	681.898	767.26	775.718
acad11	-0.0331497	0.90447	0.944905	173.836	202.499	162.509	218.892	129.557	179.096
LOC120538220	5.00846	0.000130707	0.000698096	0.886919	0	1.31056	26.1229	6.98214	36.2588
LOC120515867	5.00761	8.8e-05	0.000493221	0.886919	1.08288	0	37.8332	18.619	10.9875
gpr156	4.97574	7.66e-07	7.07e-06	1.77384	1.08288	0	24.3213	37.2381	37.3575
acadm	-0.196836	0.278691	0.428047	2902	2692.05	3441.53	2814.97	2292.47	2775.44
apoba	4.96194	0.0159665	0.044624	0.886919	0	0	0	2.32738	34.0613
LOC120524667	4.95107	0.00121963	0.00493496	0	1.08288	0	8.10712	20.9464	6.5925
acadvl	-0.272234	0.275956	0.424985	2312.2	3366.69	4206.89	2802.36	2425.13	2956.74
acap1	0.558361	0.0320221	0.0785683	255.433	389.839	256.87	526.062	425.135	376.871
LOC120527175	4.94847	0.00688351	0.0220529	0	0	0	9.9087	6.20635	2.1975
ptchd1	4.92544	0.000812841	0.0034607	0	1.08288	0	10.8095	15.5159	8.79
acat2	0.500802	0.0227539	0.0597961	619.069	422.325	475.733	712.525	637.702	799.89
acbd3	0.383313	0.0264267	0.0673714	1325.06	1011.41	1145.43	1444.87	1562.45	1536.05
LOC120526925	4.92274	4.47e-24	5.09e-22	6.20843	4.33154	5.24224	175.654	124.903	183.491
acbd5a	-0.284179	0.299571	0.452089	107.317	145.107	150.714	128.813	103.181	97.7888
acbd6	-0.303109	0.282427	0.432432	419.513	469.972	727.36	370.225	401.085	538.388
LOC120528263	4.91974	0.0101838	0.0307361	0	0	0	2.70237	2.32738	13.185
acd	0.186294	0.405586	0.559437	128.603	127.78	117.95	139.623	135.764	151.628
ace	0.0377017	0.939385	0.96468	189.801	141.858	40.6273	97.2854	148.952	137.344
LOC120538922	4.90591	7.15e-10	1.18e-08	0	4.33154	1.31056	60.353	51.2024	50.5425
LOC120526284	4.90084	0.0181058	0.0494714	0	0	0	1.80158	14.7401	1.09875
acer2	0.145817	0.472637	0.623356	380.488	471.055	431.174	398.149	510.472	509.82
acer3	0.275057	0.150556	0.269502	552.55	429.905	584.509	622.446	620.635	652.658
LOC120525343	4.86287	2.61e-06	2.16e-05	0.886919	2.16577	0	36.9324	36.4623	18.6788
acmsd	-1.19948	0.768792	NA	0	1.08288	0	0	0	0
aco1	-0.172167	0.342649	0.496979	4556.99	4423.58	5932.9	4153.55	4467.79	4612.55
cfap57	4.85851	0.00700284	0.0223692	0	0	0	9.00791	3.87897	4.395
LOC120517905	4.85453	0.00929571	0.028485	0	0	0	1.80158	7.75793	7.69125
acot11a	-0.0713114	0.724912	0.825499	553.437	395.253	445.59	453.098	422.032	453.784
igfbp6b	4.84169	1.41e-84	4.84e-81	75.3881	46.5641	77.323	2122.26	1641.58	1946.99
acot7	-0.0595493	0.845018	0.90757	409.757	276.136	192.652	275.642	259.115	310.946
si:ch211-112f3.4	4.79939	7.5e-41	3.68e-38	27.4945	17.3262	9.17391	534.169	602.016	414.229
acox1	0.147316	0.332838	0.486477	1212.42	1062.31	1103.49	1284.53	1169.12	1289.93
acox3	0.0800987	0.713576	0.817644	238.581	192.754	217.553	222.495	204.809	260.404
acp1	-0.217546	0.227054	0.367389	638.582	631.322	677.559	613.438	478.664	583.437
LOC120515014	4.79285	2.59e-12	6.43e-11	2.66076	2.16577	5.24224	108.996	116.369	43.95
LOC120515047	4.77814	0.00223778	0.00834606	0	0	1.31056	18.0158	9.30952	4.395
acp6	0.392979	0.0696476	0.147601	178.271	194.919	153.335	218.892	219.549	254.91
acp7	-0.342163	0.178689	0.307482	271.397	172.179	212.311	188.265	168.347	161.516
acsbg1	-0.72613	0.581447	0.715552	4.43459	5.41442	2.62112	2.70237	4.65476	0
acsbg2	0.222034	0.293208	0.444847	788.471	984.342	727.36	913.402	861.131	1143.8
LOC120531756	4.77114	0.00808359	0.0252507	0	0	0	7.20632	4.65476	4.395
acsf3	-0.279841	0.246263	0.390508	168.515	153.77	138.919	138.722	108.611	134.048
LOC120520616	4.76183	6.56e-07	6.12e-06	0	5.41442	6.55279	53.1466	24.8254	235.133
acsl2	0.384883	0.0364967	0.0877757	1244.35	924.784	1161.16	1343.08	1498.83	1507.49
acsl3a	0.276343	0.19595	0.329839	807.096	787.257	553.056	868.362	794.412	941.629
acsl5	-1.87545	0.643882	NA	1.77384	0	0	0	0	0
acsl6	0.0797555	0.935441	0.962781	4.43459	8.66308	3.93168	1.80158	8.53373	7.69125
LOC120532174	4.72904	0.000218822	0.00110223	0.886919	1.08288	0	11.7103	29.4801	14.2838
acss2	0.20784	0.278607	0.427989	1124.61	1190.09	858.416	1187.24	1169.9	1310.81
LOC120523734	4.7261	0.0106581	0.0319249	0	0	0	2.70237	5.43055	7.69125
si:dkey-23a23.2	4.71392	0.000222974	0.00111878	0	2.16577	0	11.7103	24.8254	19.7775
LOC120534120	4.69925	0.0103652	0.0311922	0	0	0	7.20632	3.87897	4.395
actl6b	0.69396	0.297059	0.449104	19.5122	7.58019	7.86335	23.4206	21.7222	12.0863
LOC120528398	4.69748	0.00219147	0.00819397	0	1.08288	0	14.4126	10.0853	5.49375
LOC120536219	4.68363	0.0105689	0.0317082	0	0	0	3.60316	6.20635	5.49375
actr10	-0.119591	0.392745	0.547101	1182.26	1150.02	1192.61	1065.64	1045.77	1133.91
actr1b	0.114138	0.540368	0.680904	1692.24	1307.04	1286.97	1553.86	1427.46	1661.31
tbxta	4.66455	0.0030976	0.0110075	0	0	1.31056	17.115	4.65476	7.69125
nmu	4.63602	1.62e-08	2.1e-07	5.32151	0	0	45.9403	53.5297	51.6413
acvr2ba	0.893756	0.318783	0.471952	3.54768	5.41442	3.93168	4.50395	8.53373	10.9875
LOC120528831	4.62637	0.0181083	0.0494717	0	0	0	4.50395	1.55159	8.79
ada	-0.075729	0.756427	0.847586	532.151	779.677	580.578	575.605	494.956	726.274
adad1	-1.19948	0.768792	NA	0	1.08288	0	0	0	0
adad2	0.400323	0.696607	0.805221	4.43459	6.49731	2.62112	1.80158	8.53373	7.69125
adal	0.577152	0.0962462	0.19048	96.6742	66.056	44.559	100.889	105.508	105.48
adam10a	0.303957	0.0361309	0.0870754	1482.93	1474.89	1592.33	1833.11	2009.3	1772.28
adam11	-0.54736	0.437978	0.591424	15.9645	6.49731	14.4161	9.00791	8.53373	7.69125
adam15	0.12362	0.461196	0.61271	1261.2	1031.99	1255.52	1307.05	1356.09	1202.03
adam17b	0.177652	0.315914	0.468545	1926.39	1600.5	1454.72	2004.26	1849.49	1783.27
adam19a	-0.135546	0.526456	0.669111	529.491	400.667	436.416	483.725	383.242	377.97
adam19b	0.604381	0.367067	0.521372	10.643	18.409	7.86335	10.8095	16.2917	29.6663
LOC120540743	4.625	0.00503552	0.0167921	0	1.08288	0	9.9087	16.2917	2.1975
adam23a	-1.15735	0.0382769	0.0912665	33.7029	43.3154	24.9006	7.20632	20.9464	17.58
LOC120523735	4.56413	5.08e-65	9.53e-62	980.045	1043.9	1267.31	18192.4	35037.9	24601
chrd	4.56338	2.25e-75	5.16e-72	90.4657	137.526	136.298	2351.96	2825.44	3398.44
LOC120541711	4.55794	8.94e-24	9.71e-22	1283.37	3401.34	4336.64	65047	39691.9	107724
adamts13	-0.160439	0.744094	0.839237	61.1974	61.7244	24.9006	32.4285	36.4623	64.8263
adamts17	0.430436	0.312407	0.465049	287.362	108.288	311.913	299.963	441.426	210.96
adamts18	-0.919126	0.105703	0.205202	158.758	61.7244	77.323	78.3688	61.2877	17.58
LOC120518164	4.53038	6.16e-06	4.67e-05	27.4945	54.1442	91.7391	629.653	329.712	3040.24
adamts6	0.433833	0.3249	0.478229	82.4835	54.1442	66.8385	99.087	131.109	43.95
adamts9	-0.421575	0.0907937	0.182135	331.708	336.777	488.838	251.321	335.918	274.688
LOC120540106	4.52627	0.0161235	0.0449996	0	0	0	3.60316	4.65476	5.49375
mmp9	4.47207	1.23e-28	2.18e-26	1096.23	2418.08	728.671	35816.3	23297.1	35066.6
adamtsl4	-0.116951	0.614415	0.741843	823.948	1326.53	1201.78	994.473	1150.5	943.827
LOC120539155	4.46734	1.67e-06	1.44e-05	0	3.24865	1.31056	42.3372	26.377	27.4688
LOC120540356	4.45982	6.68e-07	6.22e-06	54.989	40.0667	36.6956	1738.53	1013.19	150.529
adap2	0.148492	0.631991	0.755635	89.5788	123.449	93.0497	81.9719	128.782	128.554
ccr12a	4.43333	2.52e-13	7.21e-12	11.5299	12.9946	2.62112	299.963	222.653	76.9125
adarb1b	-0.289251	0.233659	0.375134	433.703	364.932	297.497	355.812	289.371	252.713
adarb2	1.18729	0.164791	0.289235	3.54768	3.24865	5.24224	10.8095	8.53373	7.69125
adat1	-0.142974	0.731188	0.830183	26.6076	30.3208	34.0745	24.3213	27.1528	30.765
adat2	0.669922	0.0214698	0.0569436	86.0311	75.8019	56.354	101.789	120.248	127.455
LOC120536943	4.38489	4.11e-12	9.83e-11	23.0599	8.66308	1.31056	154.936	180.76	380.168
adck1	0.396715	0.550207	0.688952	21.2861	4.33154	22.2795	19.8174	20.1706	23.0738
LOC120530012	4.35879	7.49e-11	1.46e-09	6.20843	3.24865	6.55279	189.166	95.4226	42.8513
adck5	0.208254	0.435528	0.589175	200.444	135.361	229.348	205.38	205.585	241.725
LOC120536516	4.33257	4.65e-09	6.69e-08	0.886919	8.66308	1.31056	108.996	53.5297	54.9375
adcy5	-0.565301	0.0621943	0.134789	102.883	172.179	175.615	109.896	103.181	90.0975
LOC120517494	4.33217	0.00591314	0.0193528	0	0	1.31056	6.30553	6.20635	10.9875
ttc12	4.32309	0.00608652	0.0198321	0	0	1.31056	5.40474	10.0853	7.69125
adcy8	-0.563013	0.31455	0.467192	19.5122	25.9892	30.1429	24.3213	9.30952	17.58
adcy9	-0.030395	0.90123	0.94248	704.214	874.971	1087.76	761.168	1069.04	777.915
LOC120538992	4.32288	1.3e-08	1.72e-07	2.66076	3.24865	3.93168	83.7735	87.6646	21.975
add2	0.945838	0.0198834	0.0534485	32.816	55.2271	31.4534	53.1466	94.6468	82.4063
adgb	0.217759	0.72791	0.827452	9.75611	10.8288	20.9689	20.7182	11.6369	15.3825
LOC120535858	4.28421	5.69e-08	6.7e-07	1051.89	246.898	271.286	7604.47	8532.95	14467.2
adgra3	-0.266369	0.170592	0.296616	517.074	621.576	450.832	443.189	437.547	441.698
mmp20a	4.27189	7.11e-10	1.17e-08	6.20843	3.24865	0	64.8569	44.2202	88.9988
LOC120519369	4.24761	7.54e-34	2.02e-31	54.102	101.791	45.8696	1358.39	885.956	1595.39
adgrb3	0.377989	0.793352	0.873915	4.43459	0	2.62112	4.50395	1.55159	3.29625
LOC120522102	4.21363	0.0104389	0.0313913	0	1.08288	0	7.20632	10.8611	3.29625
LOC120524845	4.19539	5.59e-33	1.44e-30	54.989	28.155	26.2112	702.617	835.529	493.339
LOC120536641	4.17841	0.0141329	0.0404088	14.1907	3.24865	114.019	1057.53	1301.78	16.4813
adgrg3	0.614784	0.421823	0.576094	42.5721	8.66308	28.8323	53.1466	60.5119	8.79
adgrg6	0.391405	0.127371	0.237326	171.175	180.842	267.354	268.436	242.047	299.959
LOC120525092	4.17547	1.07e-13	3.25e-12	6.20843	3.24865	5.24224	117.103	89.992	60.4313
adgrl2a	-0.441647	0.0223843	0.0589599	1555.66	1113.21	1179.5	922.41	966.638	946.024
adgrl3.1	0.295273	0.904584	NA	0.886919	0	1.31056	0	1.55159	1.09875
foxl2a	4.16804	0.00512463	0.0170424	1.77384	0	0	9.00791	22.498	4.395
LOC120517987	4.14323	3.86e-06	3.06e-05	55.8759	31.4037	53.7329	442.288	227.307	1822.83
LOC120540495	4.13993	4.42e-25	5.47e-23	17.7384	27.0721	13.1056	356.713	217.998	453.784
mmp11b	4.11454	1.11e-43	7.38e-41	684.701	344.357	370.888	9324.08	8224.96	6737.54
LOC120523307	4.10382	4.02e-11	8.2e-10	15.0776	55.2271	22.2795	1058.43	329.712	201.071
adipor1a	0.220286	0.21607	0.354594	1833.26	1531.2	1648.68	1794.37	2241.27	1804.15
adm2b	0.592922	0.278612	0.427989	30.1552	42.2325	10.4845	47.7419	30.2559	48.345
adnpb	0.126989	0.480527	0.630035	1339.25	1080.72	1060.24	1169.23	1252.13	1382.23
adora1b	-1.32048	0.0236872	0.0617609	20.3991	28.155	18.3478	9.9087	10.0853	6.5925
adora2aa	-0.231042	0.478996	0.628747	149.889	218.743	285.702	192.769	135.764	228.54
adora2b	-0.0926729	0.741046	0.836988	149.002	181.925	259.491	164.845	180.76	206.565
adpgk	0.894621	0.035042	0.0849075	949.003	310.788	293.565	913.402	948.795	1029.53
LOC120534415	4.08683	7.79e-09	1.07e-07	11.5299	3.24865	0	77.468	60.5119	130.751
LOC120539149	4.0756	0.000182725	0.00094085	0.886919	1.08288	1.31056	14.4126	26.377	13.185
adprhl1	-0.975787	0.0189964	0.0514753	133.925	131.029	239.832	45.0395	107.835	103.283
adprm	-0.0760286	0.70037	0.808077	278.493	257.727	251.627	220.694	257.563	270.293
adprs	-0.187694	0.298561	0.450879	681.154	776.428	900.354	708.021	659.424	701.003
adra1d	-1.47865	0.0380287	0.09079	25.7206	32.4865	23.5901	7.20632	3.10317	19.7775
adra2b	-0.587015	0.379586	0.533961	16.8515	30.3208	30.1429	8.10712	10.8611	32.9625
adra2c	NA	NA	NA	0	0	0	0	0	0
LOC120527274	4.04789	1.31e-13	3.95e-12	31.0422	42.2325	2.62112	459.403	425.91	386.76
LOC120515767	4.02188	2.71e-35	8.24e-33	108.204	61.7244	45.8696	1420.55	1123.35	996.567
adrm1	0.267386	0.182196	0.312162	1435.03	1314.62	1466.52	1403.43	1613.65	2059.06
LOC120537645	4.01784	0.00170532	0.00658633	0	0	5.24224	38.734	34.1349	4.395
LOC120532269	4.00243	0.0153181	0.0431517	0	1.08288	0	4.50395	8.53373	5.49375
LOC120528090	3.99903	0.00321853	0.0113759	0.886919	1.08288	0	6.30553	10.8611	16.4813
LOC120528090	3.99903	0.00321853	0.0113759	0.886919	1.08288	0	6.30553	10.8611	16.4813
aebp2	-0.205306	0.25858	0.405274	392.018	333.529	398.41	317.078	319.627	338.415
afap1	0.486935	0.0868036	0.175688	1216.85	889.049	622.515	1451.17	1357.64	1017.44
afap1l1a	0.20617	0.387908	0.541901	146.342	166.764	208.379	179.257	212.567	207.664
afap1l2	-0.123088	0.462813	0.614345	593.349	707.124	618.584	592.72	557.795	612.004
aff3	-4.13589	0.0706744	NA	0.886919	5.41442	2.62112	0	0	0
aff4	0.173424	0.357904	0.512726	909.092	781.843	657.901	932.318	858.027	861.42
afg1lb	0.359515	0.277602	0.426946	79.8227	59.5587	49.8012	90.0791	87.6646	65.925
LOC120537689	3.999	7.01e-06	5.24e-05	1.77384	1.08288	2.62112	35.1308	34.9107	15.3825
LOC120516045	3.95053	3.97e-05	0.000244239	0	4.33154	2.62112	37.8332	52.7539	12.0863
zgc:163040	3.94401	0.0171069	0.0471921	0	1.08288	0	7.20632	6.20635	4.395
afp4	-1.05534	0.652392	NA	2.66076	0	1.31056	0.900791	0	1.09875
aga	-0.060725	0.798337	0.877486	205.765	216.577	169.062	193.67	159.038	216.454
agap1	-0.603572	0.0189723	0.0514303	574.723	531.697	788.956	386.439	519.006	339.514
LOC120523304	3.94189	1.6e-09	2.48e-08	16.8515	7.58019	1.31056	157.638	62.8393	191.183
agap3	-0.0915636	0.699958	0.807828	686.475	667.057	484.907	637.76	633.047	454.883
agbl2	-0.132259	0.838856	0.904035	17.7384	27.0721	7.86335	13.5119	22.498	12.0863
agbl4	0.469815	0.410928	0.565068	19.5122	12.9946	30.1429	15.3134	32.5833	38.4563
agbl5	-0.341797	0.1296	0.240588	283.814	253.395	213.621	217.991	202.482	172.504
agfg1a	-0.144906	0.428275	0.582016	1111.31	1174.93	1500.59	1143.1	1160.59	1118.53
gal3st3	3.91197	5.67e-07	5.37e-06	4.43459	2.16577	5.24224	60.353	98.5257	17.58
aggf1	-0.0736989	0.731034	0.830176	175.61	216.577	183.478	172.051	193.173	181.294
agk	0.00514491	0.979423	0.987707	486.032	401.75	553.056	451.296	475.561	518.61
LOC120529722	3.88986	0.00445561	0.0151347	0.886919	1.08288	0	6.30553	14.7401	9.88876
si:dkeyp-118h9.7	3.86788	7.69e-07	7.09e-06	240.355	334.611	365.646	2434.84	1613.65	9682.19
agmo	-1.00469	0.0934327	0.186234	32.816	34.6523	34.0745	21.619	5.43055	24.1725
ago2	0.227639	0.549562	0.688521	106.43	76.8848	43.2484	98.1862	90.7678	78.0113
sall4	3.85841	3.63e-53	3.94e-50	50.5544	41.1496	28.8323	601.728	594.258	580.14
agpat3	0.664561	0.0849887	0.172672	47.8936	25.9892	43.2484	52.2459	60.5119	73.6163
LOC120518116	3.83554	1.03e-38	4.35e-36	23239.9	16407.9	12003.4	282950	276645	177820
agpat5	0.456176	0.0320174	0.0785683	1301.11	1102.38	1568.74	1517.83	1916.21	2014.01
agps	-0.14827	0.397705	0.551924	658.094	701.709	604.168	623.347	524.436	626.288
LOC120531801	3.8084	2.89e-07	2.92e-06	5.32151	5.41442	1.31056	21.619	82.2341	70.32
agrn	-0.274121	0.299497	0.45203	875.389	709.29	947.534	477.419	782.775	833.952
agt	-0.943446	0.391628	0.545809	11.5299	7.58019	2.62112	0.900791	3.10317	7.69125
LOC120539076	3.78814	7.73e-16	3.13e-14	47.8936	12.9946	14.4161	335.995	446.857	277.984
LOC120539076	3.78814	7.73e-16	3.13e-14	47.8936	12.9946	14.4161	335.995	446.857	277.984
LOC120528039	3.77808	9.01e-44	6.41e-41	83.3704	140.775	82.5652	1525.94	1152.05	1531.66
sp9	3.77017	1.39e-17	7.17e-16	54.989	36.8181	10.4845	414.364	574.087	430.71
ahcy	0.412206	0.0610125	0.1328	3060.76	3012.59	4465.07	4182.37	4609.76	5228.95
ahcyl1	-0.169502	0.342103	0.496424	1010.2	1002.75	838.758	935.921	837.857	762.533
ahcyl2b	0.274474	0.128932	0.239737	249.224	275.053	255.559	305.368	306.438	331.823
ahdc1	-0.165296	0.356905	0.511571	431.043	406.082	428.553	393.645	401.861	331.823
crabp1a	3.76707	4e-06	3.16e-05	160.532	47.6469	35.3851	1105.27	476.337	1743.72
ahnak	-0.0233306	0.87828	0.928973	32214.7	38025.5	32119.2	35876.7	32104.7	32736.2
ahrrb	-0.0649408	0.881822	0.931029	68.2928	81.2164	163.82	88.2775	69.0456	141.739
ahsa1a	0.172215	0.566812	0.703172	398.227	236.069	382.683	296.36	352.986	497.734
aicda	-1.31657	0.455973	0.607297	0	4.33154	7.86335	2.70237	0	2.1975
aida	0.150222	0.515008	0.659691	522.395	328.114	416.758	433.28	485.647	488.944
LOC120538993	3.7396	2.07e-07	2.16e-06	23.9468	7.58019	1.31056	193.67	198.603	59.3325
aifm1	-0.170153	0.362906	0.517412	1881.15	1542.03	1741.73	1313.35	1522.88	1755.8
LOC120517986	3.71761	0.00195456	0.00741703	1.77384	0	1.31056	6.30553	15.5159	19.7775
LOC120541116	3.71188	2.47e-20	1.82e-18	62.0843	141.858	43.2484	1106.17	838.633	1300.92
LOC120540092	3.7097	6.94e-24	7.69e-22	100.222	112.62	44.559	1519.63	1062.06	803.187
aimp2	0.401803	0.144877	0.261823	807.983	899.877	1488.79	1198.95	1422.8	1598.68
aipl1	0.247792	0.752427	0.844808	13.3038	12.9946	15.7267	9.9087	5.43055	35.16
ajap1	-2.10084	0.60292	NA	0	2.16577	0	0	0	0
ajm1	-2.87958	0.0466801	0.107208	1.77384	7.58019	11.795	0	0.775793	2.1975
ak2	0.0183839	0.919453	0.953802	2178.27	1870.14	2229.26	1940.3	1952.67	2466.7
dio3a	3.70488	1.28e-28	2.26e-26	75.3881	62.8073	152.025	1097.16	1189.29	1472.33
LOC120543068	3.67557	6.34e-18	3.44e-16	39.0244	22.7406	9.17391	368.423	318.851	240.626
LOC120539344	3.66942	6.53e-05	0.000380881	3.54768	2.16577	0	28.8253	35.6865	13.185
ak8	0.440662	0.792119	0.87335	1.77384	2.16577	0	1.80158	1.55159	2.1975
LOC120517118	3.66083	0.00709124	0.02262	0.886919	0	2.62112	3.60316	6.98214	31.8638
akap10	0.253481	0.114944	0.219403	454.102	473.221	442.969	527.863	526.764	580.14
akap11	-0.291607	0.142087	0.258285	417.739	475.386	395.789	387.34	363.847	301.058
tgfa	3.65947	1.68e-28	2.86e-26	15.0776	18.409	13.1056	212.587	196.276	182.393
akap17a	0.460876	0.217649	0.356562	52.3282	56.31	35.3851	47.7419	76.8035	74.715
akap1b	-0.39268	0.0667599	0.14269	385.81	465.641	467.869	273.84	359.192	371.378
LOC120530584	3.65395	2.07e-06	1.75e-05	7.98227	9.74596	26.2112	413.463	89.2162	42.8513
akap8l	0.136629	0.454223	0.605513	3607.1	3390.51	4351.06	3632.89	4318.07	4523.56
akap9	-0.0180131	0.914532	0.950532	2017.74	1960.02	1741.73	2065.51	1926.29	1656.92
akip1	0.0822675	0.761455	0.850725	101.996	81.2164	99.6025	90.9798	93.871	115.369
LOC120533723	3.65189	1.66e-09	2.56e-08	1.77384	9.74596	15.7267	77.468	93.0952	159.319
akna	0.744535	0.0287883	0.0721788	37.2506	41.1496	34.0745	72.0632	54.3055	62.6288
akr1a1a	NA	NA	NA	0	0	0	0	0	0
rrad	3.64896	5.62e-15	2.06e-13	584.48	205.748	134.988	3053.68	3570.98	5005.91
akr7a3	0.256444	0.227783	0.36828	282.04	241.483	347.298	342.3	338.246	358.193
LOC120515040	3.62042	2.75e-08	3.43e-07	7.09535	3.24865	1.31056	36.9324	62.0635	52.74
akt2	0.313595	0.0331755	0.0810415	2384.92	2083.47	2230.57	2728.49	2633.82	2965.53
akt3a	0.51983	0.286025	0.436291	17.7384	21.6577	13.1056	26.1229	26.377	23.0738
npb	3.61251	7.09e-17	3.37e-15	9.75611	7.58019	9.17391	91.8806	103.181	130.751
LOC120514355	3.60171	0.000283796	0.00138061	23.0599	29.2379	61.5963	279.245	86.1131	1014.15
LOC120543455	3.59046	0.0147814	0.0418973	0.886919	1.08288	0	3.60316	14.7401	6.5925
LOC120536934	3.58991	3.78e-09	5.54e-08	6.20843	6.49731	6.55279	56.7498	44.996	130.751
aldh18a1	0.107069	0.666669	0.783298	1858.98	1077.47	1222.75	1346.68	1505.04	1630.55
aldh1a2	-0.264722	0.251903	0.397375	438.138	455.895	479.665	284.65	409.619	449.389
aldh1a3	-0.286253	0.445073	0.597446	438.138	375.761	547.814	309.872	592.706	212.059
LOC120521293	3.58294	1.99e-06	1.69e-05	0.886919	14.0775	7.86335	154.035	41.117	73.6163
aldh1l2	-0.0175413	0.942835	0.966539	890.467	594.504	935.739	707.121	740.107	944.925
aldh3b2	-0.0398579	0.966343	0.980361	3.54768	9.74596	5.24224	9.9087	4.65476	3.29625
LOC120517950	3.5821	7.67e-05	0.000438302	0	4.33154	2.62112	27.0237	35.6865	16.4813
mmp25a	3.57423	4.49e-61	6.62e-58	324.612	358.435	246.385	4188.68	3765.7	3133.64
LOC120536499	3.57345	2.48e-06	2.06e-05	4.43459	3.24865	1.31056	29.7261	24.0496	58.2338
LOC120540383	3.56789	4.68e-17	2.28e-15	17.7384	55.2271	18.3478	349.507	422.032	310.946
LOC120528248	3.55925	0.00218022	0.00816078	3.54768	0	0	18.9166	17.8432	9.88876
ankrd55	3.54873	9.77e-05	0.000540479	1.77384	1.08288	2.62112	26.1229	23.2738	13.185
aldob	0.260106	0.228516	0.369175	5363.2	4650.99	4332.71	6673.96	6136.52	4370.83
LOC120538937	3.53305	4.19e-12	1e-10	14.1907	8.66308	35.3851	226.098	302.559	131.85
LOC120514952	3.50814	4.03e-10	6.92e-09	4.43459	8.66308	2.62112	51.3451	59.7361	70.32
alg11	-0.280533	0.120227	0.227016	436.364	476.469	418.068	400.852	335.143	360.39
alg12	-0.179272	0.541853	0.68203	157.872	120.2	117.95	86.4759	130.333	134.048
alg13	1.13977	0.464207	0.615364	0.886919	1.08288	1.31056	1.80158	3.10317	2.1975
alg14	-0.294479	0.405388	0.559312	71.8404	121.283	86.4969	63.9561	63.615	101.085
LOC120514969	3.494	5.42e-13	1.48e-11	31.0422	30.3208	3.93168	236.908	264.545	249.416
alg3	0.480779	0.0448453	0.103916	364.524	239.318	345.988	396.348	425.91	504.327
alg5	0.209955	0.339433	0.493952	579.158	475.386	393.168	527.863	517.454	632.88
alg6	0.124492	0.69093	0.801211	120.621	136.444	221.484	142.325	200.155	176.899
alg8	0.360102	0.12737	0.237326	279.379	241.483	182.168	283.749	290.147	331.823
alg9	0.64762	0.0241038	0.0625861	290.909	179.759	155.956	355.812	295.577	334.02
alk	0.0993975	0.782545	0.866124	36.3637	45.4812	61.5963	47.7419	51.9781	52.74
LOC120540077	3.47443	0.000681197	0.00296979	18.6253	48.7298	55.0435	196.372	107.059	1054.8
alkbh1	-0.175859	0.506267	0.652382	115.299	95.2939	99.6025	99.087	79.9067	96.69
alkbh2	0.956011	0.0317843	0.078059	21.2861	17.3262	18.3478	29.7261	36.4623	45.0488
alkbh3	-0.0190861	0.96348	0.978322	282.927	207.914	100.913	190.968	129.557	265.898
alkbh4	-0.0998289	0.709985	0.815068	92.2396	116.952	111.397	84.6743	103.181	110.974
alkbh5	0.271682	0.166384	0.291067	378.714	344.357	467.869	459.403	498.059	477.956
sb:cb1058	3.44167	4.62e-23	4.54e-21	29.2683	12.9946	24.9006	289.154	228.083	216.454
LOC120529573	3.43912	2.63e-06	2.17e-05	3.54768	3.24865	2.62112	45.9403	37.2381	19.7775
allc	NA	NA	NA	0	0	0	0	0	0
LOC120529769	3.43826	1.06e-05	7.55e-05	0.886919	7.58019	2.62112	21.619	50.4266	46.1475
LOC120536583	3.43617	1.85e-06	1.58e-05	1.77384	5.41442	11.795	44.1387	114.042	38.4563
alox5a	0.317075	0.241241	0.384347	410.643	519.785	370.888	722.434	456.166	442.796
alp3	-0.237696	0.953548	NA	0.886919	0	0	0.900791	0	0
alpi.1	-0.477514	0.796661	NA	3.54768	0	1.31056	0.900791	1.55159	1.09875
LOC120538264	3.42841	0.0052802	0.0175231	0.886919	0	2.62112	13.5119	16.2917	5.49375
alpk2	-0.11886	0.749628	0.843311	338.803	353.02	444.279	302.666	193.173	551.573
stc1	3.42248	5.21e-18	2.86e-16	56.7628	74.7191	32.764	568.399	844.839	354.896
alpl	0.0458248	0.859147	0.916163	3243.46	1810.58	1961.91	2322.24	2307.98	2615.03
als2b	-0.0510001	0.834694	0.900983	479.823	695.212	807.304	614.339	713.73	582.338
alx1	-0.343423	0.752392	0.844808	6.20843	9.74596	1.31056	3.60316	7.75793	2.1975
wfdc1	3.41661	1.9e-26	2.68e-24	93.1265	62.8073	55.0435	1029.6	669.51	568.054
LOC120523316	3.40601	7.98e-19	4.83e-17	970.289	2091.05	754.882	18217.6	11086.9	11152.3
fgf20a	3.40438	2.77e-10	4.88e-09	5.32151	4.33154	13.1056	101.789	60.5119	70.32
amacr	-0.530843	0.136173	0.250019	118.847	71.4704	137.609	65.7577	95.4226	64.8263
abhd3	3.34376	1.96e-14	6.55e-13	7.09535	12.9946	14.4161	126.111	85.3373	131.85
amd1	0.0996731	0.64676	0.767688	1139.69	844.65	967.192	845.842	1134.99	1183.35
amdhd1	-1.15708	0.483088	0.632458	2.66076	4.33154	1.31056	2.70237	0	1.09875
amdhd2	0.675817	0.0232722	0.0608944	92.2396	129.946	74.7019	183.761	147.401	143.936
amer1	-0.0328515	0.913801	0.950136	83.3704	94.211	116.64	83.7735	119.472	82.4063
LOC120540104	3.34206	3.24e-18	1.83e-16	129.49	234.986	165.13	2845.6	1448.41	1072.38
LOC120516015	3.33882	0.000291513	0.00141318	7.98227	3.24865	0	52.2459	55.8571	10.9875
si:ch211-198m17.1	3.30795	5.52e-14	1.75e-12	23.0599	31.4037	20.9689	180.158	162.917	406.538
amigo3	-0.339424	0.598649	0.72951	19.5122	18.409	7.86335	15.3134	9.30952	12.0863
LOC120516634	3.30792	1.15e-12	3.01e-11	10.643	22.7406	6.55279	172.051	115.593	110.974
amn	0.109662	0.857873	0.915166	15.0776	28.155	15.7267	34.23	17.0675	12.0863
LOC120529421	3.30313	0.00673633	0.0216514	1.77384	1.08288	0	12.6111	6.98214	10.9875
amot	-0.0099148	0.95689	0.974652	1010.2	989.757	777.161	867.461	989.136	903.173
amotl1	-0.40947	0.04158	0.0976194	1668.29	1790.01	2205.67	1343.98	1657.09	1260.27
LOC120518163	3.26916	3.27e-12	8.01e-11	98.448	116.952	176.925	926.013	564.777	2285.4
LOC120523306	3.25823	1.44e-37	5.6e-35	140.133	189.505	111.397	1565.57	1505.81	1155.89
LOC120541038	3.24476	3.45e-11	7.12e-10	59.4236	63.8902	32.764	562.093	743.986	177.998
amph	-0.605688	0.566361	0.70274	12.4169	4.33154	2.62112	3.60316	6.98214	2.1975
LOC120527159	3.24277	2.51e-06	2.08e-05	4.43459	4.33154	1.31056	35.1308	37.2381	26.37
amy2a	-1.80979	0.538167	NA	0.886919	0	2.62112	0	0.775793	0
anapc1	0.41515	0.0669595	0.143072	486.032	420.159	314.534	531.466	500.387	599.918
anapc10	0.0807536	0.770094	0.8573	76.275	76.8848	68.1491	74.7656	74.4762	85.7025
anapc11	-0.137467	0.51833	0.662343	250.998	230.654	285.702	213.487	219.549	264.799
anapc13	0.21913	0.460259	0.61178	147.229	106.123	161.199	127.011	201.706	152.726
anapc15	-0.356275	0.157033	0.278774	225.277	197.085	241.143	172.051	136.54	210.96
anapc16	-0.417891	0.0325389	0.0796278	499.335	658.394	657.901	473.816	425.91	458.179
LOC120532040	3.2329	0.0010201	0.00422709	6.20843	1.08288	0	18.9166	40.3412	14.2838
anapc4	0.261488	0.220053	0.359188	478.049	434.237	378.751	456.701	475.561	618.597
LOC120540078	3.23271	9.43e-07	8.53e-06	21.2861	41.1496	41.9379	154.035	96.1984	728.472
anapc7	-0.0731158	0.657484	0.775998	706.874	688.715	832.205	718.831	689.68	707.595
and1	4.18965	0.0204532	0.0547045	653.659	4.33154	5.24224	5167.84	4804.49	2134.87
LOC120528446	3.20709	0.0167053	0.0463009	2.66076	0	0	8.10712	11.6369	7.69125
LOC120515271	3.2025	4.44e-11	9.03e-10	60.3105	98.5425	203.137	1815.99	615.204	887.79
lepa	3.19457	3.75e-11	7.71e-10	46.1198	63.8902	13.1056	265.733	333.591	537.289
LOC120519949	3.17027	0.000307438	0.00148168	2.66076	0	6.55279	29.7261	34.1349	15.3825
LOC120542161	3.16696	0.000551485	0.00247676	4.43459	0	2.62112	18.9166	14.7401	31.8638
angpt2b	-0.250916	0.228177	0.368761	650.112	807.832	601.546	493.633	599.688	638.374
LOC120542585	3.15611	5.67e-29	1.03e-26	41.6852	51.9785	38.0062	483.725	326.609	365.884
cysltr3	3.15445	7.8e-08	8.9e-07	1.77384	14.0775	10.4845	77.468	89.992	60.4313
acod1	3.15443	1.74e-14	5.86e-13	18.6253	29.2379	24.9006	221.594	296.353	125.258
angptl3	-0.237696	0.953548	NA	0	0	1.31056	0.900791	0	0
LOC120527471	3.15353	5.34e-13	1.46e-11	189.801	58.4758	73.3913	774.68	775.017	1327.29
LOC120534943	3.14871	0.0123177	0.0359561	1.77384	1.08288	0	10.8095	10.8611	5.49375
LOC120538266	3.13824	6.15e-07	5.78e-06	34.5898	11.9117	70.7702	399.951	515.903	109.875
angptl7	-0.0454998	0.899732	0.941867	17218.6	19029.5	6771.66	12955.2	11900.7	16830.7
angptl8	2.55923	0.299401	NA	0	1.08288	0	3.60316	0	3.29625
tes	3.13228	9.9e-44	6.81e-41	747.673	524.116	562.23	6155.1	5598.12	4341.16
and3	3.12436	6.09e-06	4.62e-05	51.4413	9.74596	5.24224	197.273	286.268	105.48
ankar	-0.59457	0.01866	0.050697	194.235	196.002	263.422	119.805	158.262	153.825
ankdd1a	-0.447729	0.117463	0.223054	128.603	118.034	102.224	90.0791	99.3015	65.925
ankdd1b	0.262743	0.178561	0.307288	219.956	254.478	207.068	268.436	279.286	270.293
ankef1b	-0.239713	0.722906	0.824074	46.1198	9.74596	15.7267	26.1229	18.619	16.4813
ankfn1	NA	NA	NA	0	0	0	0	0	0
LOC120543037	3.114	8.84e-15	3.14e-13	15.0776	29.2379	53.7329	293.658	263.77	274.688
LOC120515919	3.10792	6.99e-15	2.51e-13	262.528	298.876	231.969	2472.67	963.535	3407.23
ankhd1	0.263272	0.167436	0.292461	1741.91	1688.22	2217.47	1999.76	2487.97	2287.6
ankk1	0.533753	0.134167	0.247221	78.9358	123.449	83.8758	180.158	144.298	88.9988
ankle1	0.487186	0.0397991	0.094275	98.448	87.7137	98.2919	136.019	134.988	127.455
ankle2	0.16054	0.3194	0.47256	511.752	521.951	550.435	552.185	586.5	631.782
ankmy1	0.635389	0.0507437	0.114383	36.3637	40.0667	41.9379	61.2538	63.615	58.2338
ankmy2a	-0.139133	0.531503	0.67313	403.548	308.622	292.255	286.451	285.492	342.81
LOC120527150	3.09747	4.98e-08	5.93e-07	4.43459	5.41442	5.24224	41.4364	44.996	41.7525
ankrd11	0.398023	0.0798191	0.164461	454.989	458.06	315.845	585.514	566.329	469.166
ankrd12	-0.147512	0.417287	0.571299	473.615	563.1	458.696	476.518	420.48	453.784
ankrd13a	0.209583	0.273415	0.422206	592.462	715.787	684.112	834.132	817.686	649.362
ankrd13b	1.04527	0.024415	0.0631875	67.4058	71.4704	26.2112	165.745	100.853	75.8138
ankrd13c	0.147526	0.391502	0.545738	601.331	529.531	495.391	636.859	592.706	573.548
ankrd13d	0.101944	0.602099	0.732417	889.58	826.241	1138.88	971.953	975.172	1115.23
LOC120536512	3.08472	0.000845234	0.00357867	5.32151	3.24865	3.93168	13.5119	11.6369	82.4063
ankrd24	-1.06211	0.385758	0.53981	4.43459	2.16577	6.55279	0.900791	3.10317	2.1975
LOC120538942	3.08088	9.32e-19	5.61e-17	16.8515	23.8235	13.1056	135.119	163.692	159.319
ankrd28b	-0.0740928	0.738545	0.835536	691.797	575.012	439.037	513.451	554.692	554.869
ankrd29	-4.4093	0.0394616	0.0936584	4.43459	1.08288	5.24224	0	0	0
LOC120538699	3.07556	3.75e-19	2.33e-17	21.2861	28.155	15.7267	216.19	186.19	150.529
ankrd34bb	0.35435	0.804798	0.881582	5.32151	3.24865	0	0.900791	6.98214	3.29625
ankrd34c	NA	NA	NA	0	0	0	0	0	0
ankrd37	0.557517	0.203195	0.339129	148.115	101.791	259.491	168.448	188.518	392.254
ankrd39	-0.561842	0.0455659	0.105241	120.621	110.454	165.13	99.087	86.8888	81.3075
LOC120534550	3.0737	9.79e-11	1.87e-09	227.051	502.459	131.056	3710.36	2043.44	1495.4
LOC120518772	3.06687	0.000239435	0.00118894	4.43459	1.08288	2.62112	14.4126	33.3591	21.975
ankrd45	-0.140907	0.653553	0.773039	112.639	192.754	148.093	108.996	171.45	129.653
ankrd46b	-0.28449	0.0706904	0.149312	794.679	838.153	716.876	660.28	636.926	632.88
ankrd49	0.137537	0.616127	0.743084	86.0311	108.288	102.224	121.607	89.2162	115.369
LOC120521193	3.0648	0.0035972	0.0125686	2.66076	8.66308	7.86335	66.6585	90.7678	1.09875
ankrd50l	0.119251	0.542613	0.682467	1132.6	1068.81	859.727	1269.21	1038.01	1019.64
LOC120517858	3.06003	1.55e-22	1.42e-20	119.734	102.874	157.267	1467.39	726.918	966.9
ankrd54	-0.255686	0.27523	0.424057	186.253	205.748	251.627	191.868	190.069	154.924
LOC120537677	3.05682	3.07e-05	0.000194396	7.98227	3.24865	9.17391	74.7656	78.3551	15.3825
ankrd67	-0.0158306	0.995913	NA	1.77384	0	0	0	0.775793	1.09875
ankrd6b	-0.310162	0.348561	0.50329	242.129	489.464	475.733	346.804	386.345	238.429
tnfaip6	3.04731	1.8e-13	5.3e-12	470.067	139.692	174.304	2429.43	2199.37	1867.88
anks4b	2.05604	0.244211	0.388	0	1.08288	1.31056	0.900791	3.10317	5.49375
ankzf1	-0.133426	0.462192	0.613718	423.947	397.419	382.683	333.293	360.744	405.439
LOC120535780	3.03623	0.0069517	0.0222299	7.09535	0	6.55279	78.3688	30.2559	3.29625
ano10a	-0.0335057	0.848226	0.909717	1302	1023.33	1091.7	1154.81	1158.26	1026.23
LOC120536645	3.0208	0.00249054	0.00916603	7.98227	1.08288	19.6584	96.3846	128.006	5.49375
ano11	-0.417305	0.487723	0.636473	34.5898	27.0721	24.9006	32.4285	7.75793	25.2713
ano1a	0.214814	0.463427	0.614668	417.739	580.426	741.776	877.37	607.446	531.795
LOC120536654	3.01632	2.69e-07	2.74e-06	5.32151	4.33154	5.24224	42.3372	44.996	32.9625
ano3	0.0522756	0.943963	0.967408	28.3814	14.0775	5.24224	17.115	9.30952	24.1725
ano7	-0.631303	0.126253	0.235647	170.288	107.206	89.118	79.2696	110.938	46.1475
LOC120533275	3.00608	1.97e-10	3.55e-09	21.2861	21.6577	7.86335	86.4759	138.091	191.183
LOC120540016	3.00203	0.00281884	0.0101777	5.32151	0	1.31056	10.8095	25.6012	19.7775
LOC120538042	2.99428	8.31e-20	5.58e-18	46.1198	46.5641	43.2484	236.007	372.381	476.858
anp32e	0.216732	0.242064	0.385301	983.593	787.257	1036.65	1048.52	1025.6	1188.85
fam81b	2.99037	0.00734136	0.0232418	0	1.08288	5.24224	7.20632	19.3948	19.7775
antxr2a	0.110435	0.557735	0.694963	698.005	617.244	583.199	662.982	607.446	782.31
LOC120537748	2.97329	1.96e-15	7.61e-14	421.286	196.002	211	2436.64	2770.36	1308.61
anxa1a	-0.290796	0.144171	0.261016	14585.4	11487.2	9873.75	10646.4	9248.23	9492.11
LOC120530570	2.97113	0.00212605	0.00799137	2.66076	1.08288	1.31056	11.7103	13.9643	15.3825
LOC120532197	2.96891	1.86e-05	0.000123428	6.20843	14.0775	9.17391	153.134	44.2202	31.8638
anxa5b	0.307409	0.0961296	0.190312	5835.04	4543.79	4146.61	6004.67	5861.89	6112.35
duox	2.95497	3.26e-05	0.000204971	48.7805	23.8235	6.55279	259.428	49.6508	312.045
aoc1	NA	NA	NA	0	0	0	0	0	0
si:dkey-85k7.12	2.95258	1.85e-08	2.37e-07	80.7096	134.278	172.994	598.125	429.789	1971.16
ap1ar	-0.000683975	0.997791	0.998544	853.216	846.816	1400.99	987.266	1023.27	1086.66
LOC120534604	2.93683	2.71e-35	8.24e-33	78.0489	83.3821	123.193	670.188	738.555	753.743
LOC120517796	2.93537	5.33e-08	6.3e-07	78.0489	35.7352	30.1429	606.232	366.174	135.146
map1b	2.9295	5.5e-05	0.000327101	16.8515	8.66308	0	49.5435	56.6329	95.5913
LOC120526052	2.92877	4.4e-07	4.27e-06	4.43459	36.8181	28.8323	136.019	154.383	237.33
LOC120542967	2.91707	1.06e-10	2.01e-09	97.5611	137.526	53.7329	637.76	375.484	1174.56
LOC120536933	2.90775	3.81e-06	3.03e-05	16.8515	10.8288	5.24224	51.3451	48.875	152.726
ap1s2	-0.343297	0.0464684	0.106906	1877.61	1425.08	1587.09	1298.94	1250.58	1306.41
LOC120519030	2.90107	1.05e-05	7.46e-05	15.0776	2.16577	3.93168	44.1387	53.5297	67.0238
LOC120527898	2.90074	3.01e-07	3.03e-06	11.5299	6.49731	3.93168	70.2617	61.2877	37.3575
LOC120515972	2.89777	7.17e-08	8.26e-07	11.5299	6.49731	9.17391	63.9561	97.7499	41.7525
ap2m1b	0.140092	0.456491	0.60779	9620.41	7302.98	8820.06	8663.8	8844.82	10862.2
LOC120528041	2.8975	0.000621802	0.00274829	1.77384	3.24865	2.62112	25.2221	12.4127	18.6788
ap3b1a	0.307681	0.196021	0.329932	1198.23	911.789	688.043	1187.24	1093.09	1186.65
LOC120517768	2.8899	0.00127891	0.00513655	2.66076	1.08288	5.24224	18.9166	10.0853	36.2588
si:ch211-241b2.5	2.8815	2.7e-12	6.69e-11	15.9645	22.7406	27.5217	194.571	98.5257	190.084
ap3s2	0.474745	0.0618148	0.134136	184.479	129.946	120.571	195.472	200.93	210.96
LOC120542238	2.87973	1.07e-10	2.03e-09	8.86919	12.9946	15.7267	94.583	111.714	64.8263
ap4e1	0.148463	0.490608	0.638787	221.73	225.24	176.925	253.122	221.101	218.651
ap4m1	-0.262695	0.133424	0.246072	561.42	494.878	507.186	400.852	474.01	428.513
ap4s1	0.0623914	0.812998	0.887032	128.603	93.1281	111.397	102.69	124.903	120.863
prdm1a	2.87421	4.91e-17	2.37e-15	133.038	62.8073	65.5279	668.387	765.708	494.438
ap5m1	0.303042	0.151751	0.271216	329.934	255.561	246.385	371.126	328.936	328.526
ap5s1	0.22603	0.30363	0.455988	261.641	265.307	193.963	295.459	290.922	258.206
LOC120529934	2.87059	0.000808416	0.0034447	0.886919	7.58019	1.31056	27.0237	26.377	17.58
apba1a	-0.152	0.547337	0.686359	361.863	264.224	252.938	314.376	256.788	220.849
apbb2b	-0.370505	0.0625823	0.135502	500.222	428.822	495.391	314.376	370.829	417.525
apbb3	-1.45789	0.209505	0.346642	16.8515	2.16577	3.93168	2.70237	1.55159	4.395
apc	-0.0267514	0.863419	0.918847	1112.2	1116.45	1300.07	1133.19	1124.12	1205.33
apc2	-2.19837	0.2396	0.382411	6.20843	1.08288	1.31056	0.900791	0	1.09875
LOC120536724	2.87046	3.66e-06	2.92e-05	2.66076	9.74596	17.0373	98.1862	63.615	46.1475
apela	2.12551	0.0793069	0.163642	3.54768	1.08288	0	8.10712	6.98214	6.5925
LOC120534104	2.86834	8.34e-12	1.92e-10	21.2861	30.3208	18.3478	230.602	180.76	99.9863
apex2	-0.0391778	0.871048	0.924312	133.925	108.288	134.988	119.805	130.333	116.468
xrra1	2.86573	0.00202759	0.00766315	7.09535	1.08288	0	22.5198	20.9464	20.8763
api5	0.106342	0.707793	0.81369	1498.89	2616.25	1726.01	1825	1747.86	2716.11
aplnra	0.83361	0.0543705	0.121091	25.7206	68.2218	73.3913	79.2696	104.732	112.073
LOC120538341	2.85649	0.00109641	0.00449634	6.20843	6.49731	0	15.3134	23.2738	57.135
LOC120526276	2.84736	0.000171238	0.000887015	10.643	15.1604	9.17391	159.44	79.1309	13.185
apoc1	1.42627	0.725084	NA	0	0	0	0	1.55159	0
apof	NA	NA	NA	0	0	0	0	0	0
apom	NA	NA	NA	0	0	0	0	0	0
fam83d	2.83814	1.96e-18	1.14e-16	149.889	62.8073	141.54	813.414	769.587	951.518
lgals3bp.3	2.83089	2.79e-20	2.03e-18	61.1974	40.0667	82.5652	501.74	354.538	444.994
appbp2	0.0889583	0.599813	0.730454	790.245	713.621	661.832	762.069	830.099	711.99
appl1	-0.296997	0.0541988	0.120798	1551.22	1496.55	1636.89	1377.31	1279.28	1154.79
LOC120516203	2.82377	0.0123243	0.0359703	1.77384	0	2.62112	8.10712	12.4127	9.88876
aprt	0.0889588	0.708904	0.814553	332.595	238.235	246.385	248.618	293.25	329.625
aptx	0.279369	0.29977	0.452209	68.2928	69.3046	68.1491	83.7735	81.4583	84.6038
aqp11	0.503423	0.228375	0.368977	85.1442	33.5694	55.0435	67.5593	76.0277	104.381
aqp12	-1.98783	0.0954966	0.189378	12.4169	14.0775	2.62112	0	3.10317	4.395
aqp3b	-0.0127335	0.936598	0.963304	4402.67	4499.39	4116.47	4558.9	4610.54	3733.55
aqp4	-1.58188	0.473276	NA	0.886919	3.24865	1.31056	1.80158	0	0
LOC120517637	2.81284	4.4e-07	4.27e-06	214.634	135.361	205.758	644.966	489.526	2772.15
lamc2	2.81249	3.47e-30	6.96e-28	533.038	334.611	377.441	3482.46	2812.25	2463.4
aqr	0.0726979	0.740205	0.836488	760.089	751.522	1034.03	799.902	829.323	1047.11
LOC120531720	2.80885	7.19e-11	1.41e-09	11.5299	11.9117	13.1056	70.2617	109.387	74.715
araf	0.30126	0.17011	0.295978	819.513	675.72	591.062	999.878	854.924	717.484
arap3	0.116179	0.560983	0.697871	247.45	319.451	275.217	286.451	318.851	306.551
LOC120529413	2.80836	2.12e-06	1.79e-05	7.98227	8.66308	2.62112	57.6506	31.8075	49.4438
LOC120535679	2.80481	1.57e-16	7.08e-15	200.444	132.112	144.161	1681.78	801.394	853.729
LOC120526467	2.80416	0.00274522	0.00995889	1.77384	2.16577	2.62112	13.5119	22.498	8.79
LOC120521629	2.78422	0.0018639	0.0071215	4.43459	14.0775	22.2795	163.043	107.835	6.5925
LOC120536367	2.78365	8.18e-06	6e-05	7.98227	6.49731	7.86335	78.3688	51.9781	23.0738
LOC120536996	2.78336	0.00331189	0.0116705	14.1907	2.16577	2.62112	34.23	9.30952	91.1963
LOC120527442	2.78244	6.44e-11	1.27e-09	1388.91	829.49	389.236	7078.41	7123.33	3751.13
slc2a1a	2.77196	0.00802279	0.0250721	0	3.24865	3.93168	18.9166	6.98214	20.8763
arfip1	0.435397	0.0504071	0.113823	1186.7	755.854	854.484	1243.99	1181.53	1360.25
arfrp1	0.407869	0.0295497	0.073694	249.224	223.074	216.242	299.062	318.851	296.663
wdr31	2.77034	1.75e-11	3.78e-10	18.6253	9.74596	10.4845	87.3767	86.8888	96.69
arg2	0.512266	0.0798234	0.164461	474.502	866.308	508.497	1083.65	799.843	753.743
tex30	2.76558	1.48e-05	0.000101366	7.98227	1.08288	10.4845	37.8332	41.117	52.74
arhgap1	0.359439	0.0222214	0.0586058	1798.67	1675.22	1490.11	2269.99	2051.97	2049.17
arhgap10	-0.311646	0.123038	0.230985	477.162	465.641	597.615	466.61	389.448	383.464
LOC120541406	2.76041	0.000369107	0.00174027	3.54768	2.16577	3.93168	18.0158	30.2559	16.4813
arhgap12b	-0.0289898	0.83053	0.898494	1403.11	1460.81	1380.02	1398.93	1414.27	1345.97
arhgap15	0.522585	0.0612213	0.133138	240.355	246.898	169.062	378.332	231.962	335.119
LOC120535736	2.756	1.29e-06	1.14e-05	8.86919	19.4919	2.62112	82.8727	58.1845	71.4188
LOC120536893	2.75456	8.9e-09	1.21e-07	8.86919	9.74596	10.4845	45.9403	76.8035	72.5175
myo3a	2.74629	0.0164243	0.0456832	4.43459	0	1.31056	5.40474	21.7222	13.185
LOC120519986	2.7391	0.00213282	0.008011	1.77384	4.33154	2.62112	30.6269	8.53373	18.6788
LOC120536563	2.73168	4.52e-06	3.52e-05	10.643	15.1604	1.31056	47.7419	66.7182	70.32
arhgap23b	0.0277001	0.878524	0.929	1496.23	1422.91	1457.34	1725.91	1481.77	1252.58
il4i1	2.719	5.1e-06	3.93e-05	11.5299	46.5641	27.5217	172.051	74.4762	315.341
LOC120528671	2.71891	0.000360798	0.00170538	2.66076	31.4037	35.3851	274.741	55.0813	123.06
arhgap27l	0.205206	0.396869	0.551022	504.657	743.942	743.087	924.211	681.922	687.818
arhgap28	-0.367102	0.190711	0.323024	202.217	201.417	163.82	148.63	183.863	106.579
arhgap31	-0.255838	0.261727	0.408746	2052.33	1683.89	2357.7	1389.02	1633.04	2082.13
arhgap32b	-0.101998	0.584575	0.718128	654.546	499.21	597.615	529.665	580.293	521.907
arhgap33	0.0711949	0.735832	0.833746	376.941	432.071	380.062	497.236	354.538	397.748
arhgap35a	0.59509	0.0273158	0.0691765	329.047	263.141	338.124	404.455	627.617	371.378
arhgap36	-0.236869	0.421526	0.575764	1084.7	1121.87	571.404	882.775	831.65	643.868
arhgap39	-1.00745	0.270006	0.418372	3.54768	10.8288	11.795	5.40474	3.10317	4.395
arhgap42a	0.302522	0.165702	0.290242	289.136	280.467	222.795	367.523	327.385	283.478
LOC120537530	2.71299	2.11e-09	3.2e-08	31.0422	19.4919	9.17391	102.69	123.351	174.701
arhgap46b	-0.106222	0.597531	0.728578	566.741	767.765	566.161	572.002	625.289	568.054
arhgap4b	0.298153	0.186646	0.317992	1395.12	1817.08	1511.07	2424.93	1790.53	1590.99
arhgap5	0.422705	0.0277032	0.06996	572.063	550.106	712.944	789.993	909.23	757.039
arhgap9	0.187197	0.50684	0.652816	420.4	830.573	698.528	791.795	632.271	794.397
irx7	2.71182	0.012359	0.0360462	0	2.16577	3.93168	17.115	12.4127	7.69125
LOC120514977	2.69328	0.000113567	0.000615958	20.3991	6.49731	34.0745	127.011	228.859	35.16
arhgef10	-0.0287754	0.899548	0.941771	508.204	363.849	339.435	373.828	426.686	388.958
htr1b	2.69102	4.96e-06	3.83e-05	11.5299	3.24865	5.24224	48.6427	36.4623	48.345
arhgef11	-0.505883	0.075051	0.156631	613.748	728.782	656.59	580.109	533.746	292.268
arhgef15b	0.00295324	0.987261	0.99225	439.025	360.601	456.074	402.653	423.583	431.809
arhgef16	0.030707	0.893179	0.93815	1038.58	896.629	821.72	1107.07	999.222	709.793
LOC120531805	2.68877	0.00845752	0.0262577	1.77384	2.16577	1.31056	12.6111	14.7401	6.5925
arhgef19	-0.543504	0.282403	0.432428	61.1974	46.5641	23.5901	35.1308	36.4623	18.6788
LOC120536062	2.67881	0.00121654	0.00492632	7.09535	17.3262	9.17391	16.2142	166.02	31.8638
LOC120523064	2.67853	0.000596423	0.00265088	7.98227	1.08288	2.62112	22.5198	21.7222	34.0613
arhgef28a	0.322537	0.167182	0.292164	606.652	514.37	454.764	787.291	668.734	515.314
arhgef3	-0.27677	0.118275	0.224302	906.431	1077.47	1144.12	938.624	834.754	806.483
fblim1	2.67548	6.11e-36	2.03e-33	331.708	239.318	289.633	2096.14	1851.82	1554.73
map1lc3c	2.67484	2.78e-06	2.28e-05	23.0599	12.9946	2.62112	79.2696	104.732	70.32
arhgef38	-0.192717	0.571901	0.707486	94.9003	103.957	99.6025	106.293	100.853	52.74
LOC120541714	2.67362	0.00373937	0.0130124	44.3459	87.7137	145.472	312.574	178.432	1277.85
arhgef3l	-0.00911242	0.983999	0.990095	49.6675	77.9677	36.6956	79.2696	37.2381	47.2463
arhgef6	0.10372	0.636895	0.759961	919.735	1035.24	690.664	1080.05	854.924	909.765
arhgef7b	0.163551	0.365448	0.519887	713.083	813.247	609.41	824.223	771.914	797.693
arhgef9a	-0.297171	0.25098	0.396493	141.907	166.764	159.888	103.591	153.607	123.06
LOC120532767	2.66633	0.00767236	0.0241416	39.9113	282.633	158.578	1735.82	240.496	1076.78
arid1b	0.363031	0.102718	0.200613	368.958	359.518	340.745	496.336	525.988	351.6
arid2	0.199108	0.21728	0.356126	533.925	605.333	553.056	628.752	686.577	626.288
LOC120519983	2.6626	8.43e-05	0.000475639	8.86919	22.7406	10.4845	56.7498	174.553	34.0613
arid3c	1.37283	0.0650333	0.139811	5.32151	4.33154	9.17391	12.6111	24.0496	10.9875
arid4a	0.0850504	0.631252	0.755189	454.102	500.293	410.205	515.252	460.821	472.463
arid4b	-0.301581	0.0739571	0.154836	754.768	648.648	727.36	625.149	564.002	539.487
upp1	2.65651	8.76e-19	5.28e-17	59.4236	29.2379	52.4224	295.459	281.613	315.341
arid5b	0.144491	0.403993	0.55806	775.167	800.252	695.907	937.723	763.381	810.878
arid6	0.189294	0.506785	0.652816	232.373	202.499	356.472	300.864	349.107	249.416
arih1	0.00959683	0.960278	0.976271	512.639	558.769	690.664	552.185	596.585	622.992
arl1	0.505103	0.0208618	0.055601	862.085	634.571	714.255	918.806	959.656	1262.46
arl10	0.193397	0.591212	0.723223	52.3282	53.0614	43.2484	69.3609	59.7361	40.6538
arl13a	-0.175294	0.858148	0.915335	2.66076	5.41442	31.4534	18.9166	7.75793	7.69125
arl13b	0.264615	0.253704	0.399483	182.705	148.355	212.311	206.281	235.065	209.861
arl16	0.365852	0.356653	0.511324	27.4945	24.9064	31.4534	36.9324	32.5833	38.4563
LOC120534626	2.64185	4.44e-06	3.46e-05	8.86919	17.3262	9.17391	77.468	34.1349	109.875
arl3b	0.206147	0.72578	0.826123	42.5721	14.0775	17.0373	38.734	20.9464	26.37
arl3l1	-2.36651	0.370486	NA	1.77384	3.24865	0	0	0.775793	0
arl4aa	-0.158495	0.411253	0.565401	517.961	563.1	613.342	581.01	493.405	441.698
arl4d	-0.4785	0.0237251	0.0618364	611.087	771.014	868.9	471.113	555.468	587.832
arl5a	0.179364	0.447236	0.599258	212.861	228.489	315.845	279.245	310.317	264.799
LOC120536170	2.64013	0.00939762	0.0287545	2.66076	7.58019	0	16.2142	8.53373	40.6538
arl6ip4	-0.222596	0.253561	0.399439	414.191	558.769	512.428	429.677	438.323	403.241
LOC120517463	2.64009	3.42e-10	5.94e-09	40.7983	55.2271	85.1863	525.161	401.861	194.479
arl8a	0.216439	0.253172	0.399102	445.233	413.662	530.776	489.129	565.553	558.165
LOC120538991	2.63903	1.42e-12	3.65e-11	19.5122	29.2379	19.6584	173.853	148.177	103.283
arl9	-0.045455	0.907413	0.946498	58.5366	33.5694	38.0062	43.2379	44.996	38.4563
armc1	0.04658	0.769291	0.85665	575.61	542.525	579.267	586.415	618.307	547.178
armc10	0.167338	0.380966	0.535322	334.368	284.799	368.267	358.515	383.242	365.884
LOC120535260	2.63761	7.69e-10	1.25e-08	15.9645	15.1604	28.8323	142.325	79.9067	146.134
LOC120528828	2.63744	8.49e-24	9.26e-22	408.87	433.154	391.857	3423	2464.7	1789.86
armc3	-1.77954	0.212149	0.349744	3.54768	3.24865	5.24224	1.80158	1.55159	0
armc5	-0.201025	0.511775	0.656855	187.14	178.676	239.832	170.249	233.514	120.863
armc6	0.317582	0.146359	0.263727	243.016	181.925	186.099	251.321	246.702	265.898
armc7	-0.0814788	0.741568	0.837394	179.158	154.853	155.956	123.408	172.226	168.109
armc8	-0.279136	0.212992	0.350659	252.772	189.505	212.311	165.745	181.536	193.38
armh1	0.165516	0.897841	0.940699	0.886919	2.16577	5.24224	1.80158	3.87897	3.29625
armh3	0.107481	0.501675	0.648166	638.582	618.327	701.149	726.037	725.367	655.954
LOC120540079	2.63113	0.00144467	0.00571223	173.836	218.743	456.074	1030.5	633.047	3591.82
arnt2	0.186992	0.474544	0.624971	219.069	142.941	179.547	173.853	233.514	209.861
kcnh3	2.62929	5.58e-05	0.000331405	1.77384	12.9946	9.17391	54.0474	57.4087	32.9625
arpc1a	-0.0137542	0.941056	0.965724	4244.79	3657.99	5065.31	4174.26	4001.54	4668.59
LOC120532199	2.62679	3.55e-10	6.14e-09	22.173	50.8956	24.9006	281.947	159.813	162.615
LOC120536202	2.62009	0.000487211	0.00222491	2.66076	4.33154	14.4161	23.4206	32.5833	71.4188
LOC120532893	2.61728	1.32e-11	2.93e-10	225.277	419.076	336.814	1281.83	1474.01	3262.19
exo1	2.61712	8.1e-09	1.11e-07	19.5122	6.49731	18.3478	75.6664	90.7678	106.579
LOC120516077	2.61614	9.67e-06	6.95e-05	109.091	96.3768	57.6646	276.543	186.19	1154.79
arpc5lb	0.199245	0.338103	0.492394	651.885	459.143	571.404	616.141	598.912	718.583
arpin	1.8519	0.644989	NA	0	0	0	0	0	2.1975
arpp19a	0.445923	0.100056	0.196382	325.499	207.914	201.826	349.507	280.837	374.674
lypd6b	2.6154	1.97e-10	3.56e-09	13.3038	16.2433	15.7267	105.392	103.956	65.925
LOC120539955	2.60273	5.06e-06	3.9e-05	12.4169	2.16577	13.1056	47.7419	59.7361	60.4313
arrdc2	-0.321308	0.325326	0.478642	644.79	1093.71	1657.86	874.668	987.585	853.729
LOC120539955	2.60273	5.06e-06	3.9e-05	12.4169	2.16577	13.1056	47.7419	59.7361	60.4313
arsb	0.293386	0.139388	0.254343	307.761	312.954	298.807	421.57	387.897	316.44
arsg	0.787612	0.035762	0.0863074	30.1552	33.5694	27.5217	63.9561	46.5476	47.2463
LOC120521094	2.60074	9.47e-05	0.000524877	70.9535	21.6577	17.0373	412.562	188.518	69.2213
arsib	0.4391	0.168009	0.293138	313.082	158.101	197.894	259.428	378.587	270.293
LOC120534846	2.59031	0.014414	0.0410306	3.54768	2.16577	0	7.20632	10.8611	18.6788
arsk	0.453574	0.0270351	0.0685601	164.967	149.438	144.161	208.083	216.446	204.368
arv1	0.0726207	0.683706	0.795959	313.082	290.213	296.186	308.971	301.008	337.316
LOC120520101	2.5898	1.39e-11	3.08e-10	22.173	27.0721	11.795	145.928	104.732	121.961
LOC120514293	2.58091	2.44e-06	2.02e-05	73.6143	142.941	120.571	382.836	265.321	1367.94
si:ch211-153b23.3	2.57998	9.39e-30	1.86e-27	81.5965	79.0506	70.7702	415.264	437.547	536.19
LOC120542966	2.57971	1.17e-12	3.04e-11	113.526	211.163	116.64	644.966	698.214	1296.53
acp5a	2.57908	1.73e-23	1.81e-21	460.311	567.432	432.484	3354.54	3369.27	2001.92
trabd2a	2.57253	2.3e-32	5.66e-30	97.5611	70.3875	83.8758	507.145	480.992	515.314
aurka	2.56764	1.98e-13	5.78e-12	118.847	59.5587	57.6646	384.638	420.48	605.412
LOC120518912	2.5661	0.00153134	0.00599406	3.54768	2.16577	3.93168	24.3213	10.8611	21.975
LOC120538039	2.55232	2.28e-06	1.91e-05	14.1907	7.58019	17.0373	60.353	47.3234	119.764
LOC120542217	2.55211	2.71e-14	8.96e-13	56.7628	48.7298	91.7391	395.447	274.631	480.154
LOC120537075	2.54414	7.31e-07	6.77e-06	625.278	933.447	1138.88	3022.15	2134.21	10575.5
asb3	0.30297	0.228947	0.369727	130.377	107.206	119.261	163.944	122.575	154.924
fosl2	2.54082	2.93e-22	2.63e-20	663.415	917.204	547.814	3931.95	5110.15	3346.79
LOC120533959	2.52675	7.2e-11	1.41e-09	3223.06	1077.47	2872.74	14713.5	16813.8	9810.74
asb6	0.393348	0.044642	0.103571	478.049	359.518	436.416	512.55	602.016	559.264
asb7	-0.174968	0.691079	0.801278	29.2683	35.7352	23.5901	31.5277	24.0496	23.0738
asb8	-0.447486	0.143427	0.260125	193.348	163.516	285.702	196.372	134.212	139.541
ascc1	0.208057	0.422751	0.577132	301.552	178.676	213.621	248.618	274.631	280.181
ascc2	0.385842	0.0690788	0.146689	513.526	399.585	369.578	497.236	567.881	614.202
LOC120516363	2.5243	2.04e-08	2.6e-07	8.86919	12.9946	11.795	65.7577	51.9781	74.715
ascl1a	-1.00289	0.456605	0.607903	12.4169	0	6.55279	1.80158	5.43055	2.1975
adam8a	2.52052	4.76e-15	1.77e-13	807.983	630.239	385.304	3600.46	4418.14	2454.61
LOC120531325	2.52012	3.86e-14	1.25e-12	101.109	135.361	68.1491	789.993	438.323	524.104
asgrl2	0.686697	0.31725	0.470122	5.32151	29.2379	10.4845	23.4206	22.498	26.37
ash1l	-0.29809	0.0812092	0.16685	1010.2	1020.08	900.354	889.08	775.017	719.682
tcf21	2.51346	9.62e-08	1.08e-06	17.7384	17.3262	24.9006	59.4522	116.369	164.813
asic1c	-0.426316	0.804385	0.88141	0.886919	2.16577	3.93168	0.900791	0	4.395
asic4a	-2.80365	0.116433	0.221548	4.43459	2.16577	5.24224	0	1.55159	0
si:dkey-148a17.6	2.50063	4.65e-13	1.28e-11	48.7805	99.6254	91.7391	432.379	332.04	588.93
asl	0.468442	0.0258915	0.0663018	284.701	309.705	318.466	487.328	427.462	346.106
asmt	0.724077	0.859155	NA	0	0	0	0.900791	0	0
asmt2	0.208181	0.630654	0.754758	23.0599	31.4037	24.9006	35.1308	24.8254	31.8638
asmtl	0.172811	0.433223	0.586962	274.945	239.318	192.652	272.039	276.182	250.515
LOC120515726	2.49707	3.91e-05	0.000241398	28.3814	46.5641	74.7019	157.638	106.284	577.943
asnsd1	0.682354	0.0258372	0.0661792	421.286	452.646	756.192	626.95	934.831	1051.5
aspa	0.415829	0.0283036	0.0712315	287.362	241.483	235.901	345.003	333.591	343.909
aspdh	-0.365007	0.893806	NA	1.77384	0	1.31056	0	2.32738	0
aspg	-0.204018	0.439999	0.592795	117.96	110.454	140.23	99.087	124.903	94.4925
asphd1	-1.28176	0.0275088	0.0695618	26.6076	53.0614	19.6584	18.0158	10.8611	12.0863
asphd2	0.244171	0.302722	0.455212	183.592	152.687	162.509	171.15	232.738	186.788
LOC120532909	2.49685	4.93e-09	7.03e-08	51.4413	131.029	47.1801	582.812	401.861	312.045
LOC120521840	2.49371	0.0165134	0.0458862	379.601	449.397	3598.79	9213.29	10624.5	5097.1
aspscr1	-0.295003	0.0796213	0.164176	594.236	536.028	642.174	467.51	474.785	502.129
LOC120522450	2.49169	0.000132533	0.000706754	11.5299	3.24865	15.7267	89.1783	29.4801	51.6413
LOC120539512	2.48968	3.42e-32	8.3e-30	129.49	138.609	104.845	715.228	621.41	765.829
astn1	0.808929	0.553885	0.692004	2.66076	1.08288	1.31056	4.50395	2.32738	2.1975
asxl1	-0.176588	0.346661	0.501239	739.69	727.699	701.149	753.061	608.222	557.067
LOC120538043	2.4869	9.88e-10	1.58e-08	39.9113	44.3983	66.8385	197.273	202.482	443.895
asz1	1.42627	0.725084	NA	0	0	0	0	1.55159	0
atad1a	0.2101	0.414612	0.568806	287.362	183.008	183.478	254.924	243.599	260.404
LOC120532591	2.48511	1.25e-08	1.65e-07	41.6852	17.3262	18.3478	101.789	166.796	171.405
LOC120532556	2.48305	2.16e-11	4.61e-10	324.612	116.952	165.13	909.798	1093.87	1397.61
LOC120525300	2.48219	2.79e-08	3.47e-07	8.86919	14.0775	15.7267	58.5514	87.6646	65.925
atat1	-0.676027	0.0273342	0.0692145	81.5965	85.5479	120.571	60.353	63.615	54.9375
atcaya	-1.25607	0.0521366	0.117011	13.3038	15.1604	26.2112	7.20632	7.75793	7.69125
runx1	2.48043	2.32e-22	2.11e-20	137.472	159.184	220.174	853.049	1158.26	860.322
atf2	-0.122006	0.744863	0.839553	36.3637	41.1496	35.3851	30.6269	34.9107	38.4563
atf3	-0.413841	0.0819256	0.167904	418.626	686.549	577.956	417.066	391	454.883
atf4a	0.18585	0.211695	0.349274	11246.1	11029.2	12926	12739.9	13061.3	14238.7
gnrh2	2.47641	2.35e-06	1.96e-05	22.173	22.7406	6.55279	54.9482	118.696	117.566
LOC120525068	2.46314	2.26e-07	2.33e-06	125.942	199.251	150.714	695.41	346.004	1583.3
atf6b	0.174296	0.357019	0.511635	881.597	1129.45	950.155	1170.13	1202.48	966.9
atf7b	-0.211574	0.302374	0.454873	348.559	456.977	437.727	330.59	397.206	343.909
atf7ip2	NA	NA	NA	0	0	0	0	0	0
atg10	-0.66204	0.287909	0.438646	24.8337	10.8288	19.6584	15.3134	10.8611	8.79
trim71	2.45701	9.57e-08	1.07e-06	22.173	8.66308	10.4845	80.1704	84.5615	67.0238
atg12	0.0253104	0.897253	0.940411	250.998	219.826	260.801	236.908	242.047	265.898
atg13	-0.165441	0.358096	0.512858	923.283	1176.01	1169.02	1007.08	1010.08	894.383
atg14	-0.0574439	0.777653	0.862424	205.765	231.737	252.938	221.594	207.137	234.034
atg16l1	-0.255942	0.134638	0.247895	455.876	446.149	512.428	373.828	397.982	412.031
atg2a	0.271397	0.102012	0.199498	1035.03	1212.83	1227.99	1470.99	1453.06	1267.96
hmmr	2.45283	4.95e-09	7.06e-08	164.08	44.3983	85.1863	452.197	516.678	646.065
atg4b	0.01036	0.953637	0.972779	885.145	674.637	744.397	753.962	779.672	788.903
LOC120517751	2.452	9.87e-09	1.33e-07	15.0776	18.409	10.4845	64.8569	75.2519	103.283
si:ch211-195b11.3	2.44722	0.00175242	0.00674173	3.54768	3.24865	5.24224	20.7182	32.5833	10.9875
atg5	0.388233	0.067514	0.143989	604.879	540.36	414.137	739.549	615.98	688.917
LOC120523737	2.43468	0.00449426	0.0152484	112.639	320.534	133.677	581.01	370.053	2114
atg9a	0.312614	0.0969575	0.191589	1332.15	1740.2	1449.48	2117.76	1704.42	1793.16
atic	0.532777	0.0291261	0.07284	1168.07	1028.74	1462.58	1441.26	1601.24	2251.34
atl1	-0.022826	0.955384	0.973888	47.0067	40.0667	24.9006	38.734	37.2381	35.16
atl2	-0.53283	0.0327777	0.0801932	585.366	659.477	722.118	319.781	517.454	521.907
atl3	0.265669	0.246891	0.39121	2309.54	1529.03	1419.34	2054.7	2138.09	2131.58
atm	0.129845	0.460184	0.611721	496.675	510.039	419.379	549.482	499.611	513.117
atmin	-0.557001	0.0359208	0.08664	185.366	211.163	137.609	130.615	106.284	127.455
atn1	-0.0420441	0.890239	0.936253	211.974	140.775	124.503	161.242	179.984	123.06
atoh1a	0.245158	0.4667	0.617675	44.3459	40.0667	44.559	52.2459	44.996	56.0363
LOC120534985	2.43402	0.00438465	0.0149453	4.43459	1.08288	3.93168	25.2221	13.9643	12.0863
atox1	0.218471	0.445917	0.598384	497.561	329.197	272.596	381.935	380.914	519.709
atp10a	-0.388641	0.118595	0.224749	454.989	325.948	275.217	270.237	255.236	283.478
LOC120529576	2.43325	2.69e-07	2.73e-06	7.98227	19.4919	11.795	69.3609	55.8571	85.7025
atp10d	0.095017	0.691389	0.80157	580.045	498.127	483.596	717.93	495.732	454.883
LOC120522979	2.42994	2.1e-18	1.22e-16	105.543	96.3768	115.329	417.066	744.762	544.98
atp11b	0.233214	0.208275	0.345067	398.227	382.258	348.609	420.669	410.395	498.833
atp11c	0.235627	0.123153	0.231158	813.305	908.54	844	1073.74	982.93	963.604
LOC120528676	2.42763	0.00332268	0.0117045	0.886919	9.74596	2.62112	21.619	27.9286	20.8763
LOC120540115	2.42296	0.012517	0.0364297	2.66076	2.16577	1.31056	15.3134	8.53373	9.88876
LOC120540115	2.42296	0.012517	0.0364297	2.66076	2.16577	1.31056	15.3134	8.53373	9.88876
LOC120526222	2.41429	4.6e-15	1.72e-13	39.0244	44.3983	74.7019	312.574	249.03	271.391
atp1b1a	-0.244243	0.124091	0.232538	4223.51	5246.58	5036.48	4103.1	4259.88	3881.89
atp1b3a	-0.358179	0.212798	0.350423	505.544	298.876	288.323	243.213	289.371	321.934
LOC120526045	2.41413	1.81e-13	5.3e-12	536.586	246.898	255.559	1604.31	1765.71	2179.92
atp23	-0.00445487	0.986793	0.991937	197.783	150.521	136.298	135.119	159.038	191.183
cmpk2	2.40495	0.00101893	0.00422392	12.4169	46.5641	34.0745	87.3767	41.8928	362.588
atp2a3	0.300578	0.178864	0.307707	1529.94	1218.25	1019.61	1704.3	1647.01	1291.03
atp2b1a	0.139914	0.405303	0.559233	1282.48	1177.1	1298.76	1230.48	1353.76	1558.03
atp2b2	-0.242165	0.735526	0.833491	14.1907	7.58019	10.4845	10.8095	10.8611	5.49375
atp2b3b	-1.34733	0.425252	0.579358	6.20843	1.08288	1.31056	1.80158	1.55159	0
LOC120520657	2.40005	1.75e-06	1.5e-05	14.1907	40.0667	18.3478	146.829	164.468	70.32
lama1	2.39969	1.13e-10	2.13e-09	393.792	124.532	208.379	1352.99	1290.92	1198.74
duox2	2.39686	0.00460126	0.0155884	15.9645	9.74596	1.31056	87.3767	13.1885	45.0488
LOC120538221	2.39178	1.39e-06	1.22e-05	182.705	255.561	47.1801	747.656	636.926	1169.07
LOC120536816	2.38456	0.00626343	0.0203315	0	22.7406	20.9689	100.889	38.0139	86.8013
rpusd4	2.37983	1.14e-21	9.66e-20	165.854	116.952	178.236	841.338	907.678	647.164
LOC120541739	2.37709	2.52e-12	6.28e-11	227.938	164.599	307.981	1242.19	758.726	1634.94
cep57l1	2.37013	1.22e-09	1.92e-08	22.173	12.9946	17.0373	75.6664	94.6468	102.184
LOC120543196	2.36915	0.00468994	0.0158238	3.54768	3.24865	6.55279	7.20632	25.6012	35.16
slc7a7	2.36692	1.13e-29	2.22e-27	319.291	246.898	339.435	1777.26	1369.28	1522.87
nr2f5	2.35716	3.05e-15	1.16e-13	102.883	64.9731	89.118	453.998	543.831	319.736
eppk1	2.34919	1.75e-20	1.31e-18	523.282	430.988	635.621	3450.03	2125.67	2520.53
slc2a6	2.34655	2.32e-07	2.4e-06	30.1552	90.9623	36.6956	212.587	213.343	376.871
LOC120531207	2.34486	0.000305852	0.00147507	5.32151	10.8288	2.62112	35.1308	23.2738	38.4563
LOC120536942	2.3422	0.000168412	0.000875011	13.3038	19.4919	20.9689	32.4285	65.9424	173.603
LOC120540099	2.34153	3.03e-22	2.71e-20	73.6143	74.7191	106.155	434.181	384.018	463.673
LOC120527420	2.34016	0.00013036	0.000696606	8.86919	6.49731	2.62112	29.7261	29.4801	35.16
elovl6l	2.33747	5.91e-08	6.92e-07	28.3814	53.0614	111.397	310.773	313.42	340.613
LOC120539465	2.33722	1.35e-14	4.66e-13	33.7029	60.6416	36.6956	207.182	228.859	225.244
LOC120532214	2.33533	0.000821222	0.00349133	6.20843	2.16577	5.24224	27.9245	19.3948	21.975
plk1	2.33109	4.35e-14	1.39e-12	418.626	190.588	298.807	1259.31	1470.13	1845.9
atp6v0a1a	0.250854	0.112833	0.216214	1019.96	1046.07	1051.07	1299.84	1096.2	1314.11
atp6v0b	0.610647	0.0304657	0.0754494	114.413	137.526	115.329	232.404	190.069	137.344
LOC120514286	2.32395	0.0106178	0.0318364	7.98227	38.9839	20.9689	83.7735	7.75793	248.318
LOC120519554	2.32028	0.00395873	0.0136766	3.54768	5.41442	5.24224	43.2379	11.6369	15.3825
bora	2.31716	4.83e-07	4.64e-06	68.2928	19.4919	28.8323	146.829	202.482	238.429
wu:fj39g12	2.3151	0.000903816	0.00379709	7.98227	3.24865	2.62112	20.7182	25.6012	25.2713
atp6v1c2	-0.793912	0.0309141	0.0763856	375.167	545.774	338.124	233.305	355.313	136.245
atp6v1d	0.247393	0.100831	0.197564	763.637	754.771	688.043	844.041	869.664	907.568
LOC120515028	2.31306	2.21e-17	1.11e-15	54.989	60.6416	44.559	242.313	237.393	320.835
LOC120534602	2.31289	5.07e-05	0.000304725	45.2329	136.444	81.2546	245.916	198.603	861.42
smarca5	2.31267	2.26e-15	8.72e-14	320.178	161.35	300.118	1139.5	1207.13	1538.25
atp6v1h	0.267855	0.0645431	0.138946	991.575	1075.3	1060.24	1316.96	1252.13	1194.34
atp7a	0.145601	0.594013	0.725402	148.115	108.288	106.155	147.73	141.97	112.073
atp7b	-0.989403	0.0283103	0.0712315	60.3105	84.465	41.9379	44.1387	21.7222	28.5675
LOC120538391	2.31153	1.82e-05	0.000121551	7.09535	5.41442	11.795	40.5356	34.1349	43.95
atp8a1	-0.0916619	0.712834	0.817157	274.945	370.347	280.46	358.515	258.339	251.614
LOC120531671	2.30939	8.69e-10	1.4e-08	78.9358	131.029	62.9068	608.034	465.476	280.181
atp8b1	0.286266	0.330329	0.483736	1257.65	1043.9	918.702	1659.26	1460.04	807.582
atp8b2	-0.00194822	0.993258	0.995719	655.433	464.558	488.838	590.919	575.639	440.599
LOC120542019	2.3041	4.36e-08	5.28e-07	70.0666	23.8235	47.1801	155.837	278.51	265.898
dnaaf6	2.30293	0.00684616	0.0219468	11.5299	4.33154	0	18.9166	36.4623	26.37
atp9b	0.321674	0.163406	0.287367	294.457	323.783	255.559	392.745	411.946	286.774
atpaf1	-0.564629	0.0435668	0.101521	904.657	930.198	1515.01	580.109	798.291	885.593
atpaf2	-0.0878162	0.7263	0.82635	523.282	368.181	492.77	360.316	398.758	544.98
atpsckmt	0.533256	0.170993	0.297139	62.0843	79.0506	108.776	119.805	74.4762	167.01
gtse1	2.2977	5.5e-12	1.29e-10	89.5788	50.8956	49.8012	240.511	311.869	391.155
atr	0.0558046	0.81619	0.88887	388.47	493.796	302.739	454.899	393.327	384.563
si:ch211-248a14.8	2.28967	1.5e-06	1.31e-05	27.4945	12.9946	9.17391	102.69	74.4762	71.4188
atrn	0.23577	0.162459	0.286068	527.717	556.603	477.043	566.597	639.254	633.979
atrnl1b	-0.204418	0.247485	0.391933	646.564	601.001	515.05	487.328	512.799	531.795
atrx	0.293412	0.166406	0.29108	1355.21	1204.17	955.397	1206.16	1559.34	1544.84
atxn10	-0.0755056	0.800681	0.878878	90.4657	86.6308	91.7391	79.2696	68.2698	108.776
atxn1b	0.927633	0.0302619	0.0750438	29.2683	21.6577	40.6273	72.964	58.9603	40.6538
atxn1l	0.745405	0.0596156	0.130475	79.8227	61.7244	38.0062	135.119	73.7004	94.4925
atxn2	0.0898729	0.726664	0.82665	398.227	399.585	601.546	428.776	600.464	457.08
atxn3	-0.0351575	0.863445	0.918847	375.167	357.352	284.391	301.765	347.555	345.008
atxn7l1	0.0031262	0.990482	0.993951	131.264	159.184	103.534	140.523	128.782	126.356
atxn7l2b	-0.42124	0.19005	0.322275	146.342	122.366	207.068	111.698	150.504	91.1963
atxn7l3a	-0.177067	0.382616	0.537016	740.577	807.832	1001.27	684.601	855.7	711.99
si:ch211-284o19.8	2.28621	7.98e-11	1.55e-09	45.2329	88.7966	51.1118	303.566	219.549	380.168
aup1	0.0131489	0.943744	0.967279	567.628	570.68	640.863	533.268	572.535	690.015
LOC120516369	2.28621	0.0133265	0.0383743	27.4945	2.16577	24.9006	108.095	148.952	8.79
aurkaip1	-0.0530863	0.840714	0.905083	439.912	265.307	319.776	288.253	311.869	390.056
LOC120534106	2.28529	0.00072704	0.00313945	3.54768	6.49731	5.24224	29.7261	27.1528	16.4813
LOC120542412	2.27713	1.88e-06	1.6e-05	203.104	245.815	245.074	852.148	421.256	2090.92
avd	0.425308	0.679659	0.793007	7.09535	1.08288	6.55279	3.60316	5.43055	10.9875
aven	-0.250092	0.233345	0.374806	253.659	234.986	294.876	205.38	209.464	243.923
avil	-0.217012	0.479708	0.629481	504.657	658.394	449.522	613.438	478.664	294.465
avl9	0.0202991	0.915759	0.951182	285.588	325.948	281.77	331.491	294.026	280.181
avpi1	0.0513242	0.807794	0.88355	708.648	557.686	486.217	613.438	555.468	650.46
avpr1aa	-0.133338	0.751955	0.84464	565.854	244.732	183.478	229.702	290.922	387.859
avpr2ab	-0.294086	0.350007	0.504672	316.63	329.197	280.46	228.801	361.52	163.714
axdnd1	0.639032	0.546047	0.685365	1.77384	5.41442	2.62112	4.50395	6.20635	4.395
axin1	-0.283234	0.0657881	0.141008	1207.98	1054.73	1035.34	924.211	895.265	892.185
LOC120518876	2.27574	2.04e-06	1.73e-05	15.0776	53.0614	31.4534	159.44	105.508	215.355
azi2	0.261619	0.342985	0.497377	545.455	671.389	1085.14	915.203	913.884	927.345
c12h15orf48	2.27562	5.24e-15	1.93e-13	251.885	202.499	327.64	1376.41	1542.28	861.42
b3galt1b	-3.52684	0.252095	NA	0	3.24865	2.62112	0	0	0
b3galt4	-0.165525	0.399606	0.553753	878.05	980.011	695.907	740.45	721.488	817.47
b3galt6	-0.126523	0.502073	0.648518	238.581	230.654	252.938	225.198	211.016	225.244
b3gat2	0.240749	0.769671	0.856981	7.09535	5.41442	5.24224	8.10712	5.43055	7.69125
b3gat3	0.0819512	0.848332	0.909755	104.656	55.2271	36.6956	73.8648	66.7182	69.2213
b3gnt2b	-0.187463	0.328992	0.482428	390.244	442.9	495.391	419.768	354.538	391.155
b3gnt5a	0.131155	0.660836	0.778962	172.949	200.334	115.329	220.694	160.589	154.924
ube2c	2.27351	1.49e-18	8.81e-17	116.186	70.3875	81.2546	417.066	405.74	480.154
LOC120515188	2.27257	0.000103421	0.000568252	5.32151	11.9117	5.24224	44.1387	35.6865	28.5675
b3gnt9	-0.645562	0.038271	0.0912629	194.235	127.78	133.677	73.8648	100.077	118.665
LOC120524086	2.27129	1.31e-07	1.42e-06	27.4945	64.9731	38.0062	227.9	123.351	277.984
LOC120529420	2.26985	7.64e-07	7.06e-06	23.9468	58.4758	73.3913	359.415	154.383	231.836
b4galnt4a	-0.288997	0.757301	0.848118	15.0776	8.66308	1.31056	6.30553	6.98214	7.69125
b4galt1l	0.0155203	0.951456	0.971276	806.209	737.445	1014.37	810.712	1111.71	660.349
LOC120521301	2.26583	0.00267276	0.00973424	7.09535	1.08288	5.24224	18.0158	26.377	20.8763
LOC120521200	2.26156	2.03e-07	2.11e-06	22.173	16.2433	14.4161	83.7735	58.9603	114.27
LOC120539001	2.25779	3.62e-18	2.04e-16	204.878	140.775	146.783	972.854	640.029	749.348
b4galt5	0.2689	0.393903	0.548424	188.914	128.863	138.919	149.531	150.504	252.713
b4galt6	0.411832	0.0765034	0.159035	180.045	160.267	136.298	239.61	204.809	191.183
b4galt7	0.32181	0.213172	0.350815	387.584	233.903	252.938	331.491	390.224	373.575
LOC120541112	2.25695	1.03e-10	1.95e-09	23.9468	36.8181	40.6273	127.011	151.28	202.17
b9d1	-0.199313	0.374084	0.528637	172.062	167.847	172.994	168.448	130.333	148.331
b9d2	-0.224817	0.378506	0.532902	139.246	105.04	123.193	106.293	112.49	95.5913
babam1	0.0848753	0.662673	0.780248	400.887	504.624	515.05	488.228	467.028	550.474
LOC120535121	2.24837	0.000473889	0.00217273	4.43459	12.9946	5.24224	50.4443	32.5833	24.1725
bace2	-0.18036	0.302989	0.455424	1402.22	1213.91	1141.5	1098.96	1216.44	1000.96
LOC120537727	2.24741	0.000598707	0.00265974	12.4169	35.7352	5.24224	63.9561	136.54	53.8388
LOC120517083	2.24267	4.07e-07	3.98e-06	29.2683	33.5694	17.0373	130.615	74.4762	176.899
LOC120528665	2.23833	1.62e-08	2.11e-07	28.3814	15.1604	15.7267	81.9719	93.871	108.776
bag3	-0.910669	0.0496395	0.112508	285.588	297.793	762.745	145.027	198.603	372.476
LOC120518958	2.23816	3.72e-05	0.000230814	15.9645	12.9946	28.8323	127.912	101.629	39.555
bag5	0.123337	0.647557	0.768501	91.3526	79.0506	77.323	98.1862	81.4583	91.1963
bahd1	0.0134174	0.942727	0.966536	321.952	377.927	321.087	371.126	329.712	329.625
LOC120535779	2.23314	0.00154397	0.00603434	14.1907	5.41442	14.4161	104.492	31.0317	24.1725
baiap3	-0.348576	0.345647	0.500343	88.6919	66.056	58.9751	58.5514	70.5972	38.4563
bambia	-0.284412	0.225345	0.365484	577.384	481.884	376.13	390.943	444.53	343.909
banf1	0.457854	0.0187181	0.050818	1204.44	1013.58	1362.98	1520.53	1524.43	1873.37
kif20a	2.22844	1.06e-08	1.41e-07	330.821	115.869	237.211	708.021	1153.6	1347.07
barhl2	-1.87545	0.643882	NA	1.77384	0	0	0	0	0
barx1	-0.75287	0.158585	0.280918	20.3991	24.9064	45.8696	15.3134	15.5159	23.0738
fermt1	2.22715	3.28e-22	2.9e-20	269.623	172.179	186.099	916.104	1006.2	1027.33
batf	0.991014	0.0524222	0.117537	28.3814	45.4812	27.5217	111.698	37.2381	52.74
batf3	0.0507999	0.925618	0.956877	21.2861	14.0775	41.9379	31.5277	25.6012	21.975
LOC120527880	2.22593	1.79e-06	1.53e-05	120.621	85.5479	338.124	662.982	750.968	1125.12
megf6b	2.22545	8.62e-42	4.68e-39	516.187	450.48	496.702	2052	2424.35	2368.91
LOC120537562	2.22217	2.34e-16	1.05e-14	116.186	173.262	110.087	638.661	494.956	732.867
baz2a	0.375724	0.105556	0.205011	914.413	860.894	1195.23	1028.7	1538.4	1284.44
bbc3	-0.615156	0.0399381	0.094539	89.5788	102.874	86.4969	71.1625	62.0635	48.345
LOC120541113	2.2193	1.05e-18	6.27e-17	127.716	99.6254	115.329	629.653	411.946	557.067
LOC120541113	2.2193	1.05e-18	6.27e-17	127.716	99.6254	115.329	629.653	411.946	557.067
bbs1	0.246975	0.485782	0.634386	90.4657	49.8127	56.354	67.5593	89.992	76.9125
bbs10	0.481345	0.0578411	0.127362	74.5012	82.2993	76.0124	108.095	103.956	113.171
bbs12	-0.235779	0.643233	0.764885	15.0776	24.9064	30.1429	21.619	18.619	18.6788
LOC120517074	2.21852	3.85e-23	3.81e-21	151.663	110.454	136.298	592.72	554.692	710.892
agr1	2.21491	0.000242751	0.00120337	29.2683	59.5587	5.24224	170.249	150.504	118.665
bbs5	0.0303089	0.917515	0.952557	133.038	106.123	78.6335	117.103	101.629	107.678
bbs7	-0.616414	0.0353943	0.0856202	77.1619	103.957	89.118	56.7498	55.8571	63.7275
bbs9	0.0380659	0.838562	0.904	229.712	227.406	213.621	232.404	230.411	226.343
LOC120541740	2.2092	0.00443773	0.0150889	2591.58	2444.07	3138.79	8064.78	3927.07	25808.6
bcap29	-0.110544	0.575292	0.710234	772.506	578.261	574.025	589.117	573.311	622.992
bcap31	0.389733	0.0314094	0.0773223	2400.89	2121.37	1840.02	2733.9	2519.78	3086.39
adgrd2	2.20738	4.71e-07	4.53e-06	32.816	9.74596	22.2795	102.69	95.4226	104.381
bcas1	-0.0890016	0.759843	0.849522	1173.39	1416.41	1559.56	1510.63	1593.48	794.397
bcas2	-0.0662416	0.713786	0.817794	538.36	486.215	581.888	472.014	495.732	566.955
bcas3	-0.304162	0.0813795	0.167117	447.007	409.331	425.932	359.415	363.071	315.341
LOC120518029	2.2065	0.00011559	0.000625123	14.1907	5.41442	7.86335	51.3451	28.7044	49.4438
socs3b	2.2055	3.06e-24	3.55e-22	327.273	492.713	403.652	1656.55	2089.99	1892.05
LOC120516608	2.20463	1.44e-16	6.56e-15	180.931	208.997	192.652	1211.56	687.353	785.607
lrrc56	2.20262	0.00444234	0.015102	5.32151	1.08288	7.86335	26.1229	24.0496	14.2838
hmox1a	2.2022	2.9e-18	1.64e-16	144.568	136.444	172.994	662.081	546.158	879
bcl10	0.355312	0.0497701	0.112717	575.61	658.394	545.192	808.009	798.291	669.139
bcl11aa	-0.206959	0.377452	0.531771	461.198	462.392	422	452.197	426.686	285.675
bcl11ba	-0.174823	0.451905	0.603435	1759.65	1436.99	1284.35	1627.73	1290.92	1051.5
bcl2b	-0.0497966	0.891897	0.937471	79.8227	64.9731	52.4224	74.7656	72.9246	42.8513
bcl2l10	0.298116	0.0755164	0.157411	1575.17	1729.37	1497.97	2225.85	1805.27	1874.47
bcl2l11	0.219295	0.355831	0.5105	310.422	333.529	343.366	490.03	342.901	315.341
bcl2l12	0.381482	0.0803295	0.165323	885.145	1217.16	788.956	1343.98	1164.47	1259.17
bcl2l13	0.129571	0.551641	0.689994	1419.07	1818.16	2111.31	2133.97	2067.49	1645.93
LOC120535605	2.20111	0.0154174	0.0433781	7.98227	11.9117	0	13.5119	24.0496	56.0363
arhgap19	2.20042	2.83e-07	2.86e-06	36.3637	16.2433	17.0373	116.202	82.2341	127.455
lrrc15	2.19806	1.61e-29	3.1e-27	123.282	111.537	112.708	570.2	492.629	535.092
bcl7a	0.809126	0.116204	0.221276	22.173	9.74596	26.2112	32.4285	28.7044	40.6538
ca9	2.18384	0.000460338	0.00212144	146.342	30.3208	17.0373	339.598	266.873	280.181
bcl9	0.326866	0.105366	0.204788	728.16	691.963	854.484	851.247	1131.88	866.914
bco1l	-1.52585	0.108864	0.209994	7.98227	5.41442	10.4845	2.70237	2.32738	3.29625
bcor	0.373983	0.0581559	0.127959	1115.74	1427.24	1420.65	1991.65	1599.69	1542.65
bcorl1	-0.00533796	0.980941	0.988607	298.005	416.911	366.956	379.233	391	305.453
moxd1	2.18018	3.64e-16	1.57e-14	83.3704	63.8902	53.7329	285.551	353.762	277.984
bdh2	-0.360446	0.121144	0.22832	156.985	163.516	187.41	135.119	115.593	145.035
ercc6l	2.17411	1.22e-09	1.92e-08	152.55	87.7137	58.9751	390.943	411.17	558.165
LOC120528179	2.16475	0.00238004	0.00880649	5.32151	3.24865	6.55279	13.5119	23.2738	30.765
LOC120518779	2.15485	0.00158632	0.00617412	5.32151	9.74596	2.62112	32.4285	29.4801	17.58
bend3	0.0401333	0.847076	0.909041	219.956	198.168	204.447	198.174	240.496	201.071
LOC120517885	2.15185	9.65e-15	3.41e-13	66.5189	116.952	94.3602	407.157	356.865	466.969
best2	-0.672162	0.22796	0.368479	39.9113	30.3208	24.9006	13.5119	13.1885	34.0613
best4	-0.921925	0.7407	NA	0	2.16577	1.31056	1.80158	0	0
bet1	0.844475	0.0200292	0.0537935	80.7096	37.901	57.6646	99.087	93.0952	126.356
bet1l	0.185272	0.304732	0.457212	510.865	421.242	543.882	553.986	566.329	557.067
bfsp2	0.0907942	0.937938	0.963853	2.66076	3.24865	2.62112	2.70237	3.10317	3.29625
LOC120527522	2.15085	4.49e-20	3.17e-18	88.6919	66.056	83.8758	316.177	380.914	363.686
LOC120527740	2.15032	2.37e-16	1.06e-14	129.49	100.708	86.4969	571.101	394.879	447.191
bhlhe22	-1.33155	0.56225	NA	1.77384	0	2.62112	0.900791	0.775793	0
bhlhe40	-0.310845	0.153349	0.273575	2285.59	3108.96	3040.5	2736.6	2099.3	1962.37
LOC120526973	2.15003	0.00505708	0.0168558	2.66076	4.33154	3.93168	18.0158	15.5159	14.2838
LOC120519594	2.14786	0.00766817	0.024132	6.20843	7.58019	0	18.0158	23.2738	21.975
bicc1b	0.0514651	0.795688	0.875881	460.311	491.63	373.509	461.205	415.049	499.932
bicc2	-1.13908	0.774103	NA	0	2.16577	0	0	0.775793	0
bicd1a	-0.0120042	0.979802	0.987894	67.4058	28.155	27.5217	39.6348	41.8928	41.7525
bicdl1	-0.918681	0.0379122	0.0905329	34.5898	66.056	78.6335	30.6269	25.6012	38.4563
bicdl2	0.241875	0.560127	0.6971	188.027	263.141	213.621	336.896	339.022	108.776
bicra	0.145985	0.535228	0.676239	412.417	530.614	639.553	519.756	676.492	551.573
bicral	0.42373	0.129831	0.24091	71.8404	109.371	110.087	126.111	125.679	137.344
bin2a	-0.0252187	0.905229	0.945224	437.251	438.568	366.956	402.653	476.337	341.711
LOC120517147	2.147	8.83e-08	1e-06	191.574	379.01	238.522	1278.22	1710.62	592.227
birc2	-0.00318305	0.986606	0.991798	2361.86	2851.24	2545.11	2917.66	2136.53	2687.54
LOC120527126	2.14603	4.13e-18	2.3e-16	47.8936	60.6416	61.5963	245.015	235.065	269.194
birc5b	-2.22594	0.446066	NA	0	7.58019	0	0	1.55159	0
hmga2	2.14566	1.19e-07	1.31e-06	15.9645	15.1604	11.795	67.5593	63.615	60.4313
birc7	0.373338	0.554945	0.692489	11.5299	19.4919	15.7267	33.3293	11.6369	15.3825
blk	0.67883	0.11722	0.222696	54.989	96.3768	44.559	137.821	114.042	61.53
blm	0.683042	0.0967578	0.191346	185.366	75.8019	69.4596	185.563	147.401	201.071
blmh	0.500975	0.037776	0.0902914	493.127	294.545	391.857	507.145	582.621	581.239
LOC120530371	2.14286	0.00619336	0.0201231	2.66076	4.33154	3.93168	11.7103	19.3948	16.4813
bloc1s1	0.0593986	0.737754	0.835099	338.803	361.684	377.441	360.316	355.313	407.636
bloc1s2	0.0182137	0.939103	0.964534	247.45	275.053	387.925	317.979	307.99	293.366
bloc1s4	-0.288257	0.110316	0.212278	630.599	735.279	796.82	589.117	546.158	635.078
bloc1s5	-0.29658	0.26943	0.41771	321.065	484.05	591.062	363.019	348.331	424.118
bloc1s6	0.333564	0.0504305	0.113863	367.184	413.662	359.093	500.84	467.803	468.068
LOC120518737	2.14089	0.000721178	0.00311615	9.75611	11.9117	9.17391	81.0712	31.8075	23.0738
blvrb	0.0452018	0.800697	0.878878	1325.06	1244.23	1133.63	1087.25	1333.59	1402.01
blzf1	-0.0969228	0.552636	0.69092	426.608	468.889	466.559	426.074	411.946	435.105
bmb	-0.614492	0.348405	0.503134	151.663	51.9785	107.466	79.2696	110.163	13.185
bmerb1	NA	NA	NA	0	0	0	0	0	0
bmp10	-1.19948	0.768792	NA	0	1.08288	0	0	0	0
bmp15	NA	NA	NA	0	0	0	0	0	0
LOC120536676	2.14055	1.43e-12	3.68e-11	38.1375	33.5694	40.6273	186.464	131.885	176.899
bmp1a	-0.388814	0.149064	0.267435	2825.72	1485.72	2292.17	1843.92	1797.51	1402.01
bmp2a	-0.3664	0.0454604	0.105061	478.049	428.822	387.925	335.094	351.434	318.638
bmp2k	0.327614	0.0553257	0.122885	544.568	589.089	496.702	661.18	645.46	741.657
LOC120527749	2.13968	1.85e-06	1.58e-05	310.422	168.93	119.261	572.002	605.119	1467.93
si:dkey-91i10.3	2.13957	7.99e-24	8.77e-22	437.251	319.451	314.534	1549.36	1770.36	1408.6
bmp5	0.0732435	0.812042	0.886364	93.1265	85.5479	115.329	89.1783	132.661	85.7025
LOC120519010	2.13948	9.05e-08	1.02e-06	34.5898	35.7352	24.9006	183.761	83.7857	154.924
LOC120514751	2.136	1.44e-19	9.49e-18	1698.45	2487.39	2083.79	9959.14	7034.89	10561.2
bmp8a	0.0132972	0.963586	0.978381	244.79	202.499	186.099	178.357	290.147	170.306
si:ch1073-15f12.3	2.1356	1.14e-25	1.5e-23	1078.49	1183.59	817.789	5071.45	4337.46	4132.4
nek2	2.12865	3.52e-07	3.5e-06	44.3459	14.0775	28.8323	122.508	143.522	118.665
tha1	2.12804	5.1e-15	1.89e-13	65.632	56.31	73.3913	229.702	279.286	343.909
bmt2	-0.419563	0.0222996	0.0587669	309.535	345.44	368.267	254.023	256.012	253.811
plin2	2.12395	2.33e-21	1.91e-19	323.725	312.954	389.236	1598	1154.38	1716.25
bnc2	0.513575	0.160307	0.283125	63.8582	36.8181	43.2484	57.6506	80.6825	68.1225
bncr	NA	NA	NA	0	0	0	0	0	0
bnip1b	0.420254	0.124055	0.232493	188.914	129.946	119.261	196.372	172.226	220.849
bnip2	-0.448187	0.0466358	0.107172	669.624	581.509	913.459	495.435	536.073	553.77
bnip3	-0.606011	0.0499809	0.113071	403.548	918.286	710.323	488.228	403.412	442.796
LOC120538998	2.12136	2.18e-05	0.000142553	14.1907	11.9117	27.5217	85.5751	98.5257	45.0488
LOC120534884	2.12129	0.017694	0.048578	1.77384	7.58019	1.31056	20.7182	14.7401	10.9875
bod1	-0.103939	0.655593	0.774696	212.861	216.577	264.733	191.868	197.051	257.108
bod1l1	-0.148555	0.385236	0.539262	894.014	1018.99	795.509	786.39	825.444	832.853
bola1	-0.12654	0.58302	0.716687	179.158	159.184	209.689	169.349	181.536	149.43
bola3	-1.21118	0.051507	0.115774	477.162	88.7966	484.907	176.555	224.98	51.6413
LOC120528551	2.12076	2.72e-06	2.23e-05	16.8515	36.8181	51.1118	208.083	110.163	131.85
tacc3	2.12039	6.81e-10	1.12e-08	332.595	129.946	212.311	803.505	945.692	1191.05
borcs5	0.427166	0.0492365	0.111816	407.096	277.219	331.571	418.868	467.803	481.253
borcs7	-0.452544	0.145941	0.26325	98.448	146.189	90.4286	90.9798	69.8214	84.6038
borcs8	-0.0364818	0.85519	0.91388	201.331	199.251	231.969	212.587	197.827	205.466
c4h4orf48	2.11807	9.47e-05	0.000524877	23.9468	22.7406	5.24224	96.3846	82.2341	50.5425
bphl	0.0188484	0.954778	0.973462	212.861	108.288	115.329	140.523	166.796	136.245
LOC120525881	2.11798	3.03e-10	5.3e-09	122.395	68.2218	108.776	501.74	516.678	281.28
bpnt1	-0.211076	0.347767	0.502424	494.901	398.502	630.379	432.379	453.839	428.513
bpnt2	-0.131652	0.507336	0.65316	587.14	464.558	450.832	417.967	459.27	496.635
bptf	0.113458	0.484828	0.633742	909.979	999.503	986.851	980.06	1162.14	988.876
braf	-0.212021	0.52828	0.670696	146.342	159.184	133.677	181.96	113.266	83.505
brat1	0.394982	0.0442351	0.102765	198.67	214.411	187.41	255.825	250.581	284.576
LOC120525772	2.11677	7.86e-10	1.28e-08	86.0311	125.615	103.534	470.213	271.528	625.189
brcc3	0.222615	0.256336	0.402678	197.783	194.919	182.168	209.884	228.859	232.935
brd1a	-0.133006	0.466273	0.617388	409.757	430.988	376.13	404.455	370.053	335.119
LOC120523976	2.11548	9.78e-24	1.05e-21	147.229	152.687	184.789	680.097	616.756	798.792
brd7	0.0865495	0.643219	0.764885	993.349	735.279	889.869	862.957	933.279	985.579
brd8a	-0.192387	0.289222	0.44019	1581.38	1865.81	2174.22	1577.28	1719.93	1619.56
brd9	-0.121201	0.609162	0.738048	352.994	332.446	225.416	274.741	282.389	282.379
dlgap5	2.11452	2.36e-09	3.56e-08	290.909	136.444	172.994	625.149	778.121	1203.13
brf1b	0.466016	0.0526726	0.117996	126.829	97.4596	116.64	163.944	144.298	163.714
si:dkey-65b12.12	2.10742	9.92e-10	1.59e-08	23.9468	34.6523	38.0062	150.432	105.508	157.121
bri3	0.33175	0.136587	0.25058	410.643	506.79	651.348	676.494	624.514	670.238
bricd5	-1.19948	0.768792	NA	0.886919	0	0	0	0	0
sgpp2	2.10561	6.89e-09	9.59e-08	39.9113	27.0721	17.0373	120.706	123.351	124.159
brinp2	-1.40763	0.0286034	0.0718374	39.0244	28.155	11.795	7.20632	10.8611	12.0863
slc16a13	2.10439	0.00854509	0.0264798	13.3038	3.24865	1.31056	33.3293	27.9286	18.6788
gpr84	2.09814	0.00100527	0.00417403	4.43459	8.66308	9.17391	22.5198	46.5476	24.1725
brk1	-0.0491449	0.773819	0.859657	2011.53	1602.67	2048.4	1915.08	1814.58	1742.62
brms1la	-0.0220527	0.938198	0.964009	135.699	165.681	104.845	145.027	109.387	147.233
brox	-0.0227488	0.895727	0.939677	818.626	845.733	866.279	844.041	927.073	717.484
brpf3b	-0.194187	0.331685	0.485308	520.621	523.033	622.515	444.991	567.105	441.698
LOC120522474	2.09704	0.000484129	0.00221377	28.3814	87.7137	86.4969	187.364	111.714	565.857
brwd3	0.640144	0.183595	0.314012	43.459	29.2379	106.155	99.087	99.3015	78.0113
bscl2	-0.060941	0.748389	0.842422	421.286	393.087	429.863	345.904	397.206	450.488
abracl	2.09189	6.13e-24	6.84e-22	819.513	800.252	545.192	3114.03	2979.82	3146.82
LOC120528668	2.08891	7.1e-06	5.28e-05	14.1907	30.3208	11.795	101.789	65.9424	72.5175
bsk146	0.481557	0.144469	0.261349	59.4236	48.7298	61.5963	94.583	82.2341	59.3325
bsnd	-0.977127	0.0196717	0.0529576	53.2151	76.8848	72.0807	28.8253	49.6508	23.0738
bsx	NA	NA	NA	0	0	0	0	0	0
btaf1	0.197579	0.367764	0.522137	777.828	822.993	549.124	889.981	840.96	736.163
btbd10b	0.0961501	0.526712	0.669176	908.205	821.91	914.77	967.449	889.059	971.295
btbd11b	-0.455013	0.0618649	0.134202	550.777	461.309	332.882	337.796	346.78	297.761
btbd16	-1.71062	0.0273999	0.0693509	12.4169	19.4919	22.2795	2.70237	10.0853	3.29625
btbd3b	-0.144713	0.502614	0.648932	184.479	167.847	184.789	180.158	149.728	156.023
btbd6b	0.0314698	0.837379	0.903126	575.61	631.322	589.751	598.125	609.773	628.485
btbd7	0.0177149	0.918753	0.953315	507.318	542.525	609.41	551.284	600.464	525.203
btbd8	-0.0373984	0.885138	0.933056	141.907	97.4596	128.435	118.004	121.024	119.764
btbd9	-0.233173	0.232178	0.373348	406.209	427.74	522.913	416.165	357.641	379.069
LOC120528668	2.08891	7.1e-06	5.28e-05	14.1907	30.3208	11.795	101.789	65.9424	72.5175
LOC120521162	2.08861	8.53e-08	9.68e-07	42.5721	83.3821	47.1801	203.579	352.21	179.096
LOC120523738	2.08709	9.98e-05	0.000550278	85.1442	208.997	193.963	1225.08	228.859	617.498
btg2	-0.470193	0.0708922	0.149693	4445.24	6818.93	3859.6	4289.56	3417.37	3210.55
ncf2	2.08496	6.05e-18	3.29e-16	107.317	167.847	112.708	585.514	519.006	540.585
btg4	-2.68555	0.501455	NA	0	3.24865	0	0	0	0
btk	0.141311	0.51956	0.663515	203.104	247.981	179.547	241.412	221.101	234.034
LOC120530173	2.08299	2.98e-09	4.43e-08	28.3814	23.8235	28.8323	145.027	93.871	104.381
LOC120519873	2.08293	0.000276412	0.00135013	62.9712	111.537	17.0373	408.959	152.831	252.713
LOC120534552	2.08239	5.05e-07	4.83e-06	682.041	1537.7	475.733	5184.95	3176.87	3055.63
buc	NA	NA	NA	0	0	0	0	0	0
bud13	-0.262346	0.279823	0.42953	271.397	345.44	352.54	212.587	317.299	276.885
LOC120538425	2.08149	3.36e-10	5.84e-09	39.0244	24.9064	36.6956	118.004	138.867	170.306
bud31	0.0832604	0.673158	0.788185	499.335	487.298	613.342	555.788	502.714	636.177
samd10b	2.07008	6.23e-12	1.46e-10	85.1442	50.8956	87.8074	339.598	353.762	245.021
card9	2.06788	6.19e-16	2.53e-14	141.907	108.288	161.199	465.709	566.329	691.114
LOC120526333	2.06504	9.05e-07	8.24e-06	31.9291	27.0721	15.7267	109.896	71.373	136.245
LOC120515311	2.06502	0.0119847	0.0351884	6.20843	3.24865	1.31056	12.6111	14.7401	19.7775
LOC120527975	2.06385	0.0042517	0.0145595	10.643	6.49731	11.795	80.1704	21.7222	18.6788
c10h19orf25	-0.0865994	0.725296	0.825754	195.122	172.179	184.789	168.448	141.194	212.059
c10h19orf44	0.0564421	0.831913	0.899361	118.847	103.957	146.783	119.805	147.401	115.369
c10h22orf23	-0.285072	0.717687	0.820885	11.5299	17.3262	11.795	8.10712	3.87897	21.975
c10hxorf65	0.724077	0.859155	NA	0	0	0	0.900791	0	0
c11h11orf68	0.238936	0.251322	0.396845	172.949	203.582	217.553	221.594	246.702	230.738
c11h12orf56	-1.26224	0.238941	0.381636	16.8515	4.33154	2.62112	2.70237	3.10317	4.395
c11h19orf47	0.109388	0.66033	0.778555	313.082	270.721	389.236	285.551	339.797	424.118
mtfr2	2.06299	9.16e-11	1.76e-09	125.056	62.8073	102.224	369.324	334.367	512.018
c11h2orf42	0.228746	0.234189	0.375693	219.069	259.892	235.901	276.543	294.026	265.898
LOC120537423	2.06119	6.66e-06	5e-05	19.5122	15.1604	7.86335	53.1466	69.8214	58.2338
LOC120525020	2.06034	3.77e-22	3.31e-20	2062.97	1370.93	1520.25	6204.65	6861.89	7605.55
c11h6orf47	0.00788118	0.97128	0.98329	991.575	674.637	998.646	933.219	941.037	804.285
c12h12orf43	-0.124464	0.627248	0.751998	99.3349	125.615	134.988	101.789	114.042	113.171
c12h15orf39	0.428168	0.117505	0.223094	227.051	271.804	368.267	298.162	442.978	423.019
c12h15orf40	-0.195467	0.325722	0.478995	210.2	244.732	212.311	191.868	196.276	194.479
LOC120515600	2.05897	0.000541184	0.0024358	6.20843	7.58019	7.86335	36.0316	33.3591	19.7775
ccna2	2.05322	2.78e-06	2.28e-05	282.04	76.8848	111.397	561.193	593.482	804.285
c12h19orf53	-0.00315488	0.98283	0.989544	1723.28	1507.38	1521.56	1620.52	1529.09	1594.29
c12h19orf67	2.86555	0.145562	0.262843	0	0	1.31056	1.80158	2.32738	4.395
c12h22orf39	-0.585859	0.0216218	0.0572586	301.552	237.152	352.54	167.547	189.294	237.33
si:dkey-28b4.8	2.0521	7.29e-10	1.2e-08	101.109	41.1496	77.323	282.848	313.42	317.539
c13h11orf1	-0.508304	0.201707	0.337219	47.0067	33.5694	60.2857	34.23	29.4801	35.16
c13h16orf89	-0.670054	0.269619	0.417911	11.5299	24.9064	23.5901	9.9087	16.2917	10.9875
slc49a3	2.05113	1.28e-09	2.01e-08	51.4413	29.2379	56.354	197.273	220.325	148.331
c13h5orf15	-0.15261	0.384257	0.538723	1338.36	1095.88	1044.52	1041.31	989.136	1102.05
c13h5orf24	-0.264948	0.156128	0.277626	1110.42	934.53	836.136	744.954	869.664	784.508
ier3	2.05023	0.00405524	0.0139819	7.09535	2.16577	13.1056	41.4364	17.8432	31.8638
LOC120527089	2.04998	0.00014846	0.000783184	26.6076	37.901	77.323	124.309	112.49	347.205
LOC120527089	2.04998	0.00014846	0.000783184	26.6076	37.901	77.323	124.309	112.49	347.205
si:dkey-238o13.4	2.04677	5.06e-08	6e-07	101.996	35.7352	53.7329	264.832	262.994	269.194
tcirg1b	2.04268	4.19e-16	1.76e-14	289.136	267.473	252.938	1276.42	1283.94	775.718
c14h1orf53	-0.473954	0.196428	0.330401	113.526	57.3929	83.8758	73.8648	51.9781	58.2338
c14h20orf96	-0.547663	0.434214	0.587765	10.643	19.4919	7.86335	9.00791	9.30952	7.69125
c15h18orf21	-0.384814	0.158371	0.280642	237.694	233.903	200.515	136.92	151.28	228.54
c15h5orf49	NA	NA	NA	0	0	0	0	0	0
c15h8orf37	-0.385034	0.186428	0.317726	85.1442	77.9677	102.224	66.6585	76.0277	59.3325
c16h6orf62	-0.224057	0.209139	0.346277	1421.73	1714.21	1397.06	1363.8	1375.48	1140.5
LOC120531997	2.04208	0.00387315	0.0134101	2.66076	8.66308	6.55279	18.9166	18.619	35.16
c17h17orf75	0.732493	0.0295019	0.0736281	211.087	95.2939	141.54	198.174	261.442	286.774
c18h14orf180	0.322006	0.15569	0.277009	839.025	903.126	1235.86	1121.48	1140.42	1459.14
LOC120538755	2.04208	9.36e-05	0.000519526	16.8515	51.9785	102.224	206.281	206.361	285.675
c19h1orf109	-0.128958	0.529588	0.671612	211.974	223.074	238.522	207.182	183.863	225.244
LOC120529690	2.0387	9.84e-07	8.86e-06	23.9468	58.4758	24.9006	169.349	114.817	157.121
LOC120542864	2.03373	0.00360706	0.0125988	7.98227	2.16577	5.24224	22.5198	21.7222	19.7775
ano2b	2.02572	0.000893658	0.00375825	6.20843	5.41442	15.7267	30.6269	48.875	28.5675
c1h10orf53	NA	NA	NA	0	0	0	0	0	0
c1h10orf88	-0.0653284	0.810022	0.885191	100.222	122.366	85.1863	99.9878	90.7678	104.381
LOC120536602	2.02474	1.63e-11	3.56e-10	370.732	215.494	416.758	1501.62	1567.88	1008.65
c1h11orf16	-0.575266	0.443097	0.595603	37.2506	32.4865	28.8323	18.0158	44.2202	3.29625
c1h11orf58	0.106571	0.58534	0.718682	561.42	473.221	663.143	581.01	615.98	629.584
c1h11orf96	-0.00124871	0.997818	0.998544	583.593	1505.21	415.447	593.621	744.762	1164.68
c1h14orf119	-0.093554	0.599351	0.730063	308.648	291.296	310.602	296.36	268.424	288.971
c1h1orf43	-0.370283	0.127891	0.238209	188.027	203.582	145.472	126.111	141.194	149.43
c1ql2	0.194134	0.896109	0.939792	0.886919	3.24865	1.31056	2.70237	2.32738	1.09875
c1ql3a	-3.35781	0.396774	NA	0	0	5.24224	0	0	0
c1ql4a	NA	NA	NA	0	0	0	0	0	0
hoxb3a	2.02331	5.27e-11	1.06e-09	31.9291	31.4037	47.1801	159.44	155.159	129.653
mettl1	2.0224	9.6e-07	8.67e-06	62.0843	20.5748	30.1429	154.035	162.141	147.233
LOC120523979	2.01684	7.92e-05	0.000450616	12.4169	16.2433	7.86335	38.734	41.8928	69.2213
cebpb	2.01586	1.2e-17	6.24e-16	314.856	511.122	347.298	1638.54	1423.58	1682.19
c1qtnf5	0.258586	0.271596	0.420183	4461.2	2758.11	3116.51	3867.09	3755.62	4745.5
c2cd3	0.365836	0.115377	0.220034	196.009	152.687	158.578	193.67	246.702	214.256
c2cd4a	NA	NA	NA	0	0	0	0	0	0
LOC120534493	2.01485	0.000320015	0.00153334	14.1907	36.8181	7.86335	82.8727	100.853	54.9375
c2h11orf65	-1.13726	0.149614	0.26821	14.1907	10.8288	13.1056	3.60316	10.0853	3.29625
c2h21orf91	0.525372	0.115476	0.220194	279.379	226.323	134.988	405.356	254.46	264.799
fjx1	2.01216	8.43e-10	1.37e-08	135.699	70.3875	102.224	469.312	486.422	290.07
c2h3orf38	0.256654	0.244318	0.388109	227.938	227.406	260.801	265.733	249.805	340.613
c2hxorf58	-0.171651	0.544153	0.683613	93.1265	72.5533	78.6335	76.5672	67.494	73.6163
c3h1orf131	0.0364648	0.85934	0.916266	212.861	211.163	199.205	210.785	191.621	238.429
c3h1orf194	1.38204	0.256438	0.402742	0	4.33154	3.93168	8.10712	9.30952	3.29625
arhgef39	2.01059	2.72e-05	0.000174341	41.6852	11.9117	28.8323	96.3846	86.8888	151.628
c3h1orf74	-0.252316	0.488244	0.636783	69.1797	141.858	78.6335	70.2617	89.2162	83.505
c3h2orf50	0.0946699	0.890942	0.936753	17.7384	5.41442	14.4161	9.9087	17.0675	13.185
c3h6orf120	-0.257185	0.276306	0.425333	134.812	128.863	158.578	120.706	122.575	108.776
c3h6orf89	0.28168	0.235411	0.377418	129.49	153.77	114.019	150.432	162.141	171.405
c3h8orf74	0.838112	0.672848	0.78791	0.886919	4.33154	0	0	0.775793	8.79
c4b	0.343983	0.254188	0.400122	1060.75	1256.15	697.217	1089.06	1012.41	1727.24
lsp1a	2.00638	2.29e-17	1.14e-15	1603.55	1100.21	1708.97	6565.86	6363.06	4797.14
c4h18orf54	-0.357128	0.118216	0.224217	300.665	257.727	204.447	195.472	198.603	203.269
LOC120528087	2.00603	0.000482382	0.00220725	33.7029	106.123	128.435	353.11	127.23	594.424
c4h4orf33	0.294996	0.211927	0.349519	171.175	167.847	121.882	186.464	184.639	196.676
c4h4orf47	-0.921825	0.766075	NA	4.43459	0	0	0	2.32738	0
LOC120514708	2.00486	1.03e-17	5.49e-16	531.264	490.547	431.174	2413.22	1948.02	1473.42
dydc2	2.00418	0.00203341	0.00768094	5.32151	4.33154	7.86335	21.619	28.7044	18.6788
LOC120514840	2.00194	1.57e-09	2.43e-08	58.5366	59.5587	94.3602	313.475	193.948	339.514
c4h9orf85	-0.0267524	0.915038	0.950847	188.027	205.748	191.342	145.027	202.482	227.441
c5	-0.148437	0.83035	0.898457	15.9645	17.3262	5.24224	14.4126	10.8611	9.88876
c5h10orf67	-0.237696	0.953548	NA	0	1.08288	0	0	0.775793	0
c5h1orf35	-0.237945	0.427494	0.581376	86.0311	106.123	108.776	70.2617	77.5793	107.678
c5h5orf22	-0.400073	0.0746394	0.155979	199.557	246.898	271.286	168.448	194.724	179.096
c5h7orf25	-0.216614	0.325334	0.478642	227.938	230.654	178.236	175.654	196.276	176.899
mogat2	2.00108	0.00431966	0.0147615	4.43459	21.6577	5.24224	29.7261	33.3591	62.6288
espl1	1.99307	9.24e-11	1.78e-09	163.193	84.465	107.466	373.828	480.992	564.758
c6	0.848193	0.080141	0.16499	2068.29	10001.5	6475.47	8849.37	8074.46	16461.5
c6h11orf54	0.146212	0.479943	0.629591	569.402	421.242	436.416	495.435	501.162	585.634
c6h17orf97	-0.000719869	0.998043	0.998704	75.3881	67.1389	100.913	81.0712	79.9067	81.3075
c6h1orf158	-1.98085	0.624743	NA	0.886919	1.08288	0	0	0	0
c6h1orf159	-0.138108	0.529016	0.671217	176.497	170.013	153.335	166.646	144.298	143.936
c6h1orf174	-0.133073	0.443139	0.595603	516.187	552.271	528.155	438.685	478.664	539.487
c6h1orf50	0.471278	0.0383387	0.0913927	168.515	147.272	192.652	227.9	211.016	265.898
c6h2orf69	0.146466	0.616693	0.743462	79.8227	60.6416	79.9441	88.2775	83.7857	71.4188
c6h2orf76	-0.124884	0.627612	0.752143	116.186	114.786	161.199	119.805	118.696	119.764
c7a	-0.202492	0.615029	0.742285	8205.77	17601.2	14317.9	8416.09	7307.2	19147.9
LOC120518611	1.98839	7.08e-06	5.27e-05	31.9291	34.6523	10.4845	97.2854	89.2162	124.159
c7h5orf51	-0.210167	0.211371	0.348937	760.976	761.268	678.869	681.898	573.311	649.362
si:ch211-153b23.4	1.98356	1.01e-17	5.39e-16	153.437	193.836	170.373	635.057	577.966	833.952
c8a	-2.51769	0.518843	NA	1.77384	1.08288	0	0	0	0
c8g	-3.07197	0.0895778	0.180355	0.886919	5.41442	9.17391	1.80158	0	0
c8h12orf29	0.111335	0.678035	0.791983	130.377	124.532	104.845	104.492	131.885	153.825
c8h12orf4	0.638836	0.0316591	0.0778348	338.803	172.179	192.652	350.408	380.139	368.081
uba7	1.98324	3.1e-10	5.4e-09	125.056	84.465	99.6025	408.058	277.734	540.585
arntl2	1.9832	3.06e-06	2.48e-05	59.4236	23.8235	23.5901	127.011	172.226	128.554
c9h16orf87	-0.206877	0.271522	0.420133	374.28	406.082	373.509	378.332	310.317	310.946
c9h9orf78	-0.0102974	0.963873	0.978576	356.541	319.451	492.77	374.729	392.551	391.155
c9orf72	-0.488788	0.0247275	0.0638601	431.929	585.841	604.168	371.126	351.434	432.908
igf2bp1	1.98271	2.06e-06	1.75e-05	10.643	19.4919	19.6584	66.6585	61.2877	65.925
fosl1a	1.98217	0.000233655	0.00116445	9.75611	46.5641	17.0373	97.2854	83.0099	108.776
ca14	-1.17244	0.296466	0.448447	1.77384	8.66308	10.4845	5.40474	1.55159	2.1975
ca4a	-2.20842	0.0464413	0.106856	2.66076	49.8127	10.4845	4.50395	7.75793	1.09875
ca5a	-0.48408	0.0265992	0.0676771	320.178	433.154	310.602	244.114	260.667	256.009
ca6	3.24499	0.205878	NA	0	0	0	2.70237	0.775793	2.1975
ca7	0.146843	0.567396	0.703526	161.419	127.78	106.155	150.432	147.401	141.739
kpna2	1.97476	4.43e-12	1.06e-10	1369.4	699.544	982.919	3416.7	3633.04	4952.07
LOC120523067	1.97281	0.000128414	0.00068745	120.621	394.17	327.64	1862.83	465.476	975.69
cab39l1	-0.387661	0.0507194	0.11434	1079.38	942.11	878.074	850.346	746.313	619.695
cabcoco1	2.21554	0.495889	NA	0	0	0	0.900791	0.775793	1.09875
cabin1	0.325808	0.0313128	0.077149	1082.04	1226.91	1086.45	1468.29	1336.69	1451.45
kif2c	1.96959	4.82e-07	4.63e-06	117.073	38.9839	66.8385	274.741	252.909	350.501
cables2b	0.409637	0.115914	0.220826	120.621	120.2	114.019	194.571	145.849	130.751
cabp1a	-0.726341	0.486742	0.635397	2.66076	15.1604	7.86335	6.30553	7.75793	1.09875
cacfd1	0.455649	0.0311764	0.0768696	298.892	242.566	243.764	404.455	359.192	314.243
cachd1	-0.0247731	0.90692	0.946272	162.306	184.09	176.925	156.738	179.208	177.998
melk	1.96736	0.000433895	0.00201624	59.4236	8.66308	39.3168	101.789	152.055	168.109
tpx2	1.96602	1.3e-10	2.43e-09	436.364	200.334	268.665	1008.89	1173.78	1361.35
LOC120517260	1.96516	0.000164445	0.000857423	153.437	285.882	123.193	1362	287.044	548.277
LOC120514358	1.965	6.44e-06	4.85e-05	21.2861	16.2433	22.2795	110.797	59.7361	62.6288
LOC120532790	1.96264	0.0015209	0.00596203	54.989	10.8288	11.795	75.6664	138.867	92.295
cacng2a	0.724077	0.859155	NA	0	0	0	0.900791	0	0
cacng4b	-2.25693	0.0403654	0.0952991	2.66076	11.9117	23.5901	0.900791	4.65476	2.1975
LOC120543079	1.9625	0.00946459	0.0289251	3.54768	10.8288	6.55279	14.4126	18.619	48.345
cacng8b	-0.418679	0.340246	0.494468	372.506	137.526	175.615	100.889	219.549	193.38
LOC120528224	1.96227	1.95e-10	3.54e-09	54.102	68.2218	66.8385	294.559	269.976	169.208
cacul1	-0.0297651	0.919631	0.953867	176.497	184.09	315.845	198.174	246.702	215.355
cad	0.360279	0.105704	0.205202	866.52	947.524	667.074	979.159	937.934	1271.25
LOC120515772	1.95846	0.00264716	0.00965804	16.8515	3.24865	6.55279	37.8332	27.9286	40.6538
cdk1	1.95571	5.46e-09	7.73e-08	427.495	183.008	238.522	917.005	1023.27	1360.25
cadm4	0.721254	0.0890904	0.179605	52.3282	54.1442	49.8012	133.317	74.4762	49.4438
cadps2	0.094503	0.693087	0.802727	217.295	260.975	204.447	279.245	254.46	194.479
socs4	1.95358	1.44e-06	1.26e-05	38.1375	18.409	19.6584	120.706	90.7678	87.9
calb1	-2.90897	0.414133	NA	2.66076	1.08288	0	0	0	0
calb2a	-1.66672	0.0332579	0.0811851	17.7384	19.4919	17.0373	5.40474	10.0853	1.09875
LOC120527942	1.95022	6.15e-06	4.66e-05	194.235	424.491	171.683	1394.42	1130.33	529.598
calcoco1a	-0.779759	0.0268242	0.0681572	104.656	157.018	193.963	61.2538	93.871	109.875
LOC120529018	1.94895	0.0171053	0.0471921	7.98227	4.33154	1.31056	25.2221	10.8611	18.6788
chaf1a	1.94862	8.07e-11	1.57e-09	266.076	124.532	158.578	652.172	719.936	754.842
zgc:113223	1.94558	9.81e-11	1.87e-09	90.4657	103.957	158.578	363.019	567.105	421.92
cald1a	-0.41607	0.0966842	0.191218	6461.2	5489.14	3503.12	3583.34	4159.03	3841.23
calhm3	-1.88072	0.583875	NA	3.54768	0	0	0	0	1.09875
LOC120527085	1.94065	0.000971699	0.00404767	12.4169	5.41442	28.8323	45.0395	54.3055	76.9125
vsnl1b	1.94059	0.00833233	0.0259373	5.32151	5.41442	5.24224	33.3293	14.7401	13.185
LOC120531462	1.93992	1.57e-07	1.68e-06	51.4413	20.5748	39.3168	156.738	131.109	141.739
calm3b	0.335611	0.126093	0.235392	7973.4	5248.74	5436.2	8445.81	7072.13	8030.77
calml4a	1.59513	0.579135	NA	0	1.08288	0	2.70237	0.775793	0
caln1	1.16656	0.706518	NA	0.886919	0	0	1.80158	0.775793	0
LOC120531462	1.93992	1.57e-07	1.68e-06	51.4413	20.5748	39.3168	156.738	131.109	141.739
cdca8	1.93663	1.56e-06	1.35e-05	208.426	64.9731	103.534	404.455	455.391	588.93
calua	-0.0443697	0.910219	0.948132	5801.34	1814.92	2294.79	3184.29	3313.41	3114.96
caly	0.240249	0.561516	0.698408	43.459	32.4865	23.5901	35.1308	38.7897	45.0488
LOC120522763	1.93204	0.00689327	0.0220739	6.20843	4.33154	5.24224	28.8253	19.3948	12.0863
tmem154	1.92852	3.53e-29	6.55e-27	244.79	273.97	237.211	998.977	992.24	886.692
LOC120523816	1.92483	1.73e-09	2.65e-08	54.989	38.9839	35.3851	187.364	177.657	129.653
camk2g2	-0.0998625	0.619533	0.745796	1514.86	1713.12	2155.87	1677.27	1840.96	1501.99
LOC120517424	1.92402	0.00850296	0.0263769	6.20843	4.33154	2.62112	15.3134	19.3948	16.4813
camk2n1b	0.0473614	0.89668	0.940065	35.4768	40.0667	38.0062	38.734	34.9107	43.95
camk4	-0.0328491	0.916222	0.951496	66.5189	64.9731	55.0435	71.1625	56.6329	54.9375
camkk1a	-0.450826	0.0510839	0.114961	210.2	278.301	218.863	192.769	156.71	168.109
camkmt	0.752474	0.0455928	0.105291	78.9358	55.2271	32.764	88.2775	91.5436	104.381
camlg	-0.169119	0.415268	0.569327	167.628	181.925	171.683	148.63	153.607	161.516
nipa1	1.92284	2.37e-07	2.44e-06	19.5122	33.5694	22.2795	100.889	105.508	78.0113
camsap2a	-0.244884	0.226483	0.366696	1011.97	717.953	769.298	726.037	652.442	732.867
camsap3	0.399864	0.0193684	0.0523254	456.763	499.21	528.155	617.942	712.178	625.189
camta2	-0.290507	0.253601	0.399439	1403.11	987.591	1726.01	987.266	1058.96	1319.6
LOC120531197	1.92067	3.25e-23	3.26e-21	348.559	283.716	252.938	1083.65	1193.95	1082.27
hsp90aa1.2	1.91954	1.55e-11	3.39e-10	3401.33	2557.77	3708.88	8643.99	11032.6	16897.7
vrtn	1.91807	3.51e-06	2.81e-05	40.7983	32.4865	18.3478	105.392	157.486	86.8013
canx	0.391875	0.0418675	0.0981505	8015.97	6359.78	6391.6	8469.23	8154.36	10629.3
cap2	-0.315064	0.371737	0.526367	54.989	54.1442	91.7391	52.2459	54.3055	53.8388
capn10	0.00386221	0.984399	0.990303	351.22	298.876	319.776	331.491	356.865	283.478
capn12	0.0902397	0.771733	0.858212	1655.88	800.252	819.099	1241.29	1221.1	1026.23
capn15	0.233214	0.347906	0.502485	470.067	453.729	694.596	588.216	752.519	558.165
LOC120543370	1.91679	0.000127684	0.000684434	368.958	510.039	107.466	1867.34	765.708	1095.45
ptafr	1.91518	2.91e-11	6.07e-10	52.3282	61.7244	39.3168	225.198	179.208	176.899
capn7	0.122177	0.512949	0.658076	643.016	673.554	851.863	783.688	826.996	746.052
LOC120517993	1.91071	8.02e-08	9.14e-07	64.7451	32.4865	39.3168	153.134	148.952	216.454
rsad2	1.91026	0.00157613	0.00614141	35.4768	72.5533	45.8696	124.309	63.615	391.155
caprin2	-0.190458	0.789067	0.871196	7.98227	12.9946	7.86335	9.00791	8.53373	7.69125
caps2	0.660035	0.230763	0.371786	37.2506	41.1496	9.17391	48.6427	53.5297	37.3575
capslb	1.72313	0.200858	0.336099	1.77384	2.16577	0	4.50395	4.65476	4.395
capza1b	-0.0286991	0.895181	0.939153	2347.67	2615.17	3712.81	2813.17	2732.34	2956.74
capzb	-0.332919	0.0643527	0.138608	7372.07	6761.53	9316.76	6411.83	6008.52	6195.85
aadacl4	1.90381	2.06e-12	5.21e-11	98.448	67.1389	112.708	374.729	372.381	291.169
rtn4r	1.90341	0.00286617	0.0103238	24.8337	6.49731	64.2174	149.531	124.127	80.2088
LOC120519710	1.90204	1.45e-06	1.26e-05	86.0311	75.8019	48.4907	387.34	246.702	154.924
card19	-0.340885	0.0407246	0.0959495	588.914	654.063	570.093	445.891	489.526	496.635
LOC120534767	1.90159	1.41e-06	1.23e-05	33.7029	53.0614	52.4224	202.678	99.3015	216.454
carf	0.0812949	0.810581	0.885644	114.413	105.04	201.826	117.103	176.105	150.529
carhsp1	0.219026	0.376657	0.530928	393.792	279.384	254.248	357.614	316.524	408.735
carm1	0.194199	0.304179	0.456722	973.837	1074.22	1331.53	1217.87	1252.13	1394.31
carmil2	-0.030877	0.931264	0.960212	98.448	176.51	131.056	185.563	99.3015	112.073
bub1	1.89902	7.27e-09	1.01e-07	191.574	86.6308	103.534	424.272	453.839	552.672
csf1ra	1.8979	5.7e-18	3.13e-16	104.656	110.454	131.056	487.328	406.516	391.155
LOC120518034	1.89625	7.88e-11	1.53e-09	108.204	61.7244	73.3913	269.336	283.94	358.193
cart1	2.6881	0.357555	NA	0	0	0	0.900791	0.775793	2.1975
cart4	0.724077	0.859155	NA	0	0	0	0.900791	0	0
h6pd	1.89534	1.73e-11	3.75e-10	46.1198	60.6416	57.6646	189.166	176.105	245.021
etv4	1.89387	7.58e-10	1.24e-08	318.404	164.599	252.938	818.819	1189.29	728.472
casd1	-0.11001	0.621607	0.747488	245.677	288.047	247.696	269.336	256.788	196.676
caska	-0.0576654	0.758155	0.848818	802.662	616.162	724.739	708.021	731.573	619.695
LOC120532213	1.8937	1e-05	7.19e-05	17.7384	16.2433	32.764	99.9878	61.2877	83.505
casp2	0.346702	0.0926383	0.185026	617.296	529.531	419.379	635.057	698.214	661.448
e2f7	1.89141	0.000246056	0.001218	24.8337	10.8288	7.86335	55.849	47.3234	62.6288
casp8ap2	-0.0522784	0.822244	0.893152	273.171	233.903	222.795	283.749	216.446	204.368
casp9	0.100459	0.633965	0.757556	329.047	349.772	319.776	429.677	329.712	310.946
grem2b	1.89109	1.07e-17	5.68e-16	130.377	161.35	192.652	618.843	628.393	540.585
LOC120532895	1.88796	2.88e-06	2.35e-05	539.247	523.033	254.248	2587.97	1004.65	1284.44
casr	0.00813695	0.993022	0.995596	2.66076	8.66308	14.4161	12.6111	3.10317	9.88876
eri2	1.88592	2.62e-10	4.65e-09	58.5366	35.7352	44.559	154.035	171.45	191.183
LOC120515977	1.88548	3.78e-05	0.000234494	20.3991	21.6577	13.1056	96.3846	48.875	60.4313
LOC120537698	1.88474	2.28e-06	1.91e-05	81.5965	62.8073	35.3851	308.971	211.016	148.331
dhx58	1.88397	0.000108458	0.000592928	387.584	474.304	625.137	955.739	932.503	3599.51
cat	-0.0912091	0.717207	0.820484	1724.17	2261.06	1740.42	1524.14	1471.68	2380.99
LOC120520255	1.88335	0.00293274	0.010514	8.86919	8.66308	2.62112	25.2221	27.9286	23.0738
LOC120518957	1.88331	0.000335965	0.0016038	8.86919	45.4812	23.5901	93.6822	87.6646	104.381
cav3	0.724077	0.859155	NA	0	0	0	0	0	1.09875
LOC120514930	1.88298	0.000499859	0.00227403	7.09535	18.409	10.4845	56.7498	41.8928	32.9625
cep55l	1.87663	1.48e-08	1.94e-07	35.4768	28.155	30.1429	97.2854	108.611	140.64
cax1	0.0348227	0.893641	0.938325	161.419	236.069	180.857	236.007	176.881	179.096
cbarpb	0.758475	0.205417	0.341926	16.8515	20.5748	6.55279	34.23	20.1706	20.8763
si:ch211-267e7.3	1.87628	5.76e-11	1.15e-09	52.3282	35.7352	39.3168	157.638	163.692	149.43
uhrf1	1.87253	5.36e-13	1.46e-11	362.75	216.577	226.727	940.425	894.49	1125.12
angptl4	1.87202	0.000156064	0.00081786	17.7384	58.4758	62.9068	242.313	112.49	150.529
cbl	0.113071	0.570185	0.705956	376.054	398.502	490.149	499.939	416.601	449.389
plekhg2	1.87045	7.69e-23	7.31e-21	324.612	357.352	302.739	1360.19	1204.03	1037.22
cbll1	0.292424	0.234027	0.375588	220.843	246.898	326.329	267.535	352.21	350.501
rmi1	1.86898	2.44e-05	0.000157999	47.0067	17.3262	20.9689	84.6743	111.714	119.764
cbln2b	-1.96045	0.0196933	0.0530018	12.4169	11.9117	27.5217	7.20632	4.65476	1.09875
LOC120525245	1.86691	4.54e-06	3.53e-05	23.0599	44.3983	17.0373	114.4	96.1984	98.8876
cbr1	-0.56956	0.0264905	0.0675005	203.991	247.981	298.807	139.623	195.5	169.208
cbr1l	0.235746	0.16902	0.29448	1294.01	1336.28	1501.9	1807.89	1622.18	1432.77
trip13	1.86588	1.98e-05	0.000130586	97.5611	33.5694	32.764	188.265	197.827	217.553
LOC120528217	1.86522	2.78e-09	4.14e-08	95.7872	59.5587	45.8696	246.817	261.442	231.836
cbwd	-0.510329	0.0288431	0.0722811	342.351	400.667	372.199	224.297	230.411	329.625
cbx1b	-0.0370864	0.792836	0.873721	2281.16	2163.6	2397.01	2152.89	2154.38	2361.21
LOC120528558	1.86375	1.64e-09	2.53e-08	44.3459	61.7244	56.354	157.638	180.76	251.614
cbx4	-0.572815	0.0265849	0.0676491	217.295	225.24	225.416	167.547	172.226	107.678
LOC120534603	1.86331	9.89e-14	3.03e-12	111.752	165.681	196.584	585.514	578.742	551.573
cbx6a	-0.0796417	0.797021	0.876599	88.6919	96.3768	127.124	99.087	119.472	74.715
zwilch	1.86228	1.42e-06	1.24e-05	105.543	35.7352	65.5279	238.71	221.877	295.564
top2a	1.86132	3.03e-11	6.31e-10	964.081	512.205	583.199	2107.85	2488.74	2894.11
si:ch211-212k18.7	1.86118	2.31e-10	4.12e-09	1281.6	1569.1	1702.42	5688.49	3432.89	7418.76
cc2d2a	-0.320844	0.250518	0.396007	304.213	318.368	180.857	233.305	221.877	188.985
LOC120538048	1.86048	2.98e-19	1.87e-17	156.985	200.334	170.373	635.057	565.553	715.287
ccar2	0.328301	0.0387705	0.092294	655.433	570.68	596.304	798.1	732.349	759.237
LOC120532357	1.85895	5.27e-24	5.94e-22	649.225	550.106	543.882	2325.84	2185.41	1816.23
LOC120526840	1.85843	0.000241839	0.00119972	16.8515	33.5694	58.9751	192.769	83.0099	116.468
LOC120519894	1.85826	0.00210221	0.00791329	111.752	171.096	19.6584	545.879	211.016	342.81
ccdc105	-0.541269	0.759168	0.849274	3.54768	1.08288	1.31056	0.900791	3.10317	0
numa1	1.85447	9.12e-06	6.6e-05	388.47	114.786	186.099	645.867	775.793	1076.78
LOC120514321	1.85392	0.016305	0.0454102	5.32151	2.16577	5.24224	11.7103	17.8432	16.4813
ccdc113	0.0530883	0.920223	0.954216	18.6253	16.2433	22.2795	13.5119	25.6012	19.7775
ccdc115	0.323538	0.244236	0.388009	197.783	154.853	114.019	172.051	199.379	215.355
ccdc12	0.147563	0.479415	0.629176	204.878	184.09	176.925	195.472	202.482	230.738
ccdc120a	-0.575041	0.0513574	0.115501	154.324	102.874	154.646	82.8727	109.387	83.505
ccdc125	0.320208	0.165881	0.290458	172.062	148.355	148.093	211.686	209.464	163.714
ccdc126	-0.364392	0.0815054	0.167309	312.195	309.705	260.801	245.015	198.603	243.923
ccdc127a	0.253477	0.218596	0.357659	179.158	167.847	201.826	225.198	224.204	203.269
ccdc13	1.9245	0.12284	0.230738	0.886919	0	17.0373	45.0395	10.0853	10.9875
ccdc130	-0.394657	0.124144	0.232596	198.67	317.285	289.633	214.388	216.446	180.195
ccdc135	-0.507986	0.4462	0.598558	42.5721	10.8288	15.7267	19.8174	17.0675	12.0863
ccdc14	-0.398848	0.227579	0.368007	151.663	153.77	91.7391	80.1704	128.006	93.3938
LOC120523855	1.85146	1.4e-23	1.48e-21	1988.47	2137.61	2079.86	8205.3	6023.26	8167.01
ccdc142	-0.0820128	0.735035	0.833163	132.151	153.77	114.019	131.515	121.8	125.258
ccdc146	0.436813	0.371429	0.526075	17.7384	47.6469	53.7329	66.6585	42.6686	50.5425
wu:fj29h11	1.85035	2.07e-08	2.64e-07	568.515	593.421	504.565	1679.07	1243.6	3089.69
ece2b	1.8493	1.43e-08	1.88e-07	77.1619	54.1442	36.6956	194.571	234.29	182.393
ccdc153	1.38374	0.0499942	0.113088	7.98227	6.49731	3.93168	19.8174	17.8432	10.9875
ccdc157	0.386472	0.556042	0.693272	11.5299	8.66308	9.17391	9.00791	16.2917	13.185
LOC120526129	1.8487	6.19e-14	1.96e-12	1019.07	635.653	824.341	3321.21	2346	3266.59
racgap1	1.84692	9.14e-07	8.31e-06	305.1	101.791	178.236	575.605	701.317	832.853
ccdc167	0.108029	0.770451	0.857433	216.408	98.5425	96.9813	131.515	155.159	159.319
ccdc169	-0.160096	0.887817	0.934611	9.75611	2.16577	3.93168	4.50395	8.53373	1.09875
ccdc170	0.92416	0.340027	0.494393	2.66076	3.24865	5.24224	5.40474	4.65476	10.9875
ccdc172	NA	NA	NA	0	0	0	0	0	0
ccdc173	-1.26722	0.470211	0.621247	10.643	3.24865	0	0	4.65476	1.09875
ccdc174	-0.0878071	0.619614	0.74585	360.976	363.849	347.298	312.574	330.488	366.983
ccdc175	-0.0787614	0.890094	0.936148	24.8337	19.4919	10.4845	21.619	15.5159	15.3825
ccdc177	-0.0132272	0.981616	0.988931	12.4169	12.9946	26.2112	17.115	17.8432	15.3825
ccdc180	0.0562991	0.937806	0.963828	20.3991	14.0775	15.7267	9.9087	34.1349	7.69125
ccdc181	-0.276055	0.737452	0.834871	11.5299	5.41442	6.55279	8.10712	6.98214	4.395
LOC120540084	1.84649	0.000119142	0.000641642	23.0599	34.6523	38.0062	111.698	55.8571	175.8
ccdc189	0.280924	0.663499	0.781042	15.0776	12.9946	7.86335	9.00791	18.619	16.4813
ccdc191	0.251209	0.423007	0.577387	78.0489	62.8073	51.1118	75.6664	84.5615	69.2213
ccdc22	0.0913254	0.585889	0.719061	537.473	473.221	454.764	519.756	509.696	533.993
ccdc24	0.320871	0.594058	0.725415	15.0776	24.9064	14.4161	33.3293	23.2738	10.9875
ccdc25	0.000356084	0.998554	0.999013	464.745	414.745	397.099	363.919	439.099	475.759
LOC120526718	1.84486	7.26e-09	1.01e-07	85.1442	103.957	100.913	376.53	217.998	447.191
ccdc28b	-0.385193	0.0436794	0.101743	300.665	273.97	310.602	212.587	243.599	220.849
ccdc30	-0.526713	0.0973696	0.192222	454.102	236.069	404.963	213.487	327.385	218.651
ccdc32	0.461103	0.0812269	0.166853	227.051	139.692	152.025	228.801	228.859	259.305
ccdc33	0.906754	0.340606	0.494817	2.66076	2.16577	7.86335	6.30553	10.0853	6.5925
ccdc3a	-0.319271	0.130177	0.241443	586.253	556.603	446.901	380.134	493.405	401.044
LOC120539652	1.84465	0.0134889	0.0387663	3.54768	7.58019	2.62112	15.3134	17.8432	16.4813
ccdc40	0.146225	0.848036	0.909666	6.20843	5.41442	15.7267	8.10712	11.6369	9.88876
ccdc47	0.0133533	0.964542	0.979015	1261.2	1591.84	2631.6	1491.71	1933.28	2108.5
ccdc50a	-0.351194	0.0587677	0.128934	990.688	1109.96	1006.51	903.493	854.924	675.732
ccdc51	0.195388	0.409069	0.563225	203.991	168.93	212.311	181.96	245.151	242.824
ccdc57	0.630356	0.0696511	0.147601	63.8582	36.8181	41.9379	70.2617	75.2519	76.9125
ccdc59	0.10833	0.640235	0.762545	224.39	247.981	247.696	231.503	224.98	320.835
LOC120524912	1.84094	1.44e-14	4.94e-13	31997.4	36686	41944.4	152066	150048	94195.9
ccdc62	-0.0518362	0.796879	0.876491	285.588	344.357	296.186	335.094	283.165	274.688
ccdc65	0.200353	0.921081	0.954627	3.54768	0	1.31056	0.900791	4.65476	0
ccdc66	0.598836	0.0858595	0.174152	102.883	58.4758	57.6646	108.996	131.885	92.295
ccdc6b	0.0815152	0.557445	0.694644	1752.55	1897.21	1947.49	1915.08	1962.76	2043.68
ccdc71	-0.208123	0.375021	0.529467	196.009	190.588	172.994	183.761	168.347	131.85
ccdc77	0.158302	0.488896	0.637242	179.158	187.339	137.609	178.357	189.294	196.676
ccdc78	0.570197	0.28084	0.430578	13.3038	12.9946	15.7267	17.115	24.0496	20.8763
ccdc80	-0.580028	0.0237338	0.061837	7154.77	4261.15	4028.66	3690.54	3304.88	3338
LOC120541117	1.83893	1.91e-13	5.58e-12	1476.72	2107.29	2259.4	8042.26	5267.64	7589.07
ccdc82	-0.274364	0.311247	0.463757	145.455	225.24	196.584	141.424	141.97	185.689
ccdc83	-0.526733	0.231952	0.373142	46.1198	38.9839	30.1429	31.5277	18.619	30.765
ccdc85a	0.921185	0.672493	NA	0	0	2.62112	0.900791	1.55159	2.1975
ccdc85b	-0.716695	0.0385999	0.091973	239.468	505.707	284.391	163.944	193.948	269.194
LOC120529494	1.83694	0.00125465	0.00505586	4.43459	18.409	13.1056	47.7419	38.0139	40.6538
ccdc88c	-0.459067	0.0250263	0.0644946	741.464	641.068	567.472	533.268	480.216	405.439
ccdc9	0.0988275	0.627361	0.751998	470.067	452.646	617.273	502.641	560.123	584.535
ccdc90b	0.139918	0.502851	0.649035	367.184	291.296	271.286	355.812	316.524	354.896
il1b	1.83673	2.24e-05	0.000145942	37.2506	46.5641	23.5901	167.547	145.849	71.4188
si:ch211-11k18.4	1.83626	1.08e-11	2.42e-10	267.849	154.853	237.211	676.494	730.021	952.617
ccdc96	-1.86172	0.235333	0.377324	8.86919	2.16577	1.31056	1.80158	1.55159	0
ccdc97	-0.105946	0.572743	0.708116	629.712	580.426	706.391	535.97	569.432	675.732
cchcr1	-0.204745	0.340706	0.494892	198.67	245.815	250.317	207.182	183.087	212.059
cckar	-0.115853	0.762324	0.851317	62.0843	67.1389	36.6956	63.0553	45.7718	45.0488
LOC120515114	1.83482	7.55e-05	0.00043207	14.1907	25.9892	13.1056	83.7735	55.8571	50.5425
ccl44	-0.732319	0.568477	0.704379	5.32151	9.74596	0	3.60316	2.32738	3.29625
ccm2	0.0799746	0.721047	0.822778	366.297	361.684	450.832	404.455	345.228	496.635
ccm2l	-0.796522	0.0471149	0.107943	37.2506	50.8956	40.6273	22.5198	23.2738	28.5675
ccdc166	1.83461	0.0061206	0.0199243	3.54768	5.41442	9.17391	18.9166	24.0496	19.7775
LOC120541064	1.83457	0.00968424	0.0294872	13.3038	33.5694	28.8323	58.5514	23.2738	187.886
LOC120531161	1.83417	8.69e-05	0.000488498	56.7628	14.0775	30.1429	110.797	129.557	123.06
ccn5	-0.766393	0.335042	0.489099	31.0422	19.4919	3.93168	13.5119	6.98214	12.0863
LOC120535630	1.83311	9.22e-09	1.25e-07	288.249	147.272	166.441	562.994	684.25	904.272
ccna1	-0.81626	0.710633	NA	0.886919	0	3.93168	0	1.55159	1.09875
LOC120538374	1.83097	1.63e-05	0.000110218	80.7096	101.791	119.261	478.32	151.28	442.796
LOC120515738	1.8291	4.93e-08	5.87e-07	178.271	194.919	146.783	710.724	344.452	795.495
LOC120518878	1.82824	1.6e-07	1.71e-06	199.557	259.892	100.913	520.657	796.74	676.83
ccnc	0.492652	0.0286357	0.0719066	323.725	236.069	222.795	387.34	346.78	370.279
rhno1	1.82751	0.000631093	0.00277864	60.3105	20.5748	11.795	112.599	106.284	115.369
ccnd3	0.86293	0.129344	0.240308	26.6076	16.2433	15.7267	57.6506	20.1706	29.6663
ccndbp1	0.0340574	0.855508	0.914012	698.005	533.862	587.13	580.109	664.855	618.597
ccne1	-0.0791892	0.763071	0.8518	194.235	335.694	247.696	235.106	235.841	264.799
LOC120525267	1.82508	0.00050868	0.00230838	9.75611	12.9946	6.55279	29.7261	35.6865	39.555
LOC120543447	1.82417	0.000316151	0.00151757	7.98227	12.9946	11.795	31.5277	45.7718	37.3575
panx2	1.82315	1.19e-05	8.38e-05	51.4413	28.155	17.0373	125.21	112.49	109.875
ccng2	-0.295185	0.189822	0.321914	829.269	1055.81	1102.18	994.473	681.922	757.039
ccnh	-0.0115343	0.961862	0.977304	213.747	214.411	178.236	167.547	193.173	242.824
kif22	1.82237	1.25e-08	1.65e-07	226.164	103.957	121.882	486.427	515.903	603.214
ccni2	-0.383866	0.0539028	0.120282	774.28	835.987	694.596	699.013	519.781	548.277
ccnj	0.528271	0.172233	0.298592	59.4236	49.8127	27.5217	68.4601	57.4087	73.6163
tm6sf2	1.82192	8.39e-12	1.93e-10	55.8759	73.6362	66.8385	233.305	265.321	192.281
LOC120532936	1.82177	2.78e-07	2.82e-06	32.816	56.31	82.5652	181.96	200.93	217.553
ccnl1a	-0.136172	0.553095	0.691215	2221.73	2513.38	1564.81	2181.71	1778.89	1773.38
ccnq	-0.0199707	0.925444	0.956793	192.461	220.909	238.522	235.106	212.567	193.38
ccnt2a	0.205574	0.230389	0.371385	766.298	681.135	876.764	874.668	889.835	914.16
ccny	0.0142239	0.97175	0.983618	47.8936	68.2218	40.6273	63.0553	35.6865	60.4313
LOC120534519	1.82168	0.00781389	0.0245009	6.20843	9.74596	9.17391	34.23	11.6369	42.8513
LOC120514942	1.81981	1.15e-07	1.27e-06	49.6675	72.5533	90.4286	336.896	216.446	192.281
mpv17l	1.81811	0.000101471	0.000558726	12.4169	25.9892	36.6956	102.69	96.9742	60.4313
ccr6a	0.0922616	0.850541	0.910843	97.5611	208.997	95.6708	244.114	81.4583	103.283
ccr7	0.255114	0.607041	0.736253	149.002	448.314	148.093	408.959	155.934	325.23
ccr9a	0.785745	0.036542	0.0878685	420.4	433.154	205.758	814.315	365.399	649.362
ccsapb	-0.509101	0.0427859	0.0999162	118.847	129.946	120.571	83.7735	96.9742	78.0113
ccser1	-0.312693	0.727808	0.827381	4.43459	11.9117	10.4845	7.20632	11.6369	2.1975
LOC120541874	1.81696	1.7e-12	4.33e-11	7333.93	8704.23	10004.8	27394.8	23267.6	41094.4
LOC120523616	1.81637	1.93e-15	7.52e-14	167.628	262.058	226.727	739.549	719.936	848.235
LOC120538028	1.81606	3.29e-06	2.65e-05	54.102	32.4865	39.3168	90.0791	180.76	174.701
nox1	1.81583	0.0026126	0.00954714	9.75611	7.58019	6.55279	36.0316	31.0317	17.58
LOC120536578	1.8148	8.04e-28	1.31e-25	407.983	471.055	418.068	1515.13	1643.13	1403.1
LOC120541086	1.81423	2.23e-12	5.62e-11	1333.93	1653.57	1998.6	5364.21	7610.53	4552.12
LOC120541086	1.81423	2.23e-12	5.62e-11	1333.93	1653.57	1998.6	5364.21	7610.53	4552.12
ccz1	-0.00566373	0.97447	0.984633	720.178	597.752	710.323	644.065	636.926	740.558
cd109	-0.823374	0.436955	0.590661	9.75611	7.58019	2.62112	6.30553	3.87897	1.09875
cd164	-0.0339592	0.806211	0.882519	3231.05	3114.38	3539.82	3216.72	3127.22	3310.54
cd164l2	-0.686288	0.0279492	0.0704691	140.133	125.615	83.8758	62.1546	79.1309	76.9125
cd22	0.381759	0.814697	0.88808	3.54768	1.08288	0	1.80158	2.32738	2.1975
cd226	0.343926	0.587543	0.720358	24.8337	48.7298	17.0373	61.2538	14.7401	39.555
cd247	-0.0950764	0.796272	0.876148	259.867	442.9	456.074	545.879	232.738	305.453
cd27	0.229913	0.743689	0.839018	8.86919	17.3262	10.4845	23.4206	11.6369	7.69125
cd276	0.200877	0.304145	0.456704	2240.36	1887.47	2644.71	2294.31	2680.37	2808.41
cd2bp2	-0.259133	0.224503	0.364548	448.781	580.426	635.621	425.173	445.305	519.709
LOC120541086	1.81423	2.23e-12	5.62e-11	1333.93	1653.57	1998.6	5364.21	7610.53	4552.12
zgc:86764	1.80873	3.03e-05	0.000192058	464.745	124.532	186.099	788.192	840.96	1093.26
cd4-1	0.246755	0.594851	0.726254	85.1442	165.681	62.9068	149.531	66.7182	157.121
zic5	1.80501	0.000550544	0.00247307	23.0599	16.2433	6.55279	58.5514	65.1666	39.555
cd40lg	0.0927076	0.861897	0.917862	34.5898	59.5587	39.3168	82.8727	26.377	32.9625
ttk	1.80382	1.77e-05	0.00011871	215.521	63.8902	96.9813	376.53	402.637	540.585
LOC120528678	1.80251	0.00282889	0.0102056	9.75611	5.41442	7.86335	32.4285	29.4801	18.6788
LOC120530121	1.80136	1.97e-12	4.98e-11	236.807	237.152	186.099	805.307	935.607	561.462
cd82b	0.025516	0.894552	0.938731	2680.27	1978.43	2001.22	2461.86	2183.08	2135.97
cd8b	0.241391	0.627949	0.752197	91.3526	167.847	153.335	276.543	63.615	147.233
cd99	-0.133889	0.498205	0.645177	4374.28	3681.81	2978.9	3519.39	3466.24	3073.21
LOC120527088	1.79988	7.06e-05	0.000406622	88.6919	124.532	154.646	297.261	226.532	755.94
cd9a	-0.0732766	0.803267	0.88073	537.473	794.838	1191.3	821.521	794.412	780.113
cdadc1	0.0144831	0.966259	0.980324	156.985	172.179	287.012	151.333	275.407	193.38
cdan1	0.0538251	0.84489	0.907529	237.694	147.272	150.714	177.456	177.657	203.269
cdc123	0.173211	0.364827	0.519219	796.453	706.041	579.267	822.422	731.573	796.594
LOC120537672	1.79923	5.69e-07	5.39e-06	148.115	128.863	149.404	574.704	657.097	250.515
cdc14b	0.174769	0.297579	0.449781	461.198	416.911	395.789	466.61	486.422	486.746
cdca5	1.79827	1.36e-06	1.2e-05	116.186	50.8956	60.2857	216.19	239.72	340.613
cdc23	0.462707	0.0923269	0.184511	303.326	241.483	389.236	320.681	470.907	494.438
cdc25b	-0.0457626	0.857065	0.914976	612.861	832.739	460.006	596.323	583.397	668.04
cdc25d	-0.629285	0.801839	NA	3.54768	0	1.31056	0	0	3.29625
cdc26	-0.0322631	0.884891	0.932864	427.495	393.087	465.248	345.003	397.982	515.314
LOC120540794	1.79799	3.52e-07	3.5e-06	173.836	79.0506	83.8758	323.384	378.587	475.759
cdc37	-0.0975172	0.638042	0.760894	932.152	908.54	1010.44	761.168	802.946	1102.05
naga	1.79684	1.6e-19	1.05e-17	318.404	380.093	281.77	1260.21	1018.62	1130.61
cdc40	-0.155237	0.345885	0.500477	627.052	580.426	690.664	584.613	544.607	574.647
cdc42	0.286798	0.0421989	0.0987912	6144.57	5570.36	6227.78	7707.16	6845.6	7336.36
cdc42bpb	0.182574	0.216464	0.355156	1403.11	1297.3	1305.32	1611.51	1528.31	1406.4
ncaph	1.79631	2.17e-07	2.25e-06	179.158	84.465	85.1863	346.804	381.69	490.043
ppat	1.79067	1.42e-11	3.12e-10	123.282	79.0506	111.397	299.963	373.157	414.229
kif23	1.78867	4.48e-08	5.4e-07	387.584	174.344	200.515	791.795	809.152	1040.52
cdc42ep5	-0.104099	0.50773	0.653451	927.717	885.8	1023.55	870.164	933.279	833.952
cep41	1.78396	2.3e-06	1.92e-05	47.0067	29.2379	20.9689	125.21	96.1984	118.665
cdc42se2	0.741468	0.0776066	0.160923	32.816	35.7352	73.3913	83.7735	60.5119	91.1963
cdc45	0.804174	0.0291115	0.0728123	145.455	67.1389	70.7702	164.845	138.867	194.479
cdc5l	0.204526	0.167525	0.292541	747.673	764.517	711.633	814.315	862.682	886.692
LOC120514303	1.78371	0.0027225	0.00988921	39.9113	83.3821	108.776	140.523	113.266	543.882
cdc7	0.200376	0.421073	0.575377	275.832	202.499	191.342	292.757	218.774	260.404
cdc73	-0.240657	0.174547	0.301941	663.415	711.455	579.267	599.927	536.073	518.61
LOC120518298	1.78158	0.00174328	0.00671533	15.9645	19.4919	26.2112	25.2221	98.5257	86.8013
cdca4	0.0629591	0.74089	0.836904	640.355	659.477	501.944	594.522	611.325	679.028
nsd2	1.77991	1.44e-07	1.55e-06	252.772	126.698	103.534	533.268	553.141	580.14
LOC120537088	1.77752	7.04e-09	9.78e-08	149.002	96.3768	96.9813	309.872	349.883	519.709
LOC120537088	1.77752	7.04e-09	9.78e-08	149.002	96.3768	96.9813	309.872	349.883	519.709
LOC120527330	1.77713	0.00210532	0.00792214	28.3814	21.6577	6.55279	95.4838	62.8393	38.4563
cdca9	-0.343559	0.635727	0.758915	6.20843	14.0775	11.795	9.00791	9.30952	6.5925
cdcp2	NA	NA	NA	0	0	0	0	0	0
cdh10a	-0.843773	0.7324	NA	0.886919	2.16577	0	0.900791	0.775793	0
LOC120517827	1.77682	4.01e-09	5.83e-08	188.914	90.9623	121.882	420.669	437.547	524.104
si:ch211-157c3.4	1.7757	2.75e-18	1.57e-16	523.282	456.977	622.515	1588.09	1813.03	2083.23
cdh15	0.384521	0.280754	0.43057	841.686	882.551	1851.82	1099.87	1578.74	1987.64
cdh16	-1.1767	0.650828	NA	3.54768	1.08288	0	0	0	2.1975
cdh2	-0.37452	0.206155	0.342796	1811.98	1210.67	876.764	804.406	1076.03	1129.52
cdh23	-0.712702	0.34022	0.494468	7.09535	16.2433	13.1056	8.10712	9.30952	4.395
prss56	1.7746	3.58e-05	0.00022316	16.8515	20.5748	23.5901	45.9403	85.3373	75.8138
cdh4	-1.4564	0.355782	0.510465	4.43459	2.16577	2.62112	0.900791	2.32738	0
LOC120517612	1.77336	1.06e-05	7.54e-05	102.883	99.6254	140.23	529.665	460.821	177.998
cdh6	-0.49007	0.0284865	0.0716143	563.193	423.408	615.963	333.293	384.793	423.019
cdh7a	-3.91742	0.0292187	0.0730272	1.77384	5.41442	7.86335	0	0	1.09875
LOC120518881	1.77235	0.00102785	0.00425495	8.86919	8.66308	9.17391	33.3293	24.0496	34.0613
cdhr1a	1.42627	0.725084	NA	0	0	0	0	1.55159	0
cdhr2	-1.02736	0.758342	NA	0.886919	1.08288	0	0	0.775793	0
cdhr5b	NA	NA	NA	0	0	0	0	0	0
cdin1	0.0259517	0.924418	0.956283	152.55	101.791	124.503	118.004	148.177	119.764
mki67	1.76934	6.5e-08	7.56e-07	1363.19	647.565	627.758	2660.03	2758.72	3584.12
cdipt	0.0818473	0.61952	0.745796	682.928	708.207	740.466	713.426	705.972	837.248
LOC120534792	1.76842	0.0183263	0.0499416	6.20843	4.33154	3.93168	13.5119	24.0496	12.0863
LOC120517196	1.76781	0.000503594	0.00228858	44.3459	40.0667	26.2112	109.896	56.6329	213.158
cdk11b	0.172971	0.307085	0.459614	758.316	687.632	758.814	744.954	823.117	918.555
anln	1.76696	0.000177752	0.000917301	425.721	105.04	150.714	607.133	698.214	1019.64
LOC120531924	1.76624	2.05e-13	5.94e-12	113.526	87.7137	136.298	371.126	418.153	354.896
LOC120535698	1.76535	2.87e-05	0.000183055	15.9645	16.2433	14.4161	60.353	54.3055	43.95
acer1	1.76326	7.95e-05	0.000452142	86.918	58.4758	191.342	489.129	408.067	240.626
itga3b	1.7621	3.03e-16	1.32e-14	555.211	661.643	740.466	2003.36	2688.9	1939.29
shcbp1	1.7606	1.49e-06	1.29e-05	104.656	42.2325	55.0435	200.876	230.411	258.206
cdk18	-1.33836	0.12794	0.23828	7.09535	9.74596	19.6584	2.70237	3.10317	8.79
cdk19	-0.394269	0.363984	0.518268	75.3881	67.1389	39.3168	65.7577	41.117	31.8638
LOC120537958	1.75818	0.00135297	0.00539201	149.889	181.925	200.515	276.543	254.46	1270.16
cdk20	-0.037559	0.904728	0.945029	117.96	90.9623	77.323	98.1862	72.9246	109.875
pglyrp5	1.75768	0.00681345	0.0218624	23.0599	4.33154	7.86335	52.2459	33.3591	36.2588
atp6v1ba	1.75684	2.54e-11	5.37e-10	360.976	247.981	203.137	1020.6	951.123	780.113
LOC120532897	1.75559	0.00172064	0.00663557	31.9291	37.901	5.24224	77.468	97.7499	81.3075
cdk5rap1	-0.347099	0.24369	0.387269	99.3349	114.786	134.988	73.8648	85.3373	115.369
cdk5rap2	-0.250743	0.15692	0.27862	875.389	1137.03	1073.35	880.072	819.238	893.284
cdk5rap3	-0.295378	0.169683	0.295385	738.803	555.52	706.391	476.518	513.575	641.67
cdk6	0.819522	0.0208674	0.0556033	53.2151	36.8181	34.0745	86.4759	71.373	62.6288
clcf1	1.75423	0.00165726	0.00641994	8.86919	14.0775	5.24224	27.9245	34.1349	34.0613
hyou1	1.75306	5.81e-16	2.39e-14	1144.13	772.097	859.727	2716.78	3155.15	3491.83
c4h5orf34	1.75238	4.5e-07	4.36e-06	48.7805	23.8235	40.6273	121.607	117.921	143.936
cdkal1	-0.330521	0.0912701	0.182873	321.952	268.555	269.975	219.793	235.841	229.639
cdkl1	-1.15426	0.0404799	0.0954877	16.8515	33.5694	35.3851	14.4126	14.7401	8.79
LOC120528672	1.75175	0.00274555	0.00995889	7.09535	15.1604	5.24224	27.0237	31.0317	35.16
cdkn1a	0.529989	0.0956173	0.189544	94.9003	124.532	64.2174	151.333	117.145	142.838
cdkn1bb	-0.0543086	0.826959	0.896215	167.628	142.941	128.435	123.408	160.589	139.541
cdkn2aipnl	0.198055	0.341708	0.496068	556.985	416.911	480.975	556.689	484.095	630.683
cdkn2c	-0.64095	0.0536565	0.119801	62.0843	105.04	94.3602	54.9482	51.9781	60.4313
fgf3	1.75154	0.00304371	0.0108478	21.2861	4.33154	14.4161	53.1466	49.6508	32.9625
LOC120540927	1.74891	8.78e-17	4.09e-15	447.007	304.291	364.335	1131.39	1362.29	1260.27
LOC120524096	1.74827	0.0002069	0.0010509	11.5299	9.74596	14.4161	39.6348	41.8928	37.3575
LOC120529932	1.74362	1.19e-07	1.31e-06	53.2151	73.6362	34.0745	163.944	204.034	173.603
cdr2a	0.0106518	0.972752	0.983911	180.045	110.454	146.783	153.134	179.208	107.678
LOC120533015	1.74271	1.29e-05	8.98e-05	39.0244	17.3262	24.9006	77.468	93.0952	104.381
LOC120531533	1.74203	8.32e-05	0.000470676	20.3991	9.74596	18.3478	49.5435	55.0813	58.2338
cds2	0.297662	0.186451	0.317738	171.175	137.526	187.41	207.182	192.397	209.861
LOC120538757	1.74187	0.0178965	0.0490163	2.66076	20.5748	5.24224	28.8253	34.1349	31.8638
cdv3	0.100459	0.585803	0.719037	1805.77	2123.54	2516.27	2164.6	2379.36	2363.41
cdx1b	NA	NA	NA	0	0	0	0	0	0
cdx4	1.45578	0.577503	NA	1.77384	0	0	0.900791	0	4.395
cdyl	-0.119698	0.686417	0.797778	101.109	87.7137	79.9441	94.583	65.1666	88.9988
LOC120532374	1.74118	3.64e-14	1.18e-12	1587.58	1132.7	1342.01	5321.87	4753.29	3507.21
LOC120532464	1.74048	2.4e-05	0.000155136	15.9645	17.3262	14.4161	47.7419	58.1845	53.8388
cebpd	0.270898	0.359997	0.514546	4250.12	8007.93	4161.02	7823.37	6327.37	5659.66
cebpg	-0.155343	0.359142	0.513901	517.961	521.951	494.081	432.379	439.099	507.623
cebpz	0.414672	0.0393249	0.09342	668.737	636.736	558.298	684.601	848.718	953.715
cel.2	1.51262	0.24629	0.390521	2.66076	0	5.24224	1.80158	6.20635	14.2838
LOC120522739	1.73843	7.96e-09	1.09e-07	454.989	202.499	309.292	1002.58	1205.58	1021.84
abca12	1.7382	2.48e-09	3.72e-08	818.626	809.998	952.776	2990.62	3854.14	1763.49
celf3a	-0.289267	0.656003	0.77495	8.86919	29.2379	36.6956	22.5198	25.6012	12.0863
celf4	-1.72987	0.365993	0.52047	5.32151	3.24865	0	1.80158	0.775793	0
celf5a	0.724077	0.859155	NA	0	0	0	0	0.775793	0
celsr1a	0.218531	0.260233	0.406977	687.362	734.196	656.59	861.156	898.369	657.053
cemip2	0.255622	0.0818046	0.167724	1020.84	987.591	1022.24	1198.95	1289.37	1128.42
LOC120537675	1.73504	0.000114251	0.000619182	44.3459	133.195	191.342	439.586	453.839	328.526
pomca	1.73405	0.0138993	0.0398126	5.32151	7.58019	9.17391	11.7103	21.7222	39.555
vgll4l	1.73301	5.07e-13	1.4e-11	949.89	649.731	689.354	2925.77	2696.66	1990.94
cenpj	0.207205	0.470784	0.621885	271.397	260.975	154.646	236.007	243.599	316.44
LOC120535300	1.73141	2.46e-07	2.53e-06	52.3282	80.1335	40.6273	180.158	235.065	160.418
LOC120536498	1.72952	9.18e-05	0.00051086	125.056	149.438	213.621	418.868	266.873	931.74
LOC120532609	1.72931	0.000114525	0.000620181	10.643	29.2379	24.9006	79.2696	66.7182	65.925
fam136a	1.72763	2.6e-08	3.25e-07	111.752	63.8902	115.329	248.618	335.918	379.069
wdhd1	1.72375	5.87e-07	5.53e-06	113.526	48.7298	65.5279	245.015	225.756	286.774
cenpu	0.461742	0.142889	0.259363	163.193	96.3768	89.118	153.134	146.625	183.491
cenpv	-0.480615	0.0548363	0.121929	148.115	190.588	213.621	123.408	125.679	146.134
aurkb	1.723	2.89e-06	2.36e-05	258.98	103.957	116.64	478.32	470.907	640.572
junba	1.72222	7.19e-14	2.25e-12	1667.41	2803.59	2092.96	7125.25	7885.16	6643.05
cep104	0.456692	0.203561	0.339548	42.5721	48.7298	40.6273	72.964	63.615	43.95
cep126	-0.983418	0.493155	0.64089	4.43459	1.08288	6.55279	3.60316	2.32738	0
cep135	0.592502	0.0202755	0.0543277	117.96	107.206	79.9441	155.837	152.831	153.825
LOC120523948	1.72201	7.9e-13	2.12e-11	101.109	110.454	112.708	424.272	291.698	352.699
cep162	-0.434557	0.0451645	0.104489	227.938	311.871	267.354	190.067	200.155	206.565
LOC120523029	1.72166	0.00291968	0.01048	81.5965	49.8127	69.4596	238.71	371.605	51.6413
cep19	0.269407	0.346972	0.50151	141.02	85.5479	132.366	130.615	141.194	161.516
skp2	1.72163	2.14e-07	2.22e-06	58.5366	41.1496	32.764	144.126	123.351	174.701
dusp4	1.721	6.43e-05	0.000376393	28.3814	17.3262	11.795	65.7577	62.8393	64.8263
kif4	1.72035	2.45e-07	2.52e-06	419.513	193.836	220.174	774.68	823.892	1154.79
cep350	0.398905	0.0812605	0.166906	791.132	877.137	1081.21	1082.75	1498.06	1040.52
LOC120537350	1.72012	3.97e-09	5.78e-08	153.437	84.465	95.6708	326.987	350.659	427.414
cep43	0.288583	0.15186	0.271365	569.402	408.248	452.143	558.49	568.656	621.893
ccnb3	1.71832	2.63e-08	3.28e-07	159.645	81.2164	100.913	315.277	370.829	443.895
LOC120535924	1.71781	2.3e-23	2.35e-21	6321.96	5018.09	6294.61	17752.8	19180.7	21074
cep57	0.0233719	0.917658	0.952657	159.645	215.494	170.373	189.166	184.639	180.195
LOC120541904	1.71678	1.15e-06	1.02e-05	27.4945	46.5641	48.4907	159.44	103.956	136.245
LOC120524999	1.71655	5.58e-07	5.29e-06	136.586	173.262	79.9441	399.951	561.674	321.934
bnc1	1.71516	1.61e-13	4.78e-12	272.284	181.925	190.031	769.275	719.936	631.782
cep70	0.104267	0.670811	0.786195	149.889	132.112	154.646	152.234	183.863	131.85
cep72	0.267239	0.500897	0.647566	26.6076	35.7352	47.1801	38.734	42.6686	49.4438
ccnb2	1.71436	7.16e-07	6.65e-06	131.264	62.8073	65.5279	253.122	262.218	342.81
cep78	0.613172	0.0298521	0.0742202	76.275	54.1442	68.1491	98.1862	103.956	102.184
cep83	0.368428	0.173176	0.299925	105.543	106.123	78.6335	107.194	134.988	134.048
cep85	-0.464666	0.116319	0.221434	525.056	335.694	613.342	294.559	320.403	453.784
cep85l	-0.0684162	0.740073	0.836485	242.129	279.384	247.696	278.344	229.635	225.244
cep89	0.261777	0.604957	0.734511	31.9291	22.7406	13.1056	26.1229	31.8075	24.1725
cep97	0.544357	0.0676843	0.144278	62.0843	73.6362	56.354	92.7814	107.835	79.11
fbxo36a	1.71401	0.00745762	0.0235505	12.4169	4.33154	9.17391	27.0237	18.619	40.6538
cercam	0.37883	0.156447	0.278064	664.302	389.839	382.683	621.546	670.285	579.042
cerk	-0.0848797	0.74057	0.83668	307.761	302.125	201.826	299.062	241.272	226.343
cerkl	0.442233	0.497244	0.644458	20.3991	10.8288	6.55279	17.115	21.7222	13.185
trpm2	1.71205	0.00302176	0.0107826	6.20843	9.74596	9.17391	27.9245	20.9464	32.9625
cers2a	-0.0672994	0.740156	0.836488	1232.82	1413.16	1760.08	1306.15	1324.28	1573.41
sall1a	1.70762	1.98e-05	0.000130586	45.2329	23.8235	23.5901	81.9719	127.23	96.69
cers6	0.453766	0.111879	0.214744	189.801	159.184	157.267	196.372	311.869	184.59
spc25	1.70711	6.86e-05	0.000396795	142.794	47.6469	55.0435	212.587	309.542	284.576
cetn3	0.0284227	0.895905	0.939721	258.98	192.754	214.932	224.297	215.671	241.725
cetn4	-0.195252	0.673978	0.78892	25.7206	20.5748	26.2112	18.0158	23.2738	21.975
cfap100	1.35416	0.233549	0.374987	1.77384	4.33154	1.31056	3.60316	10.8611	4.395
cfap126	-2.80719	0.042558	0.0995416	3.54768	8.66308	6.55279	1.80158	0.775793	0
cfap157	-0.431339	0.44657	0.598794	14.1907	24.9064	20.9689	18.0158	10.0853	16.4813
cfap161	-0.410398	0.7288	0.828147	13.3038	6.49731	0	7.20632	4.65476	3.29625
cfap20	0.671631	0.0240958	0.0625733	157.872	96.3768	94.3602	159.44	195.5	203.269
cfap206	-0.262125	0.694273	0.803681	23.9468	16.2433	13.1056	8.10712	10.8611	26.37
cfap20dc	1.7821	0.144515	0.261387	2.66076	0	2.62112	5.40474	6.20635	6.5925
cfap221	1.68223	0.0388213	0.0924043	5.32151	5.41442	5.24224	31.5277	10.8611	8.79
cfap251	-0.0922572	0.932154	0.960613	12.4169	4.33154	1.31056	7.20632	7.75793	2.1975
cfap298	0.571216	0.0317547	0.0780142	250.998	155.935	154.646	284.65	262.994	290.07
cfap299	-1.15508	0.0655018	0.140546	35.4768	17.3262	18.3478	15.3134	10.0853	6.5925
cfap300	2.87118	0.0257856	0.0660717	1.77384	0	1.31056	8.10712	9.30952	5.49375
cfap36	-0.0380287	0.886165	0.933685	299.779	210.08	190.031	245.916	246.702	190.084
cfap410	0.053303	0.854057	0.913189	114.413	102.874	131.056	88.2775	136.54	136.245
cfap43	0.802266	0.061206	0.133138	30.1552	19.4919	22.2795	33.3293	48.875	43.95
cfap45	-0.325226	0.871446	0.924424	0.886919	5.41442	0	0	3.87897	1.09875
cfap52	-0.739074	0.742234	NA	4.43459	0	0	0.900791	0.775793	1.09875
cfap53	-1.11104	0.192614	0.325472	42.5721	16.2433	7.86335	2.70237	13.1885	15.3825
cfap54	-0.275572	0.867242	0.921509	3.54768	2.16577	1.31056	0	4.65476	1.09875
LOC120540350	1.70427	1.17e-20	8.85e-19	227.938	203.582	179.547	672.891	660.976	663.645
cfap58	0.025686	0.978547	0.987241	10.643	8.66308	2.62112	2.70237	13.1885	6.5925
cfap61	0.443859	0.230906	0.371959	35.4768	28.155	41.9379	52.2459	42.6686	48.345
cfap65	0.868372	0.14286	0.259348	13.3038	12.9946	6.55279	17.115	24.8254	18.6788
cfap70	-1.9372	0.0430301	0.100395	4.43459	35.7352	19.6584	7.20632	6.98214	1.09875
cfap73	-0.529473	0.516828	0.6612	8.86919	8.66308	7.86335	8.10712	3.10317	6.5925
cfap74	0.195886	0.549811	0.688708	57.6497	50.8956	49.8012	68.4601	64.3908	48.345
cfap77	0.801227	0.560468	0.697363	2.66076	0	3.93168	3.60316	5.43055	2.1975
cfap91	0.207654	0.935617	NA	0.886919	0	2.62112	0	3.87897	0
cfap92	-0.446709	0.636935	0.759961	6.20843	9.74596	6.55279	1.80158	10.0853	4.395
LOC120535407	1.70365	0.001165	0.00473995	11.5299	7.58019	13.1056	27.0237	34.9107	42.8513
cfap97d2	-1.09326	0.0281157	0.0708541	39.0244	31.4037	28.8323	9.9087	20.1706	16.4813
cfap99	-0.799121	0.475973	0.626413	4.43459	4.33154	5.24224	4.50395	2.32738	1.09875
cfdp1	-0.0663668	0.699655	0.807703	405.322	376.844	377.441	344.102	390.224	373.575
zgc:77262	1.70037	1.44e-12	3.69e-11	1551.22	981.094	1262.07	3320.31	4228.85	4786.16
LOC120540814	1.69943	7.04e-06	5.25e-05	1035.03	387.673	998.646	2147.48	2181.53	3535.78
cfl1	0.208703	0.427765	0.581552	6266.08	3359.11	3701.02	5017.4	5050.41	5335.53
cdca7b	1.69743	1.69e-05	0.000113585	32.816	36.8181	14.4161	90.0791	88.4404	97.7888
cftr	-2.41943	0.0375579	0.0898638	4.43459	14.0775	9.17391	1.80158	3.10317	0
cga	NA	NA	NA	0	0	0	0	0	0
LOC120529274	1.69493	0.0100341	0.0303777	12.4169	73.6362	61.5963	186.464	52.7539	237.33
cgnl1	-0.385947	0.130938	0.242418	464.745	528.448	328.95	383.737	351.434	276.885
LOC120538386	1.6943	7.22e-06	5.36e-05	155.211	237.152	115.329	808.009	354.538	482.351
cgrrf1	0.0539603	0.874944	0.926646	47.8936	63.8902	48.4907	64.8569	45.7718	56.0363
ch25hl2	-0.657422	0.735389	NA	1.77384	0	2.62112	0.900791	0.775793	1.09875
greb1	1.6924	0.00186301	0.0071194	14.1907	9.74596	6.55279	34.23	39.5655	26.37
chac2	0.761689	0.0201625	0.054067	91.3526	66.056	62.9068	94.583	121.024	160.418
LOC120541403	1.68887	0.000981232	0.00407996	7.09535	11.9117	18.3478	38.734	37.2381	41.7525
ednraa	1.68803	1.31e-24	1.56e-22	275.832	285.882	289.633	880.072	872.767	989.974
uhmk1	1.68679	7.64e-06	5.63e-05	23.9468	18.409	23.5901	80.1704	58.9603	73.6163
chata	NA	NA	NA	0	0	0	0	0	0
chchd1	-0.452798	0.0288345	0.0722685	779.602	1087.22	1141.5	721.533	705.972	769.125
LOC120542720	1.68675	6.19e-11	1.22e-09	422.173	230.654	284.391	935.921	1054.3	1032.83
chchd2	-0.378579	0.0406654	0.095832	2241.24	2037.99	2399.63	1521.44	1596.58	2020.6
acyp1	1.68581	1.39e-05	9.58e-05	56.7628	20.5748	48.4907	136.92	138.091	130.751
chchd6a	-0.299863	0.28456	0.43468	722.839	404.999	403.652	414.364	390.224	441.698
chchd7	-0.506809	0.0612466	0.133155	141.907	126.698	111.397	75.6664	87.6646	105.48
chd1	0.311649	0.0749113	0.156394	523.282	425.574	446.901	601.728	568.656	563.659
chd1l	0.304031	0.116379	0.221507	452.329	376.844	343.366	452.197	486.422	512.018
chd2	0.360967	0.031644	0.0778069	1052.77	972.431	920.012	1400.73	1249.8	1132.81
chd3	-0.310102	0.0284902	0.0716143	1584.92	1620	1462.58	1218.77	1299.45	1247.08
chd5	-1.22056	0.0907372	0.182069	10.643	23.8235	19.6584	3.60316	11.6369	7.69125
chd6	0.289399	0.18144	0.311203	739.69	681.135	482.286	792.696	802.946	732.867
LOC120531999	1.6838	0.0102256	0.0308307	12.4169	4.33154	6.55279	17.115	26.377	32.9625
chd8	0.281571	0.103289	0.201461	821.287	777.511	736.534	831.43	955.777	1053.7
gnpda1	1.68302	2.28e-11	4.86e-10	228.825	135.361	161.199	522.459	553.916	616.399
chek2	0.0399353	0.849504	0.910316	228.825	302.125	297.497	277.444	269.976	303.255
spi1b	1.68295	1.32e-13	3.96e-12	312.195	480.801	428.553	1471.89	1148.17	1297.62
chga	0.809705	0.556536	0.693678	4.43459	0	2.62112	7.20632	3.10317	2.1975
chgb	0.394797	0.490089	0.638354	10.643	18.409	31.4534	19.8174	34.1349	24.1725
chic1	-0.0839168	0.738219	0.835396	261.641	331.363	199.205	243.213	236.617	269.194
mcph1	1.6827	1.75e-08	2.26e-07	58.5366	81.2164	79.9441	176.555	236.617	290.07
chka	0.114918	0.738516	0.835536	613.748	903.126	885.938	914.302	1209.46	475.759
LOC120535995	1.68108	5.88e-09	8.31e-08	155.211	133.195	258.18	538.673	663.303	543.882
chl1b	-0.490996	0.0854195	0.173382	1563.64	1392.59	1116.6	1135.9	1148.17	613.103
chm	-0.0288401	0.893453	0.938252	423.947	481.884	440.348	430.578	359.968	530.697
chmp1a	0.0802743	0.586163	0.719265	1114.86	1220.41	1281.73	1311.55	1235.06	1275.65
chmp1b	0.0386147	0.776333	0.861408	1104.21	1126.2	1138.88	1126.89	1167.57	1165.77
chmp2a	0.0860018	0.566599	0.702951	920.622	976.762	1057.62	1041.31	1080.68	1011.95
LOC120536423	1.6801	3.61e-07	3.58e-06	175.61	280.467	381.373	890.882	654.77	1132.81
chmp4ba	0.213275	0.174199	0.30139	1807.54	1817.08	2141.45	2094.34	2342.9	2244.75
chmp5b	-0.0147802	0.920356	0.954306	1276.28	1247.48	1241.1	1207.06	1169.9	1351.46
chmp7	-0.343905	0.0504037	0.113823	1468.74	1452.15	1858.37	1324.16	1202.48	1237.19
LOC120525740	1.68003	5.22e-06	4.02e-05	43.459	21.6577	28.8323	102.69	88.4404	113.171
cip2a	1.67815	4.33e-06	3.38e-05	99.3349	67.1389	36.6956	217.091	192.397	247.219
chodl	-0.623826	0.347861	0.502485	88.6919	22.7406	15.7267	27.9245	31.0317	24.1725
chp1	0.276604	0.113152	0.216758	622.617	525.199	498.012	647.668	657.873	691.114
chp2	-0.449905	0.0450661	0.104343	1399.56	921.535	961.95	827.827	730.797	847.137
chpf2	0.128308	0.670219	0.785815	1058.09	559.852	539.95	708.922	904.575	747.15
chpfa	0.572849	0.151962	0.271523	28.3814	29.2379	31.4534	56.7498	38.0139	37.3575
chpt1	0.0569782	0.757291	0.848118	462.972	416.911	364.335	448.594	437.547	409.834
chrac1	-0.324114	0.0793773	0.163743	263.415	277.219	260.801	213.487	206.361	220.849
ccdc103	1.67582	0.00412141	0.0141771	14.1907	6.49731	6.55279	35.1308	29.4801	24.1725
LOC120540133	1.67428	0.0146098	0.0415078	14.1907	8.66308	6.55279	56.7498	18.619	19.7775
chrm2a	-1.19948	0.768792	NA	0	1.08288	0	0	0	0
chrm4a	0.724077	0.859155	NA	0	0	0	0	0	1.09875
chrna11	3.58954	0.0426419	0.0996814	0.886919	0	0	3.60316	6.98214	3.29625
chrna2a	-0.263795	0.869027	0.92293	0.886919	1.08288	7.86335	0	4.65476	3.29625
LOC120514361	1.67276	0.000187117	0.000961544	249.224	393.087	520.292	1135.9	538.401	2030.49
chrna8	-3.3809	0.195131	NA	1.77384	2.16577	1.31056	0	0	0
chrna9a	NA	NA	NA	0	0	0	0	0	0
chrnb3a	-2.02661	0.31887	0.472047	4.43459	8.66308	0	0	3.10317	0
chrnb5a	-4.0543	0.0196341	0.05287	7.09535	6.49731	2.62112	0	0.775793	0
LOC120536690	1.66984	0.000937159	0.00392041	31.0422	38.9839	15.7267	70.2617	58.1845	147.233
LOC120540028	1.66851	6.99e-06	5.23e-05	24.8337	19.4919	22.2795	62.1546	68.2698	82.4063
chs1	-0.49245	0.624072	0.749723	4.43459	4.33154	9.17391	7.20632	3.10317	2.1975
chst1	-0.526859	0.113668	0.217456	173.836	90.9623	174.304	108.095	86.1131	110.974
chst10	-0.32929	0.294256	0.446075	150.776	90.9623	93.0497	98.1862	83.7857	85.7025
chst11	-0.140932	0.793966	0.874359	25.7206	19.4919	14.4161	22.5198	18.619	13.185
chst12a	0.191329	0.61148	0.739467	86.0311	48.7298	77.323	86.4759	100.077	54.9375
chst14	-0.51128	0.0635357	0.13712	703.327	424.491	383.994	333.293	370.829	358.193
LOC120536521	1.66772	2.34e-06	1.95e-05	35.4768	40.0667	38.0062	118.004	85.3373	158.22
chst3a	-0.326066	0.105364	0.204788	800.888	911.789	685.422	702.617	548.486	663.645
chst6	-1.22033	0.0399308	0.0945326	776.054	164.599	116.64	134.218	159.813	160.418
chst7	0.0626174	0.783094	0.866455	231.486	314.037	321.087	272.039	292.474	339.514
LOC120536521	1.66772	2.34e-06	1.95e-05	35.4768	40.0667	38.0062	118.004	85.3373	158.22
chtf18	0.268558	0.209238	0.346388	383.149	318.368	294.876	346.804	400.309	455.981
LOC120536678	1.66699	0.0101659	0.0306867	7.98227	9.74596	17.0373	51.3451	42.6686	14.2838
chtopa	-0.000380656	0.998075	0.998704	1549.45	1590.76	1522.87	1369.2	1616.75	1676.69
chuk	-0.191047	0.265113	0.412431	574.723	671.389	554.366	519.756	548.486	508.722
churc1	0.145883	0.426042	0.580243	554.324	459.143	473.112	606.232	515.903	524.104
m17	1.66663	0.00286591	0.0103238	8.86919	18.409	11.795	60.353	36.4623	26.37
ciao2a	0.140036	0.353657	0.508176	729.934	766.683	766.677	775.581	847.942	870.21
ciao2b	-0.163723	0.384842	0.53915	268.736	255.561	235.901	222.495	232.738	224.145
LOC120525179	1.66587	1.74e-09	2.67e-08	57.6497	44.3983	49.8012	154.936	145.849	183.491
LOC120536817	1.66582	7.64e-06	5.64e-05	45.2329	81.2164	115.329	201.777	316.524	242.824
cib3	0.194796	0.712661	0.817049	26.6076	34.6523	26.2112	43.2379	41.8928	14.2838
cibar1	0.147375	0.518313	0.662343	255.433	175.427	204.447	231.503	240.496	232.935
tmem30c	1.66562	5.02e-09	7.15e-08	134.812	88.7966	93.0497	284.65	303.335	421.92
cidea	-1.08685	0.0346035	0.0840225	23.9468	44.3983	38.0062	23.4206	13.1885	13.185
nabp1a	1.66443	3.76e-11	7.74e-10	122.395	86.6308	96.9813	283.749	310.317	380.168
LOC120530695	1.66175	0.000611649	0.0027088	20.3991	8.66308	15.7267	37.8332	51.2024	53.8388
cipca	0.000623411	0.998578	0.999013	55.8759	53.0614	39.3168	57.6506	47.3234	43.95
cir1	-0.0796867	0.666337	0.783042	423.947	516.536	466.559	399.05	467.028	464.771
cdc6	1.66086	7.57e-09	1.04e-07	74.5012	57.3929	60.2857	173.853	182.311	254.91
gins1	1.6604	0.00174417	0.0067175	36.3637	17.3262	7.86335	57.6506	67.494	73.6163
cisd2	0.0610441	0.748481	0.842434	607.539	681.135	562.23	565.696	633.047	733.965
prc1b	1.66011	8.84e-07	8.06e-06	235.033	103.957	123.193	419.768	470.131	576.844
plekhh1	1.65932	1.21e-10	2.27e-09	120.621	102.874	76.0124	353.11	321.178	276.885
cited4b	0.173114	0.424403	0.578659	422.173	546.857	541.261	661.18	560.123	479.055
LOC120541265	1.65889	1.71e-06	1.47e-05	670.511	286.965	306.671	1222.37	1174.55	1601.98
ckmt1	-1.19948	0.768792	NA	0.886919	0	0	0	0	0
LOC120542956	1.65829	1.09e-08	1.45e-07	122.395	178.676	112.708	557.589	350.659	398.846
LOC120543093	1.65662	0.00978554	0.0297386	7.09535	14.0775	7.86335	48.6427	18.619	24.1725
LOC120518734	1.65406	5.71e-06	4.36e-05	50.5544	89.8794	91.7391	201.777	183.863	342.81
clasp1a	0.129112	0.530058	0.672002	1070.51	928.032	1393.12	1194.45	1300.23	1211.92
tm4sf4	1.64978	0.00711647	0.022683	8.86919	7.58019	9.17391	24.3213	17.0675	39.555
LOC120540130	1.64706	0.000477377	0.00218532	18.6253	16.2433	15.7267	38.734	44.2202	76.9125
LOC120540130	1.64706	0.000477377	0.00218532	18.6253	16.2433	15.7267	38.734	44.2202	76.9125
clcn2c	-0.263103	0.349517	0.504211	159.645	128.863	121.882	134.218	88.4404	120.863
LOC120523508	1.64543	4.61e-07	4.45e-06	28.3814	29.2379	35.3851	109.896	86.1131	93.3938
clcn7	0.277309	0.168603	0.293946	580.045	510.039	504.565	749.458	647.012	536.19
ska3	1.64506	2.12e-05	0.000139328	126.829	51.9785	52.4224	229.702	220.325	279.083
cldn12	-0.153622	0.396839	0.551018	844.347	648.648	688.043	630.553	661.752	670.238
cldn2	-0.237696	0.953548	NA	0	1.08288	0	0.900791	0	0
cldn26	0.724077	0.859155	NA	0	0	0	0	0.775793	0
cldn34a	0.100445	0.918526	0.953271	9.75611	9.74596	23.5901	2.70237	37.2381	5.49375
cldn5a	-0.300855	0.0872142	0.176326	1258.54	1546.36	1381.33	1007.08	1149.73	1241.59
cldnd1b	0.190093	0.533569	0.674861	121.508	135.361	129.745	203.579	119.472	117.566
cldni	1.57242	0.589985	NA	0.886919	0	0	0	2.32738	1.09875
rnf157	1.64413	0.000310687	0.00149454	65.632	19.4919	32.764	147.73	124.903	98.8876
clec16a	0.155049	0.472432	0.623303	226.164	256.644	242.453	262.13	231.186	315.341
ccnf	1.64318	1.56e-06	1.35e-05	92.2396	46.5641	76.0124	174.753	211.792	286.774
dsc2l	1.64231	1.47e-07	1.58e-06	1247.01	906.375	633	3892.32	2599.68	2211.78
clgn	-0.456635	0.240618	0.38362	38.1375	42.2325	40.6273	23.4206	31.8075	32.9625
gins3	1.64185	2.63e-06	2.17e-05	94.0134	49.8127	47.1801	171.15	187.742	242.824
zic2a	1.63747	0.000429518	0.0019977	219.956	136.444	45.8696	454.899	470.907	330.724
bmp7b	1.63683	4.44e-17	2.18e-15	963.194	962.685	850.553	3341.03	2948.79	2345.83
LOC120540928	1.63655	1.95e-19	1.25e-17	321.065	256.644	259.491	903.493	866.561	838.347
LOC120521561	1.63649	6.61e-05	0.00038412	130.377	212.245	457.385	733.244	774.242	973.493
mis18bp1	1.63615	9.36e-07	8.48e-06	166.741	103.957	72.0807	303.566	349.107	419.723
fancd2	1.63605	3.17e-06	2.56e-05	379.601	171.096	196.584	639.561	664.079	1025.13
hsd11b2	1.63543	5.1e-12	1.21e-10	88.6919	131.029	125.814	332.392	366.174	370.279
cln8	0.573355	0.242766	0.38615	25.7206	31.4037	14.4161	34.23	26.377	47.2463
clns1a	0.101203	0.567193	0.70335	512.639	465.641	482.286	466.61	523.66	577.943
clocka	0.516783	0.1422	0.258422	71.8404	51.9785	38.0062	88.2775	70.5972	74.715
clp1	0.442703	0.145656	0.262919	194.235	133.195	128.435	148.63	228.083	245.021
clpb	-0.240371	0.290608	0.441746	361.863	267.473	317.155	246.817	242.047	314.243
clptm1	0.483277	0.0197368	0.0531051	1459.87	1015.75	1266	1590.8	1650.11	1992.03
clptm1l	0.395127	0.0324206	0.0794044	571.176	610.747	469.18	682.799	778.121	711.99
ero1a	1.63369	4.1e-12	9.83e-11	206.652	266.39	245.074	854.85	798.291	571.35
clrn1	0.247215	0.888654	0.935158	0.886919	1.08288	2.62112	0	3.10317	2.1975
clrn2	NA	NA	NA	0	0	0	0	0	0
LOC120517197	1.63354	0.0148945	0.0421715	12.4169	17.3262	10.4845	42.3372	13.1885	70.32
LOC120541202	1.63317	7.33e-05	0.000420889	19.5122	21.6577	14.4161	67.5593	48.0992	58.2338
clta	0.414638	0.0378224	0.0903812	1141.46	870.639	842.689	1299.84	1129.55	1380.03
nacad	1.63312	6.91e-07	6.43e-06	230.599	102.874	128.435	451.296	560.899	425.216
slc26a11	1.63274	6.13e-08	7.15e-07	92.2396	68.2218	74.7019	302.666	252.909	174.701
cltrn	-1.19948	0.768792	NA	0	1.08288	0	0	0	0
LOC120537746	1.63249	7.49e-14	2.34e-12	164.967	149.438	149.404	544.078	395.655	501.03
cluap1	0.333989	0.261134	0.407975	112.639	94.211	114.019	104.492	124.127	176.899
LOC120521638	1.63224	0.00472939	0.0159387	15.9645	10.8288	7.86335	54.9482	28.7044	25.2713
LOC120515117	1.63065	0.000147547	0.000779164	16.8515	14.0775	15.7267	54.9482	48.875	40.6538
clvs2	NA	NA	NA	0	0	0	0	0	0
ncf1	1.62513	1.14e-07	1.26e-06	293.57	426.657	294.876	969.251	716.833	1447.05
LOC120524841	1.62306	0.000676575	0.00295493	11.5299	14.0775	11.795	45.0395	31.8075	38.4563
cmbl	-0.260827	0.363739	0.518045	234.147	172.179	207.068	174.753	214.119	121.961
ltb4r2b	1.62019	3.1e-08	3.84e-07	91.3526	122.366	76.0124	234.206	290.922	368.081
LOC120531120	1.61982	3.03e-15	1.16e-13	925.056	1067.72	1172.95	3884.21	3115.59	2723.8
LOC120516732	1.6192	1.22e-08	1.62e-07	80.7096	68.2218	52.4224	180.158	196.276	247.219
cmlc1	-0.701058	0.114425	0.218543	3319.74	2768.94	9850.16	2406.01	3916.2	3480.84
LOC120532359	1.61823	3.97e-09	5.78e-08	393.792	213.328	347.298	828.727	959.656	1143.8
LOC120532796	1.61429	2.5e-07	2.56e-06	966.742	442.9	537.329	1670.97	1976.72	2319.46
LOC120536633	1.61408	0.00409715	0.0141076	21.2861	84.465	104.845	272.039	267.649	101.085
cmtm3	0.353803	0.164301	0.288622	118.847	115.869	89.118	153.134	127.23	135.146
dram1	1.61372	4.27e-09	6.17e-08	112.639	118.034	144.161	424.272	273.079	448.29
kif11	1.61347	4.22e-06	3.32e-05	252.772	102.874	128.435	441.387	465.476	580.14
cmtm7	-0.58087	0.0475162	0.108651	167.628	109.371	162.509	81.0712	100.077	113.171
cmtm8b	-0.179817	0.619042	0.745402	54.989	50.8956	48.4907	36.0316	41.8928	59.3325
cmtr1	-0.179245	0.237227	0.379592	898.449	903.126	854.484	743.152	762.605	841.643
cmtr2	-0.138469	0.60718	0.736253	88.6919	90.9623	79.9441	86.4759	72.9246	76.9125
LOC120519119	1.61191	0.0104977	0.0315496	16.8515	3.24865	10.4845	27.0237	32.5833	35.16
cnbpb	-0.285847	0.148093	0.266174	5975.17	7457.83	8143.81	5331.78	5537.61	6828.73
cnep1r1	0.000777314	0.997407	0.998471	276.719	212.245	285.702	259.428	215.671	301.058
cnfn	NA	NA	NA	0	0	0	0	0	0
cnga1b	-1.64867	0.575023	NA	0.886919	2.16577	0	0	0	1.09875
cnga3a	-1.80089	0.0439303	0.102207	5.32151	17.3262	13.1056	3.60316	2.32738	4.395
cnga4	NA	NA	NA	0	0	0	0	0	0
cngb1a	-3.27089	0.311655	NA	2.66076	2.16577	0	0	0	0
cnih1	0.100386	0.481352	0.630876	1504.21	1448.9	1632.96	1625.03	1591.15	1699.77
pbk	1.61153	8.74e-05	0.000490441	219.069	67.1389	96.9813	335.094	422.032	418.624
LOC120518908	1.61029	1.07e-05	7.63e-05	59.4236	48.7298	28.8323	132.416	111.714	179.096
cnksr1	-0.350795	0.0723251	0.152266	1200	1294.05	1381.33	1128.69	1092.32	815.273
ppm1e	1.60981	7.49e-12	1.74e-10	193.348	201.417	188.72	638.661	693.559	447.191
kif18a	1.60956	6.73e-06	5.04e-05	55.8759	33.5694	32.764	123.408	100.077	153.825
cnn1b	-0.45986	0.0910479	0.182503	645.677	621.576	937.05	479.221	691.232	429.611
cnn3a	0.486212	0.0216498	0.0573098	3273.62	2223.16	2496.61	3477.05	3459.26	4264.25
si:ch73-40a2.1	1.60818	5.3e-10	8.94e-09	271.397	465.641	448.211	1170.13	1057.41	1381.13
plxna4	1.60722	1.52e-11	3.33e-10	250.111	197.085	255.559	790.894	799.843	548.277
cnot11	0.249532	0.270225	0.418628	494.901	354.103	449.522	509.847	435.996	599.918
st3gal4	1.60424	1.24e-05	8.69e-05	91.3526	108.288	58.9751	317.078	313.42	157.121
cnot3a	0.162502	0.313855	0.466565	1029.71	932.364	989.472	1018.79	1063.61	1222.91
cnot4b	-0.0720852	0.731544	0.830345	383.149	456.977	551.745	435.082	412.722	474.66
LOC120532828	1.60379	3.19e-07	3.2e-06	305.987	145.107	166.441	554.887	615.204	713.089
cnot6l	0.154218	0.609758	0.738424	66.5189	75.8019	55.0435	65.7577	80.6825	73.6163
cnot7	-0.0853472	0.638168	0.760905	289.136	297.793	275.217	265.733	259.115	288.971
LOC120536711	1.60295	2.14e-07	2.22e-06	63.8582	127.78	128.435	337.796	334.367	294.465
cnot9	0.33282	0.0833687	0.170219	470.954	384.424	380.062	508.947	477.889	572.449
cnppd1	-0.11857	0.492831	0.640752	1178.72	1343.86	1382.64	1335.87	1068.27	1192.14
cnpy1	-0.309684	0.403157	0.557203	128.603	69.3046	103.534	86.4759	55.8571	102.184
cnpy2	0.375047	0.319227	0.472441	575.61	196.002	280.46	415.264	470.131	481.253
cnpy3	-0.037778	0.877174	0.928238	683.814	674.637	415.447	545.879	564.002	620.794
spag5	1.59808	0.000239044	0.00118785	192.461	49.8127	98.2919	295.459	335.143	404.34
faap24	1.59629	7.22e-05	0.000415188	41.6852	24.9064	26.2112	73.8648	81.4583	128.554
cnrip1a	-1.01489	0.394466	0.548762	6.20843	4.33154	13.1056	6.30553	0	5.49375
cnsta	-0.214516	0.248835	0.39383	403.548	386.59	343.366	355.812	319.627	302.156
cntd1	1.03078	0.319482	0.472614	2.66076	5.41442	1.31056	6.30553	8.53373	4.395
zgc:92360	1.59528	1.68e-17	8.56e-16	209.313	172.179	171.683	570.2	558.571	547.178
cntln	0.285865	0.285106	0.435222	97.5611	100.708	107.466	119.805	103.181	150.529
cntn2	-0.64918	0.151047	0.270185	39.9113	33.5694	36.6956	16.2142	21.7222	32.9625
zgc:64002	1.59478	8.34e-05	0.000471816	38.1375	48.7298	17.0373	119.805	93.871	103.283
cntnap1	1.02092	0.385721	0.539795	0.886919	2.16577	3.93168	5.40474	3.87897	4.395
LOC120542113	1.59454	6.71e-15	2.42e-13	358.315	489.464	498.012	1398.93	1211.79	1448.15
cntnap3	1.73043	0.394235	NA	1.77384	0	0	2.70237	1.55159	2.1975
tnfrsf1a	1.59442	1.26e-22	1.16e-20	252.772	260.975	237.211	753.962	775.793	739.459
cntrob	-0.472564	0.175988	0.303746	172.062	159.184	81.2546	88.2775	93.0952	117.566
coasy	-0.0615962	0.75839	0.849002	389.357	396.336	454.764	336.896	404.188	447.191
LOC120524998	1.59155	1.35e-06	1.18e-05	363.637	238.235	221.484	876.469	1089.99	517.512
si:ch211-125o16.4	1.59107	6.6e-27	9.79e-25	1987.59	2052.07	2060.2	6770.34	5643.9	5961.82
cog1	0.265512	0.0582682	0.128165	903.77	864.142	855.795	1049.42	1072.15	1032.83
cog2	-0.00184889	0.992893	0.995547	185.366	210.08	174.304	181.059	190.845	197.775
cog3	0.219803	0.217152	0.355974	459.424	401.75	378.751	477.419	458.494	510.919
cog4	0.242622	0.194056	0.327105	329.934	298.876	352.54	348.606	409.619	402.143
cog5	-0.100886	0.533181	0.674718	546.342	531.697	576.646	546.78	481.768	514.215
LOC120535810	1.58791	2.13e-05	0.000140021	85.1442	90.9623	110.087	232.404	180.76	447.191
cog7	0.0161226	0.922625	0.955266	979.158	874.971	782.404	872.866	918.539	876.803
cog8	0.34631	0.128522	0.239148	280.266	199.251	241.143	296.36	345.228	274.688
LOC120514357	1.58758	5.07e-05	0.000304725	170.288	232.82	524.224	800.803	886.732	1093.26
LOC120520208	1.58665	0.00173923	0.00670224	25.7206	16.2433	9.17391	44.1387	69.0456	42.8513
pacsin1b	1.5863	5.13e-09	7.28e-08	77.1619	70.3875	74.7019	217.091	272.303	176.899
LOC120517551	1.58611	1.37e-07	1.49e-06	128.603	167.847	178.236	308.07	545.383	569.153
LOC120542283	1.58606	6.6e-13	1.78e-11	2908.21	1914.54	2282.99	6239.78	6848.7	8250.52
snx10b	1.58552	5.32e-10	8.96e-09	132.151	146.189	153.335	474.717	501.938	315.341
LOC120514947	1.58449	0.000296776	0.00143626	54.989	41.1496	51.1118	127.912	79.1309	236.231
cenpl	1.58385	0.000688806	0.00299693	42.5721	11.9117	40.6273	106.293	84.5615	94.4925
LOC120541087	1.5818	1.14e-05	8.09e-05	99.3349	87.7137	53.7329	227.9	330.488	164.813
LOC120519689	1.57939	7.15e-08	8.23e-07	310.422	306.456	546.503	1400.73	931.728	1138.31
mad2l1	1.57783	3.11e-06	2.52e-05	253.659	110.454	132.366	425.173	487.974	574.647
LOC120522117	1.57444	0.012232	0.0357464	3.54768	21.6577	17.0373	40.5356	34.1349	49.4438
LOC120526692	1.57225	1.34e-05	9.3e-05	68.2928	71.4704	38.0062	239.61	142.746	149.43
ccnjl	1.57211	0.000131571	0.000702346	39.9113	20.5748	61.5963	101.789	131.109	127.455
dnah6	1.57093	0.000815181	0.00346927	167.628	58.4758	69.4596	303.566	166.02	413.13
col4a4	0.0920878	0.845555	0.907957	39.0244	22.7406	22.2795	22.5198	31.8075	36.2588
col4a5	-0.215806	0.440391	0.593118	706.874	581.509	640.863	688.204	619.083	352.699
LOC120515185	1.56972	1.19e-09	1.88e-08	164.08	137.526	131.056	510.748	455.391	319.736
pclaf	1.56948	3.12e-06	2.53e-05	148.115	64.9731	91.7391	279.245	270.752	359.291
thoc3	1.56724	3.65e-06	2.92e-05	153.437	63.8902	89.118	278.344	318.851	315.341
LOC120536097	1.56697	3.56e-05	0.000222168	117.96	103.957	56.354	387.34	253.684	186.788
vangl2	1.56585	0.000206483	0.0010493	30.1552	14.0775	20.9689	72.0632	67.494	54.9375
itga5	1.56555	8.32e-07	7.64e-06	530.377	249.064	604.168	1407.03	1398.76	1287.74
LOC120524563	1.56138	0.00317884	0.0112594	51.4413	16.2433	14.4161	74.7656	70.5972	101.085
egln3	1.55785	1.45e-08	1.9e-07	95.7872	105.04	140.23	393.645	257.563	349.403
LOC120537847	1.55773	0.00131415	0.00525763	75.3881	89.8794	38.0062	342.3	116.369	141.739
hoxb4a	1.55736	0.0170105	0.046989	5.32151	18.409	5.24224	33.3293	25.6012	26.37
LOC120526342	1.55734	1.2e-11	2.69e-10	836.364	949.69	1060.24	2884.33	2105.5	3385.25
colec11	-1.62485	0.315988	0.468621	1.77384	1.08288	11.795	3.60316	0	1.09875
cpm	1.55621	9.11e-12	2.08e-10	370.732	291.296	339.435	847.644	1224.98	872.408
colgalt1a	0.0433101	0.865922	0.920707	1314.41	858.728	1478.31	1047.62	1446.08	1267.96
colgalt2	-0.2734	0.493827	0.641489	88.6919	57.3929	68.1491	47.7419	86.1131	42.8513
LOC120516490	1.5544	2.96e-05	0.000188117	28.3814	17.3262	27.5217	66.6585	76.0277	72.5175
commd1	0.251687	0.348911	0.503619	271.397	168.93	166.441	241.412	228.859	254.91
commd10	0.437337	0.0544303	0.12117	149.002	136.444	146.783	198.174	167.571	220.849
gig2o	1.55409	0.00129902	0.00520656	69.1797	81.2164	149.404	245.015	138.091	495.537
commd4	0.325684	0.119767	0.22645	172.062	166.764	184.789	199.976	212.567	243.923
commd5	0.327713	0.0774988	0.16078	287.362	238.235	259.491	334.193	325.833	326.329
commd6	0.208723	0.298014	0.450316	358.315	288.047	287.012	375.63	326.609	379.069
commd7	-0.0418958	0.820456	0.892101	258.093	298.876	269.975	266.634	262.994	273.589
commd8	-0.0868815	0.605116	0.734657	458.537	510.039	534.708	464.808	455.391	494.438
commd9	0.193991	0.504089	0.650185	341.464	489.464	357.783	364.82	372.381	624.09
sox2	1.55382	0.000368942	0.00173989	82.4835	87.7137	51.1118	271.138	281.613	97.7888
comtd1	0.390714	0.124532	0.233216	115.299	120.2	137.609	194.571	156.71	136.245
cop1	0.271771	0.193416	0.326399	333.481	302.125	262.112	311.674	377.811	396.649
tmem82	1.55369	0.00443217	0.0150749	12.4169	6.49731	14.4161	38.734	24.8254	34.0613
fras1	1.5526	1.18e-09	1.87e-08	1010.2	682.218	743.087	2668.14	2725.36	1753.61
copb2	0.507893	0.0192767	0.0521049	2842.57	1886.39	1955.35	3038.37	3008.53	3462.16
cope	0.452797	0.0670894	0.143305	1717.07	981.094	1107.42	1640.34	1775.01	1796.46
rpusd2	1.5524	7.34e-05	0.000421252	31.9291	42.2325	28.8323	65.7577	105.508	131.85
cops2	0.214085	0.250288	0.395704	940.134	873.888	921.323	938.624	978.275	1258.07
cops3	-0.451974	0.0869184	0.175873	2167.63	3005.01	4199.03	2071.82	2250.58	2527.13
cops4	-0.405015	0.0403148	0.0952232	1682.49	1996.84	2467.78	1462.88	1551.59	1626.15
cops5	0.288757	0.143819	0.260699	927.717	691.963	917.391	976.457	971.293	1152.59
cops6	-0.00369022	0.981899	0.988994	1000.44	920.452	1001.27	874.668	975.172	1065.79
cops7a	-0.550442	0.0269676	0.0684374	1352.55	1913.46	2435.02	1227.78	1221.1	1442.66
cops8	-0.0856015	0.694285	0.803681	919.735	978.928	1387.88	954.838	1040.34	1099.85
cops9	0.333419	0.0625179	0.135391	339.69	347.606	365.646	464.808	394.103	468.068
adar	1.55234	3.34e-10	5.81e-09	643.016	572.846	574.025	1570.98	1347.55	2334.84
copz2	-0.545961	0.0631788	0.136607	1229.27	630.239	650.037	564.796	551.589	604.313
coq2	0.0221207	0.916784	0.95199	194.235	206.831	190.031	189.166	183.863	228.54
LOC120522829	1.55232	1.42e-10	2.64e-09	71.8404	68.2218	72.0807	214.388	182.311	226.343
tbl3	1.55139	6.49e-09	9.09e-08	262.528	168.93	230.658	494.534	672.613	775.718
coq5	-0.191691	0.294763	0.446618	345.011	314.037	363.025	276.543	310.317	307.65
LOC120538730	1.54994	3.43e-13	9.65e-12	188.914	264.224	200.515	580.109	658.648	674.633
coq7	-0.180774	0.437806	0.591307	450.555	479.718	622.515	400.852	415.049	553.77
efr3a	1.54763	1.24e-05	8.71e-05	57.6497	70.3875	58.9751	265.733	149.728	130.751
LOC120518181	1.54657	0.000648135	0.00284578	15.0776	21.6577	28.8323	41.4364	75.2519	72.5175
corin	-1.06338	0.0257771	0.0660662	411.53	132.112	121.882	99.9878	89.992	129.653
ddo	1.54424	0.00236062	0.00874718	17.7384	27.0721	18.3478	76.5672	30.2559	78.0113
fam151a	1.5442	1.83e-05	0.000121606	94.0134	220.909	186.099	462.106	635.375	359.291
LOC120538387	1.54305	0.000184443	0.000948983	31.9291	51.9785	35.3851	172.051	86.1131	88.9988
LOC120543118	1.54234	1.39e-05	9.62e-05	332.595	139.692	154.646	547.681	551.589	732.867
LOC120534854	1.54014	4e-12	9.62e-11	1609.76	2361.77	2051.02	5684.89	6901.46	4923.5
coro7	0.355122	0.0557538	0.123663	590.688	503.541	513.739	781.886	629.168	647.164
fbxo5	1.53978	0.00719871	0.0228815	71.8404	9.74596	35.3851	108.095	104.732	129.653
LOC120536977	1.53915	1.43e-05	9.86e-05	72.7273	86.6308	90.4286	299.062	136.54	290.07
lypla2	1.53833	9.71e-23	9.11e-21	972.95	907.458	1111.35	3023.95	2813.03	2847.96
si:ch211-207e14.4	1.53726	4.96e-06	3.83e-05	184.479	227.406	124.503	715.228	491.853	351.6
zswim7	1.53667	8.99e-05	0.000502569	64.7451	32.4865	34.0745	105.392	111.714	168.109
plk4	1.53572	4.68e-05	0.000283174	67.4058	28.155	49.8012	129.714	121.8	172.504
cpb1	-0.20359	0.743984	0.839169	31.9291	14.0775	49.8012	27.9245	41.117	13.185
cpb2	-2.05998	0.221414	0.360754	0.886919	7.58019	2.62112	1.80158	0.775793	0
armc1l	1.53354	5.01e-05	0.000301302	123.282	57.3929	57.6646	214.388	185.415	295.564
[truncated: 26,629 more rows]
