# Supplementary material for: Comparative multi-omic analysis reveals conserved and derived mechanisms of fin and limb regeneration
Source: Nat Commun. 2026 Jan 22;17:1922. doi: 10.1038/s41467-026-68801-w (PMC12923738; doi:10.1038/s41467-026-68801-w)
Supplement: Supplementary file 12 — Supplementary Data 9 [file 41467_2026_68801_MOESM12_ESM.xlsx]

## Sheet: TOBIAS_Individual motifs
output_prefix	name	motif_id	cluster	total_tfbs	3dpa_mean_score	3dpa_bound	Uninjured_mean_score	Uninjured_bound	3dpa_Uninjured_change	3dpa_Uninjured_pvalue	3dpa_Uninjured_highlighted
Arnt_MA0004.1	Arnt	MA0004.1	C_HEY1	27	0.68259	1	0.34221	1	-0.21557	6.86761E-21	FALSE
PAX6_MA0069.1	PAX6	MA0069.1	C_PAX6	29	0.77363	1	0.12141	0	0.30657	1.44039E-27	FALSE
RORA_MA0071.1	RORA	MA0071.1	C_RORA	35	0.46822	1	0.37542	0	-0.53632	2.25877E-55	FALSE
RXRAVDR_MA0074.1	RXRA::VDR	MA0074.1	C_RXRA::VDR	31	0.68305	1	0.21551	1	-0.0033	9.95961E-01	FALSE
REL_MA0101.1	REL	MA0101.1	C_REL	25	0.75728	2	0.42407	1	-0.36689	7.88408E-36	FALSE
RELA_MA0107.1	RELA	MA0107.1	C_RELA	29	1.18172	2	1.32803	2	-0.3046	1.30188E-29	FALSE
NR1H2RXRA_MA0115.1	NR1H2::RXRA	MA0115.1	C_NR1H2::RXRA	26	0.48857	0	0.39588	0	-0.58104	2.54107E-50	FALSE
Znf423_MA0116.1	Znf423	MA0116.1	C_Znf423	28	0.49083	0	0.53568	1	-0.63922	9.91607E-52	FALSE
NFICTLX1_MA0119.1	NFIC::TLX1	MA0119.1	C_NFIB	83	1.04022	8	0.37426	2	-0.27505	3.66413E-46	FALSE
ZNF354C_MA0130.1	ZNF354C	MA0130.1	C_ZNF354C	111	0.83624	5	0.2936	3	-0.19019	4.99985E-40	FALSE
Pou5f1Sox2_MA0142.1	Pou5f1::Sox2	MA0142.1	C_Pou5f1::Sox2	67	0.63814	0	0.11511	0	0.12039	1.69027E-14	FALSE
EWSR1-FLI1_MA0149.1	EWSR1-FLI1	MA0149.1	C_EWSR1-FLI1	89	0.60691	6	0.44204	4	-0.4489	2.82815E-66	FALSE
Arid3a_MA0151.1	Arid3a	MA0151.1	C_Arid3a	147	0.62448	1	0.15653	2	0.04033	9.96645E-06	FALSE
INSM1_MA0155.1	INSM1	MA0155.1	C_INSM1	48	0.48522	1	0.39252	1	-0.55965	5.48020E-63	FALSE
RARARXRA_MA0159.1	RARA::RXRA	MA0159.1	C_RARA::RXRA	48	0.57903	1	0.22905	1	-0.17611	3.55980E-23	FALSE
PLAG1_MA0163.1	PLAG1	MA0163.1	C_PLAG1	78	0.56983	6	0.74708	9	-0.92765	1.15814E-91	TRUE
Tfcp2l1_MA0145.2	Tfcp2l1	MA0145.2	C_Tfcp2l1	54	0.6748	0	0.32105	2	-0.13898	1.57685E-16	FALSE
DUX4_MA0468.1	DUX4	MA0468.1	C_DUX4	34	0.705	2	0.12259	0	0.17848	6.38422E-14	FALSE
Sox6_MA0515.1	Sox6	MA0515.1	C_Sox6	63	0.771	3	0.13266	1	0.26439	7.26127E-32	FALSE
ESR2_MA0258.2	ESR2	MA0258.2	C_ESR2	41	0.86259	4	0.50293	1	-0.20803	2.86375E-23	FALSE
SREBF1_MA0595.1	SREBF1	MA0595.1	C_SREBF1	65	0.81546	5	0.22324	2	0.15446	1.52258E-27	FALSE
SREBF2_MA0596.1	SREBF2	MA0596.1	C_SREBF1	69	0.83206	5	0.18551	1	0.24746	5.23103E-37	FALSE
KLF5_MA0599.1	KLF5	MA0599.1	C_KLF5	114	0.91094	10	0.54601	9	-0.45036	1.07135E-76	FALSE
Atf1_MA0604.1	Atf1	MA0604.1	C_Atf1	54	0.90855	7	0.1887	1	0.34644	4.44168E-48	FALSE
Creb3l2_MA0608.1	Creb3l2	MA0608.1	C_Creb3l2	21	0.84662	3	0.29616	1	0.04516	1.91879E-02	FALSE
FOXG1_MA0613.1	FOXG1	MA0613.1	C_FOXN3	31	0.80311	3	0.54004	1	-0.44632	9.16150E-42	FALSE
Foxj2_MA0614.1	Foxj2	MA0614.1	C_FOXN3	27	0.80748	3	0.50701	1	-0.4008	1.48152E-38	FALSE
BHLHE41_MA0636.1	BHLHE41	MA0636.1	C_BHLHE41	19	0.64841	0	0.32218	0	-0.18599	6.27881E-10	FALSE
ELF4_MA0641.1	ELF4	MA0641.1	C_ELF4	28	0.89305	3	0.22435	0	0.11204	9.88330E-10	FALSE
FOXI1_MA0042.2	FOXI1	MA0042.2	C_FOXN3	40	0.82414	4	0.4786	1	-0.31802	7.55240E-42	FALSE
FOXL1_MA0033.2	FOXL1	MA0033.2	C_FOXN3	40	0.82414	4	0.4786	1	-0.31802	7.55240E-42	FALSE
HNF1B_MA0153.2	HNF1B	MA0153.2	C_HNF1B	34	0.68848	0	0.01858	0	0.48209	2.51308E-42	FALSE
HSF1_MA0486.2	HSF1	MA0486.2	C_HSF1	21	0.63725	0	0.16787	0	0.05616	5.91609E-03	FALSE
IRF9_MA0653.1	IRF9	MA0653.1	C_IRF8	40	0.75155	3	0.18396	0	0.09864	4.22089E-07	FALSE
JDP2_MA0655.1	JDP2	MA0655.1	C_BACH1	547	0.8815	32	0.04462	0	0.75428	4.77687E-123	TRUE
MEF2B_MA0660.1	MEF2B	MA0660.1	C_MEF2D	27	0.67427	1	0.33902	1	-0.14886	1.15095E-13	FALSE
MLX_MA0663.1	MLX	MA0663.1	C_HEY1	17	0.66531	0	0.0885	0	0.15287	7.93119E-06	FALSE
MSC_MA0665.1	MSC	MA0665.1	C_MSC	96	0.70073	3	0.23298	2	-0.02349	4.41588E-02	FALSE
MYF6_MA0667.1	MYF6	MA0667.1	C_MSC	61	0.65944	1	0.25148	1	-0.10115	6.17858E-10	FALSE
NEUROG2_MA0669.1	NEUROG2	MA0669.1	C_TAL1::TCF3	47	0.5788	1	0.2369	0	-0.21882	2.15922E-27	FALSE
Nr2e1_MA0676.1	Nr2e1	MA0676.1	C_Nr2e1	29	0.70407	2	0.17906	0	0.04352	9.95103E-02	FALSE
OLIG2_MA0678.1	OLIG2	MA0678.1	C_OLIG1	20	0.52749	0	0.42702	2	-0.43099	3.04939E-36	FALSE
PAX4_MA0068.2	PAX4	MA0068.2	C_VAX2	14	0.69349	0	0.054	0	0.348	1.61996E-23	FALSE
Rxra_MA0512.2	Rxra	MA0512.2	C_Nr2f6	29	0.57465	0	0.31802	0	-0.35092	4.69756E-34	FALSE
SRF_MA0083.3	SRF	MA0083.3	C_SRF	20	0.72091	1	0.23598	0	-0.135	2.73919E-08	FALSE
TBXT_MA0009.2	TBXT	MA0009.2	C_TBX19	24	0.72251	2	0.3188	1	-0.13618	6.22157E-07	FALSE
TBX20_MA0689.1	TBX20	MA0689.1	C_Tbx6	61	0.78923	5	0.19759	1	0.13959	5.07500E-24	FALSE
TFAP4_MA0691.1	TFAP4	MA0691.1	C_TFAP4	85	0.81247	6	0.27143	1	0.03168	6.52723E-03	FALSE
ZIC1_MA0696.1	ZIC1	MA0696.1	C_ZIC5	48	0.60268	3	0.36829	1	-0.39893	7.90664E-50	FALSE
PHOX2A_MA0713.1	PHOX2A	MA0713.1	C_PHOX2A	20	0.80212	1	0.05342	0	0.48102	5.94422E-41	FALSE
PROP1_MA0715.1	PROP1	MA0715.1	C_PHOX2A	16	0.70561	1	0.06678	0	0.31792	2.33484E-20	FALSE
VENTX_MA0724.1	VENTX	MA0724.1	C_VENTX	19	0.74813	0	0.10657	0	0.28054	5.19410E-24	FALSE
Nr2F6_MA0728.1	Nr2F6	MA0728.1	C_Rarb	32	0.67341	1	0.26543	0	-0.09867	1.67941E-07	FALSE
RARA_MA0729.1	RARA	MA0729.1	C_RARA	26	0.73739	1	0.19632	0	0.09388	1.45827E-06	FALSE
RARA_MA0730.1	RARA	MA0730.1	C_RARA::RXRG	52	0.63743	1	0.21426	0	-0.07041	2.70743E-04	FALSE
BCL6B_MA0731.1	BCL6B	MA0731.1	C_BCL6B	35	0.68041	0	0.11975	0	0.16028	4.50138E-17	FALSE
EGR2_MA0472.2	EGR2	MA0472.2	C_EGR1	41	0.57092	4	0.68837	3	-0.87987	1.03847E-76	TRUE
GLIS2_MA0736.1	GLIS2	MA0736.1	C_GLIS2	33	0.54621	1	0.54498	3	-0.61865	9.34545E-53	FALSE
GLIS3_MA0737.1	GLIS3	MA0737.1	C_GLIS3	27	0.66027	1	0.37191	0	-0.28616	3.73733E-28	FALSE
KLF16_MA0741.1	KLF16	MA0741.1	C_KLF16	113	0.65769	7	0.60692	12	-0.58584	3.04357E-81	TRUE
ZNF143_MA0088.2	ZNF143	MA0088.2	C_ZNF143	62	0.93036	4	0.81818	4	-0.2151	1.05383E-34	FALSE
E2F7_MA0758.1	E2F7	MA0758.1	C_E2F7	16	0.56891	0	0.1911	0	-0.12052	9.19279E-05	FALSE
HSF2_MA0770.1	HSF2	MA0770.1	C_HSF1	26	0.6012	0	0.17424	0	-0.03462	1.67783E-01	FALSE
HSF4_MA0771.1	HSF4	MA0771.1	C_HSF1	20	0.61176	0	0.15769	0	-0.00873	8.75904E-01	FALSE
MEF2D_MA0773.1	MEF2D	MA0773.1	C_MEF2D	30	0.64091	1	0.36885	1	-0.23034	1.12884E-22	FALSE
MEIS2_MA0774.1	MEIS2	MA0774.1	C_MEIS1	82	0.76573	4	0.20631	2	0.11648	9.41079E-18	FALSE
MYBL1_MA0776.1	MYBL1	MA0776.1	C_MYBL1	13	0.73654	1	0.06875	0	0.30864	1.63306E-21	FALSE
MYBL2_MA0777.1	MYBL2	MA0777.1	C_MYBL2	13	0.83091	2	0.3328	0	-0.14588	7.56162E-06	FALSE
NFKB1_MA0105.4	NFKB1	MA0105.4	C_NFKB1	20	0.5732	0	0.19723	0	-0.21817	1.70924E-16	FALSE
PAX3_MA0780.1	PAX3	MA0780.1	C_PAX3	4	0.68665	0	0	0	0.69417	3.24440E-19	TRUE
PKNOX2_MA0783.1	PKNOX2	MA0783.1	C_PKNOX2	62	0.66696	4	0.32323	1	-0.23889	2.83929E-38	FALSE
POU3F2_MA0787.1	POU3F2	MA0787.1	C_POU3F2	40	0.76155	0	0.14777	1	0.31524	4.46370E-37	FALSE
POU3F3_MA0788.1	POU3F3	MA0788.1	C_POU3F2	33	0.80296	1	0.17043	0	0.24297	2.55499E-20	FALSE
POU3F4_MA0789.1	POU3F4	MA0789.1	C_POU3F2	35	0.76602	0	0.17368	0	0.21948	6.48142E-25	FALSE
POU5F1B_MA0792.1	POU5F1B	MA0792.1	C_POU3F2	32	0.74994	0	0.18974	0	0.13362	1.67968E-07	FALSE
PROX1_MA0794.1	PROX1	MA0794.1	C_PROX1	25	0.92032	6	0.76691	4	-0.36015	3.27795E-35	FALSE
SMAD3_MA0795.1	SMAD3	MA0795.1	C_SMAD3	23	0.71637	0	0.1567	1	0.20903	2.66521E-20	FALSE
TGIF1_MA0796.1	TGIF1	MA0796.1	C_PKNOX2	50	0.7125	4	0.26118	1	-0.11246	9.25221E-17	FALSE
TGIF2_MA0797.1	TGIF2	MA0797.1	C_PKNOX2	50	0.67732	4	0.31128	1	-0.22674	1.88810E-34	FALSE
RUNX2_MA0511.2	RUNX2	MA0511.2	C_Runx1	97	0.81163	6	0.13028	0	0.33019	2.68703E-55	FALSE
MGA_MA0801.1	MGA	MA0801.1	C_Tbx6	59	0.84796	7	0.21819	1	0.18658	8.58786E-25	FALSE
TBX15_MA0803.1	TBX15	MA0803.1	C_Tbx6	57	0.76042	3	0.20348	1	0.09921	1.87416E-11	FALSE
TBX1_MA0805.1	TBX1	MA0805.1	C_Tbx6	63	0.80182	4	0.10094	1	0.38612	8.61874E-46	FALSE
TBX4_MA0806.1	TBX4	MA0806.1	C_Tbx6	63	0.80182	4	0.10094	1	0.38612	8.61874E-46	FALSE
TBX5_MA0807.1	TBX5	MA0807.1	C_Tbx6	85	0.73682	5	0.23043	2	0.03033	9.29453E-03	FALSE
TEAD3_MA0808.1	TEAD3	MA0808.1	C_TEAD1	78	0.74876	4	0.18648	0	0.14231	2.31250E-20	FALSE
TFAP2B_MA0813.1	TFAP2B	MA0813.1	C_TFAP2C	53	0.71935	3	0.48764	4	-0.37696	2.30098E-48	FALSE
TFAP2C_MA0815.1	TFAP2C	MA0815.1	C_TFAP2C	43	0.73983	4	0.51823	3	-0.41407	9.56205E-53	FALSE
Ascl2_MA0816.1	Ascl2	MA0816.1	C_Ascl2	112	0.72755	4	0.23872	1	-0.0323	2.14297E-04	FALSE
HES7_MA0822.1	HES7	MA0822.1	C_HES5	22	0.59867	0	0.31406	0	-0.33161	3.95279E-25	FALSE
HEY1_MA0823.1	HEY1	MA0823.1	C_HEY1	22	0.73149	1	0.38722	1	-0.21493	8.36142E-14	FALSE
OLIG1_MA0826.1	OLIG1	MA0826.1	C_OLIG1	28	0.57528	0	0.30501	2	-0.20642	2.70238E-14	FALSE
OLIG3_MA0827.1	OLIG3	MA0827.1	C_OLIG1	24	0.54087	0	0.35585	2	-0.31253	4.07466E-25	FALSE
CEBPG_MA0838.1	CEBPG	MA0838.1	C_CEBPA	33	0.88784	3	0.09788	0	0.53259	4.72045E-46	FALSE
FOXB1_MA0845.1	FOXB1	MA0845.1	C_FOXC2	34	0.77233	2	0.24485	1	0.07565	3.31841E-04	FALSE
FOXC1_MA0032.2	FOXC1	MA0032.2	C_FOXC2	35	0.72517	2	0.26234	1	-0.03402	6.02184E-02	FALSE
FOXO4_MA0848.1	FOXO4	MA0848.1	C_FOXN3	40	0.82414	4	0.4786	1	-0.31802	7.55240E-42	FALSE
FOXO6_MA0849.1	FOXO6	MA0849.1	C_FOXN3	40	0.82414	4	0.4786	1	-0.31802	7.55240E-42	FALSE
FOXP3_MA0850.1	FOXP3	MA0850.1	C_FOXN3	79	0.69305	4	0.36912	1	-0.28477	1.65460E-52	FALSE
RXRB_MA0855.1	RXRB	MA0855.1	C_Nr2f6	30	0.60125	0	0.24888	0	-0.18687	7.73145E-18	FALSE
RXRG_MA0856.1	RXRG	MA0856.1	C_Nr2f6	30	0.6037	0	0.26628	0	-0.21961	1.70054E-21	FALSE
Rarb_MA0857.1	Rarb	MA0857.1	C_Rarb	30	0.73062	2	0.24128	0	0.01358	8.88902E-01	FALSE
Rarb_MA0858.1	Rarb	MA0858.1	C_RARA::RXRG	49	0.78797	3	0.15891	1	0.299	4.41855E-42	FALSE
Rarg_MA0860.1	Rarg	MA0860.1	C_Rarg	47	0.62602	2	0.36987	1	-0.3458	4.15247E-43	FALSE
TP63_MA0525.2	TP63	MA0525.2	C_TP63	62	0.86878	5	0.32871	2	0.09188	1.07007E-11	FALSE
TP53_MA0106.3	TP53	MA0106.3	C_TP73	59	0.73532	3	0.31783	2	-0.10253	4.68740E-15	FALSE
GMEB2_MA0862.1	GMEB2	MA0862.1	C_GMEB2	15	0.7938	1	0.15629	0	0.25639	7.20783E-20	FALSE
MTF1_MA0863.1	MTF1	MA0863.1	C_MTF1	35	0.71604	2	0.44234	0	-0.37236	2.14431E-41	FALSE
E2F1_MA0024.3	E2F1	MA0024.3	C_E2F1	6	1.45084	1	1.81196	1	-1.02113	1.30454E-46	TRUE
SOX21_MA0866.1	SOX21	MA0866.1	C_SOX21	32	0.63356	1	0.16517	0	-0.02655	3.52773E-02	FALSE
Sox1_MA0870.1	Sox1	MA0870.1	C_Sox1	34	0.57482	0	0.11599	0	0.01682	3.96320E-01	FALSE
TFAP2A_MA0872.1	TFAP2A	MA0872.1	C_TFAP2C	43	0.77517	4	0.57993	4	-0.4252	9.33093E-54	FALSE
ZNF24_MA1124.1	ZNF24	MA1124.1	C_ZNF24	71	0.78456	4	0.12919	0	0.3376	7.46556E-51	FALSE
ZSCAN4_MA1155.1	ZSCAN4	MA1155.1	C_ZSCAN4	130	0.80427	16	0.50393	8	-0.33455	6.31326E-57	FALSE
FOSBJUN_MA1127.1	FOSB::JUN	MA1127.1	C_FOSL2::JUN	64	0.85246	7	0.11068	0	0.3808	5.20219E-51	FALSE
FOSL1JUN_MA1129.1	FOSL1::JUN	MA1129.1	C_FOSL2::JUN	44	0.86741	5	0.11405	0	0.4264	2.05116E-48	FALSE
FOSBJUNB_MA1136.1	FOSB::JUNB	MA1136.1	C_FOSL2::JUN	48	0.88067	5	0.10455	0	0.47052	1.01756E-54	FALSE
IRF5_MA1420.1	IRF5	MA1420.1	C_IRF5	20	0.84345	2	0.24915	1	0.21166	6.35930E-17	FALSE
TCF7L1_MA1421.1	TCF7L1	MA1421.1	C_TCF7L1	62	0.73267	1	0.09934	0	0.27091	7.16414E-42	FALSE
ATOH7_MA1468.1	ATOH7	MA1468.1	C_TAL1::TCF3	61	0.63995	2	0.27251	1	-0.17004	2.05186E-22	FALSE
FERD3L_MA1485.1	FERD3L	MA1485.1	C_FERD3L	74	0.75864	3	0.26262	1	-0.0264	2.94151E-03	FALSE
FOXN3_MA1489.1	FOXN3	MA1489.1	C_FOXN3	10	0.93504	2	0.83007	1	-0.67707	3.00459E-38	TRUE
HES6_MA1493.1	HES6	MA1493.1	C_HES6	37	0.62516	2	0.3751	0	-0.40608	7.70214E-43	FALSE
IRF6_MA1509.1	IRF6	MA1509.1	C_IRF6	8	0.71573	1	0.33252	0	-0.07774	1.73008E-03	FALSE
NR2F1_MA1538.1	NR2F1	MA1538.1	C_NR2F6	28	0.60883	0	0.17428	0	-0.06352	6.35575E-02	FALSE
NR2F6_MA1539.1	NR2F6	MA1539.1	C_NR2F6	21	0.65211	0	0.11636	0	0.17579	2.57387E-11	FALSE
RXRB_MA1555.1	RXRB	MA1555.1	C_RXRG	25	0.59156	0	0.45325	1	-0.4497	6.43138E-43	FALSE
RXRG_MA1556.1	RXRG	MA1556.1	C_RXRG	22	0.58593	1	0.32307	0	-0.3354	1.75911E-25	FALSE
SMAD5_MA1557.1	SMAD5	MA1557.1	C_SMAD3	20	0.72189	0	0.07236	0	0.40502	5.36780E-35	FALSE
TFAP4_MA1570.1	TFAP4	MA1570.1	C_TAL1::TCF3	47	0.64779	2	0.27871	1	-0.17375	8.36575E-21	FALSE
TGIF2LX_MA1571.1	TGIF2LX	MA1571.1	C_PKNOX2	38	0.76127	4	0.41357	1	-0.30074	6.50457E-38	FALSE
TGIF2LY_MA1572.1	TGIF2LY	MA1572.1	C_PKNOX2	39	0.78527	4	0.37952	1	-0.22048	4.45493E-26	FALSE
ZBTB32_MA1580.1	ZBTB32	MA1580.1	C_ZBTB32	93	0.82726	10	0.16529	0	0.20786	2.33753E-38	FALSE
ZNF135_MA1587.1	ZNF135	MA1587.1	C_ZNF135	25	0.77592	1	0.61504	1	-0.38147	3.80600E-37	FALSE
ZNF136_MA1588.1	ZNF136	MA1588.1	C_ZNF136	38	0.52901	0	0.27252	0	-0.27896	1.64739E-35	FALSE
ZNF382_MA1594.1	ZNF382	MA1594.1	C_ZNF382	44	0.83834	2	0.24208	1	0.16185	8.14731E-19	FALSE
ZNF460_MA1596.1	ZNF460	MA1596.1	C_ZNF460	75	0.58039	4	0.51859	3	-0.61926	2.00576E-71	FALSE
ZNF528_MA1597.1	ZNF528	MA1597.1	C_ZNF528	55	0.68102	1	0.24421	1	0.02035	6.75260E-01	FALSE
HOXA5_MA0158.2	HOXA5	MA0158.2	C_HOXD3	35	0.80279	1	0.09887	0	0.38324	4.11915E-43	FALSE
HOXD3_MA0912.2	HOXD3	MA0912.2	C_HOXD3	28	0.80782	1	0.14519	0	0.29351	1.41140E-28	FALSE
NEUROG1_MA0623.2	NEUROG1	MA0623.2	C_TAL1::TCF3	22	0.45722	0	0.43692	1	-0.60643	1.28255E-46	FALSE
ZNF707_MA1715.1	ZNF707	MA1715.1	C_ZNF707	41	0.88504	1	0.38331	5	0.06256	5.95374E-05	FALSE
ZNF8_MA1718.1	ZNF8	MA1718.1	C_ZNF8	28	0.62585	0	0.14867	0	0.08109	9.32311E-07	FALSE
Foxn1_MA1684.1	Foxn1	MA1684.1	C_Foxn1	25	0.40782	1	0.48034	0	-0.84175	3.74294E-67	TRUE
ELK1HOXA1_MA1931.1	ELK1::HOXA1	MA1931.1	C_ELK1::HOXA1	21	0.79444	2	0.14693	0	0.19553	5.66622E-13	FALSE
HOXB2ELK1_MA1957.1	HOXB2::ELK1	MA1957.1	C_ELK1::HOXA1	27	0.81022	2	0.10075	0	0.29038	9.04337E-24	FALSE
POU2F1SOX2_MA1962.1	POU2F1::SOX2	MA1962.1	C_POU2F1::SOX2	43	0.67462	0	0.13463	0	0.15655	5.35842E-18	FALSE
ZFP14_MA1972.1	ZFP14	MA1972.1	C_ZFP14	61	0.55746	2	0.4184	0	-0.49389	7.37725E-63	FALSE
ZNF418_MA1980.1	ZNF418	MA1980.1	C_ZNF418	66	0.80725	3	0.18994	0	0.18697	9.99549E-26	FALSE
ZNF669_MA1985.1	ZNF669	MA1985.1	C_ZNF669	22	0.66738	2	0.44155	1	-0.36899	1.56888E-28	FALSE
SP1_MA0079.5	SP1	MA0079.5	C_KLF12	85	0.67258	7	0.58371	5	-0.5938	1.92535E-76	FALSE
RFX1_MA0509.3	RFX1	MA0509.3	C_RFX1	28	0.87126	1	0.30175	2	0.1231	7.35736E-11	FALSE
SP2_MA0516.3	SP2	MA0516.3	C_KLF15	60	0.73337	9	0.72641	7	-0.73471	8.97212E-76	TRUE
BHLHA15_MA0607.2	BHLHA15	MA0607.2	C_TAL1::TCF3	25	0.58052	0	0.37673	2	-0.35197	1.88621E-34	FALSE
SP4_MA0685.2	SP4	MA0685.2	C_KLF12	71	0.67871	4	0.62107	8	-0.58611	2.52025E-72	FALSE
KLF14_MA0740.2	KLF14	MA0740.2	C_KLF5	100	0.93003	9	0.60413	9	-0.53743	1.46071E-80	TRUE
KLF12_MA0742.2	KLF12	MA0742.2	C_KLF12	60	0.62784	2	0.67221	7	-0.72305	4.17049E-75	TRUE
RFX3_MA0798.3	RFX3	MA0798.3	C_RFX1	28	0.83981	1	0.36136	3	-0.00184	2.50340E-01	FALSE
BHLHE22_MA0818.2	BHLHE22	MA0818.2	C_OLIG1	13	0.49197	0	0.59144	2	-0.70051	3.44911E-45	TRUE
HES5_MA0821.2	HES5	MA0821.2	C_HES5	12	0.465	0	0.55187	1	-0.84972	2.07160E-44	TRUE
TFE3_MA0831.3	TFE3	MA0831.3	C_BHLHE41	32	0.66064	0	0.27539	1	-0.12255	8.44754E-10	FALSE
CDX1_MA0878.3	CDX1	MA0878.3	C_HOXD9	40	0.60121	1	0.16799	0	-0.04674	1.38952E-05	FALSE
DUXA_MA0884.2	DUXA	MA0884.2	C_DUXA	19	0.86486	1	0.04167	0	0.56115	1.81376E-45	TRUE
KLF10_MA1511.2	KLF10	MA1511.2	C_KLF5	86	0.93587	4	0.52922	6	-0.46489	6.94156E-64	FALSE
NR1D2_MA1532.2	NR1D2	MA1532.2	C_NR1D2	52	0.76709	5	0.17291	0	0.11691	3.73008E-14	FALSE
PITX2_MA1547.2	PITX2	MA1547.2	C_PITX3	19	1.22655	1	0.4738	1	0.45491	3.03971E-38	FALSE
SOX18_MA1563.2	SOX18	MA1563.2	C_Sox5	34	0.80131	1	0.12917	0	0.27305	7.64121E-24	FALSE
Thap11_MA1573.2	Thap11	MA1573.2	C_Thap11	40	0.65579	2	0.23993	2	-0.05349	2.12285E-06	FALSE
ZNF75D_MA1601.2	ZNF75D	MA1601.2	C_ZNF75D	51	0.77979	5	0.3875	1	-0.22988	1.10711E-32	FALSE
BACH1_MA1633.2	BACH1	MA1633.2	C_BACH1	729	0.88773	45	0.05363	0	0.7381	1.75128E-127	TRUE
mix-a_MA0621.2	mix-a	MA0621.2	C_VAX2	26	0.60856	0	0.14411	0	0.04603	8.13827E-03	FALSE
ARNTHIF1A_MA0259.2	ARNT::HIF1A	MA0259.2	C_HEY1	181	0.71391	7	0.30016	3	-0.14015	1.18059E-32	FALSE
Pgr_MA2323.1	Pgr	MA2323.1	C_Pgr	22	0.76351	1	0.28286	0	-0.10407	4.13890E-04	FALSE
Ddit3Cebpa_MA0019.2	Ddit3::Cebpa	MA0019.2	C_Ddit3::Cebpa	47	0.71982	3	0.22423	0	-0.01851	3.42872E-01	FALSE
Foxq1_MA0040.2	Foxq1	MA0040.2	C_Foxq1	29	0.61886	1	0.31742	2	-0.22383	3.77343E-21	FALSE
HOXB1_MA2093.1	HOXB1	MA2093.1	C_VAX2	30	0.77508	0	0.15357	0	0.30241	6.86476E-27	FALSE
PAX8_MA2094.1	PAX8	MA2094.1	C_PAX1	41	0.72485	2	0.29648	1	-0.10615	2.40565E-09	FALSE
ZNF524_MA2096.1	ZNF524	MA2096.1	C_ZNF524	25	0.68937	3	0.55366	0	-0.61205	1.74523E-54	FALSE
ZNF75A_MA2097.1	ZNF75A	MA2097.1	C_ZNF75A	62	0.64892	3	0.36854	2	-0.30022	1.62541E-46	FALSE
ZNF766_MA2098.1	ZNF766	MA2098.1	C_ZNF766	41	0.57755	1	0.24232	0	-0.20288	1.40404E-22	FALSE
ZNF770_MA2099.1	ZNF770	MA2099.1	C_ZNF770	52	0.72715	3	0.38823	3	-0.16399	7.33887E-17	FALSE
ZSCAN16_MA2100.1	ZSCAN16	MA2100.1	C_ZSCAN16	41	0.71905	3	0.32404	1	-0.17902	2.51304E-19	FALSE
ZNF677_MA2101.1	ZNF677	MA2101.1	C_ZNF677	68	0.74815	3	0.18547	1	0.12691	2.54626E-24	FALSE
ZBTB17_MA2102.1	ZBTB17	MA2102.1	C_ZBTB17	2	1.30022	1	0.36934	0	0.44351	1.78143E-05	FALSE
FOXP4_MA2117.1	FOXP4	MA2117.1	C_FOXN3	40	0.82414	4	0.4786	1	-0.31802	7.55240E-42	FALSE
FOXS1_MA2118.1	FOXS1	MA2118.1	C_FOXN3	39	0.82815	4	0.49149	2	-0.3361	2.34754E-39	FALSE
HOXA3_MA2119.1	HOXA3	MA2119.1	C_VAX2	30	0.77508	0	0.15357	0	0.30241	6.86476E-27	FALSE
ZNF184_MA2120.1	ZNF184	MA2120.1	C_ZNF184	40	0.6617	0	0.17689	0	-0.01421	2.14152E-02	FALSE
ZNF213_MA2121.1	ZNF213	MA2121.1	C_ZNF213	83	0.62704	5	0.45231	3	-0.46826	1.25252E-67	FALSE
BCL11A_MA2324.1	BCL11A	MA2324.1	C_BCL11A	31	0.67753	3	0.32428	0	-0.29884	3.85138E-28	FALSE
EPAS1_MA2325.1	EPAS1	MA2325.1	C_EPAS1	22	0.61683	0	0.3408	0	-0.35957	1.09269E-27	FALSE
IKZF2_MA2326.1	IKZF2	MA2326.1	C_IKZF2	145	0.79063	9	0.25697	4	0.02158	6.20249E-07	FALSE
PGR_MA2327.1	PGR	MA2327.1	C_PGR	57	0.67064	2	0.2572	0	-0.09552	2.93268E-10	FALSE
ZBED4_MA2328.1	ZBED4	MA2328.1	C_ZBED4	33	0.69952	4	0.77128	3	-0.86018	8.20074E-66	TRUE
ZBTB11_MA2329.1	ZBTB11	MA2329.1	C_Erg	46	0.85777	5	0.22192	0	0.09114	3.94829E-08	FALSE
ZBTB24_MA2330.1	ZBTB24	MA2330.1	C_ZBTB24	45	0.49062	2	0.47105	1	-0.65139	2.56386E-59	TRUE
ZNF157_MA2331.1	ZNF157	MA2331.1	C_ZNF157	39	0.68986	0	0.23341	0	-0.03695	4.18319E-03	FALSE
ZNF175_MA2332.1	ZNF175	MA2332.1	C_Erg	99	0.83476	8	0.22439	1	0.14174	3.57727E-22	FALSE
ZNF35_MA2333.1	ZNF35	MA2333.1	C_ZNF35	16	0.63328	0	0.12126	0	0.06353	1.25599E-02	FALSE
ZNF547_MA2334.1	ZNF547	MA2334.1	C_ZNF547	60	0.85129	3	0.21528	0	0.1668	3.03205E-22	FALSE
ZNF558_MA2335.1	ZNF558	MA2335.1	C_ZNF558	40	0.56291	1	0.2078	0	-0.15857	1.42843E-21	FALSE
ZSCAN21_MA2336.1	ZSCAN21	MA2336.1	C_ZSCAN21	49	0.68745	0	0.11644	0	0.12476	4.19733E-16	FALSE
FEZF2_MA2341.1	FEZF2	MA2341.1	C_FEZF2	96	0.61028	5	0.39586	2	-0.37448	1.51829E-58	FALSE
ALX3_MA0634.2	ALX3	MA0634.2	C_VAX2	72	0.72323	0	0.15259	0	0.19132	4.53877E-31	FALSE
TBX21_MA0690.3	TBX21	MA0690.3	C_Tbx6	59	0.84607	7	0.19259	1	0.23135	8.18364E-32	FALSE
ARGFX_MA1463.2	ARGFX	MA1463.2	C_VAX2	16	0.63016	0	0.09674	0	0.14162	5.64881E-07	FALSE
ARNT2_MA1464.2	ARNT2	MA1464.2	C_HEY1	21	0.65152	0	0.31806	1	-0.23744	6.45398E-14	FALSE
ASCL1_MA1100.3	ASCL1	MA1100.3	C_Ascl2	102	0.74661	6	0.3145	2	-0.11952	3.34515E-19	FALSE
ASCL1_MA1631.2	ASCL1	MA1631.2	C_TCF3	98	0.73097	5	0.26976	0	-0.09471	5.46013E-15	FALSE
ATF2_MA1632.2	ATF2	MA1632.2	C_FOSL2::JUN	82	0.85879	9	0.2957	4	0.16027	6.21415E-26	FALSE
ATF3_MA0605.3	ATF3	MA0605.3	C_FOSL2::JUN	47	0.92232	6	0.10216	0	0.54053	2.40247E-61	FALSE
ATF4_MA0833.3	ATF4	MA0833.3	C_CEBPG	87	0.73432	1	0.11824	0	0.24867	2.25669E-40	FALSE
ATF6_MA1466.2	ATF6	MA1466.2	C_CREB3	42	0.67612	2	0.19265	0	-0.02908	1.04507E-02	FALSE
ATF7_MA0834.2	ATF7	MA0834.2	C_FOSL2::JUN	46	0.93475	6	0.10438	0	0.54504	4.87180E-59	TRUE
MAFK_MA0496.4	MAFK	MA0496.4	C_MAFG::NFE2L1	390	0.87421	22	0.07107	1	0.60625	5.24576E-108	TRUE
BACH2_MA1101.3	BACH2	MA1101.3	C_BACH1	467	0.90943	30	0.05359	0	0.75815	1.11368E-122	TRUE
BACH2_MA1470.2	BACH2	MA1470.2	C_BACH2	30	0.73214	1	0.14623	0	0.22308	3.00284E-18	FALSE
BARHL1_MA0877.4	BARHL1	MA0877.4	C_BARHL1	37	0.82501	2	0.25769	1	0.1716	6.05570E-17	FALSE
BARHL2_MA0635.2	BARHL2	MA0635.2	C_BARHL1	37	0.82501	2	0.25769	1	0.1716	6.05570E-17	FALSE
BARX1_MA0875.2	BARX1	MA0875.2	C_GBX1	107	0.75138	5	0.12039	0	0.27432	4.21807E-55	FALSE
BARX2_MA1471.2	BARX2	MA1471.2	C_BARX2	30	0.5963	1	0.16083	0	-0.01954	6.63631E-02	FALSE
BATF_MA1634.2	BATF	MA1634.2	C_BACH1	626	0.91016	42	0.05596	0	0.75322	1.66373E-134	TRUE
BATFJUN_MA0462.3	BATF::JUN	MA0462.3	C_BACH1	626	0.91016	42	0.05596	0	0.75322	1.66373E-134	TRUE
JUN_MA0488.2	JUN	MA0488.2	C_FOSL2::JUN	120	0.82519	8	0.23534	4	0.19549	1.36403E-34	FALSE
BATF3_MA0835.3	BATF3	MA0835.3	C_BACH1	626	0.91016	42	0.05596	0	0.75322	1.66373E-134	TRUE
BCL6_MA0463.3	BCL6	MA0463.3	C_BCL6	33	0.82696	3	0.30795	2	-0.02791	8.53660E-02	FALSE
BHLHE22_MA1635.2	BHLHE22	MA1635.2	C_Ascl2	163	0.77071	10	0.32676	4	-0.11147	2.15123E-21	FALSE
BHLHE23_MA0817.2	BHLHE23	MA0817.2	C_OLIG1	18	0.52942	0	0.47447	2	-0.49756	1.67989E-38	FALSE
BHLHE40_MA0464.3	BHLHE40	MA0464.3	C_HEY1	22	0.66082	0	0.20257	0	-0.04723	2.82598E-01	FALSE
BNC2_MA1928.2	BNC2	MA1928.2	C_BACH1	626	0.91016	42	0.05596	0	0.75322	1.66373E-134	TRUE
BSX_MA0876.2	BSX	MA0876.2	C_GBX1	107	0.75138	5	0.12039	0	0.27432	4.21807E-55	FALSE
CDX2_MA0465.3	CDX2	MA0465.3	C_HOXD9	52	0.95295	2	0.1458	0	0.15439	1.20421E-19	FALSE
CDX4_MA1473.2	CDX4	MA1473.2	C_HOXD9	52	0.96039	2	0.10145	0	0.25041	1.13582E-32	FALSE
CEBPA_MA0102.5	CEBPA	MA0102.5	C_CEBPA	64	0.81179	4	0.11919	2	0.34671	1.80580E-47	FALSE
CEBPB_MA0466.4	CEBPB	MA0466.4	C_CEBPA	21	0.95321	3	0.08612	0	0.69976	5.40937E-49	TRUE
CEBPD_MA0836.3	CEBPD	MA0836.3	C_CEBPA	56	0.83115	3	0.13705	1	0.3314	2.93707E-40	FALSE
CEBPE_MA0837.3	CEBPE	MA0837.3	C_CEBPA	23	0.90595	3	0.07863	0	0.67444	6.48078E-57	TRUE
CEBPG_MA1636.2	CEBPG	MA1636.2	C_CEBPG	89	0.74047	3	0.11564	0	0.23971	1.54891E-43	FALSE
CLOCK_MA0819.3	CLOCK	MA0819.3	C_HEY1	25	0.66863	1	0.38235	1	-0.2842	9.03006E-28	FALSE
CREB1_MA0018.5	CREB1	MA0018.5	C_FOSL2::JUN	130	0.8708	10	0.20448	4	0.3315	1.79963E-56	FALSE
CREB3_MA0638.2	CREB3	MA0638.2	C_CREB3	31	0.82525	3	0.20259	0	0.20299	2.19048E-18	FALSE
CREB3L1_MA0839.2	CREB3L1	MA0839.2	C_CREB3	30	0.75201	2	0.24723	1	0.03264	3.98648E-01	FALSE
CREB3L4_MA1474.2	CREB3L4	MA1474.2	C_CREB3	34	0.85681	5	0.21211	0	0.10702	8.78438E-07	FALSE
CREB3L4_MA1475.2	CREB3L4	MA1475.2	C_FOSL2::JUN	35	0.96636	7	0.16181	0	0.3869	1.85337E-43	FALSE
CREM_MA0609.3	CREM	MA0609.3	C_FOSL2::JUN	55	1.05839	12	0.41637	5	0.23669	7.49155E-26	FALSE
CTCF_MA0139.2	CTCF	MA0139.2	C_CTCF	73	0.60179	5	0.52121	3	-0.60253	5.06889E-75	FALSE
CTCF_MA1929.2	CTCF	MA1929.2	C_CTCF	68	0.74927	6	0.60673	2	-0.56118	1.10140E-67	FALSE
CTCF_MA1930.2	CTCF	MA1930.2	C_CTCF	83	0.6291	6	0.43065	1	-0.45958	7.51592E-67	FALSE
CTCFL_MA1102.3	CTCFL	MA1102.3	C_CTCFL	54	0.55346	2	0.55037	1	-0.72829	3.01002E-76	TRUE
CUX1_MA0754.3	CUX1	MA0754.3	C_CUX2	4	0.78273	0	0.14986	0	0.09039	9.65748E-01	FALSE
HOXB13_MA0901.3	HOXB13	MA0901.3	C_Hoxd13	54	0.76581	2	0.33178	1	-0.02569	2.31249E-01	FALSE
CUX2_MA0755.2	CUX2	MA0755.2	C_CUX2	7	0.74478	1	0.27197	0	-0.24517	2.54884E-06	FALSE
DBP_MA0639.2	DBP	MA0639.2	C_GMEB2	30	0.7667	1	0.11196	0	0.38634	4.13356E-35	FALSE
DLX1_MA0879.3	DLX1	MA0879.3	C_GBX1	107	0.75138	5	0.12039	0	0.27432	4.21807E-55	FALSE
DLX6_MA0882.2	DLX6	MA0882.2	C_GBX1	107	0.75138	5	0.12039	0	0.27432	4.21807E-55	FALSE
DMRT3_MA0610.2	DMRT3	MA0610.2	C_DMRT3	29	0.7428	0	0.20236	1	0.13977	2.01301E-09	FALSE
DMRTA1_MA1707.2	DMRTA1	MA1707.2	C_DMRTA1	28	0.64971	0	0.18486	1	0.05213	2.41485E-04	FALSE
DMRTA2_MA1478.2	DMRTA2	MA1478.2	C_DMRTA2	119	0.87406	5	0.51392	4	0.04592	2.27570E-08	FALSE
DMRTC2_MA1479.2	DMRTC2	MA1479.2	C_DMRTC2	26	0.63452	0	0.0903	0	0.1814	9.66335E-16	FALSE
DPRX_MA1480.2	DPRX	MA1480.2	C_DPRX	21	0.66753	0	0.17747	0	0.00511	4.21913E-01	FALSE
DRGX_MA1481.2	DRGX	MA1481.2	C_VAX2	72	0.72323	0	0.15259	0	0.19132	4.53877E-31	FALSE
E2F2_MA0864.3	E2F2	MA0864.3	C_E2F1	11	0.56407	1	0.71226	1	-0.98475	4.20906E-53	TRUE
E2F3_MA0469.4	E2F3	MA0469.4	C_E2F3	9	0.70584	1	0.17066	0	0.0149	2.89601E-01	FALSE
ONECUT2_MA0756.3	ONECUT2	MA0756.3	C_CUX2	2	0	0	0.54573	0	-3.26179	2.38747E-56	TRUE
E2F4_MA0470.3	E2F4	MA0470.3	C_E2F1	9	0.31792	0	0.54891	0	-0.87363	5.93419E-47	TRUE
E2F6_MA0471.3	E2F6	MA0471.3	C_E2F6	45	0.62863	4	0.35438	1	-0.30728	9.10645E-32	FALSE
E2F8_MA0865.3	E2F8	MA0865.3	C_E2F8	10	1.0136	2	0.69391	1	-0.59437	1.26052E-33	FALSE
EBF1_MA0154.5	EBF1	MA0154.5	C_EBF3	44	0.53019	1	0.38441	2	-0.45632	6.13444E-49	FALSE
EBF3_MA1637.2	EBF3	MA1637.2	C_EBF3	36	0.54306	2	0.38194	1	-0.50999	5.39602E-52	FALSE
EGR1_MA0162.5	EGR1	MA0162.5	C_EGR1	71	0.65747	9	0.72394	8	-0.81411	3.84744E-86	TRUE
EGR3_MA0732.2	EGR3	MA0732.2	C_EGR1	51	0.58403	3	0.58329	3	-0.71985	2.11077E-77	TRUE
EGR4_MA0733.2	EGR4	MA0733.2	C_EGR1	61	0.53723	5	0.57756	4	-0.76379	1.76062E-81	TRUE
EHF_MA0598.4	EHF	MA0598.4	C_Erg	96	0.85906	9	0.18085	1	0.22506	8.87778E-40	FALSE
ELF1_MA0473.4	ELF1	MA0473.4	C_Erg	93	0.88477	10	0.2443	2	0.13198	8.10723E-24	FALSE
ELF2_MA1483.3	ELF2	MA1483.3	C_FEV	32	0.97111	4	0.22877	1	0.26544	4.60993E-21	FALSE
ELF3_MA0640.3	ELF3	MA0640.3	C_Erg	97	0.93969	12	0.24046	3	0.23649	5.90956E-43	FALSE
ELK1_MA0028.3	ELK1	MA0028.3	C_FEV	16	0.97891	1	0.21634	0	0.17475	2.67906E-09	FALSE
EOMES_MA0800.2	EOMES	MA0800.2	C_Tbx6	63	0.82935	5	0.18883	1	0.22541	1.29064E-26	FALSE
ETV7_MA1708.2	ETV7	MA1708.2	C_ETV6	48	0.82179	3	0.14054	0	0.21234	5.69736E-26	FALSE
HOXA1_MA1495.2	HOXA1	MA1495.2	C_VAX2	72	0.72323	0	0.15259	0	0.19132	4.53877E-31	FALSE
ELK1HOXB13_MA1932.2	ELK1::HOXB13	MA1932.2	C_ELK1::HOXB13	23	0.91593	1	0.03959	0	0.83897	2.23686E-65	TRUE
PAX1_MA0779.2	PAX1	MA0779.2	C_PAX1	42	0.8071	3	0.19619	0	0.11735	2.71700E-08	FALSE
PAX5_MA0014.4	PAX5	MA0014.4	C_Npas4	28	0.83259	3	0.29791	1	-0.09208	1.43125E-03	FALSE
PAX9_MA0781.2	PAX9	MA0781.2	C_PAX1	48	0.78584	3	0.20177	0	0.0633	1.99876E-04	FALSE
SPDEF_MA0686.2	SPDEF	MA0686.2	C_SPDEF	19	0.92111	2	0.11128	0	0.3806	1.47247E-32	FALSE
ELK1SREBF2_MA1933.2	ELK1::SREBF2	MA1933.2	C_ELK1::SREBF2	22	0.77684	0	0.21224	0	0.09448	5.97188E-07	FALSE
SREBF2_MA0828.3	SREBF2	MA0828.3	C_BHLHE41	25	0.75704	1	0.24316	0	0.00615	9.12113E-01	FALSE
TEF_MA0843.2	TEF	MA0843.2	C_GMEB2	29	0.79881	1	0.14639	0	0.33216	3.89521E-30	FALSE
ELK3_MA0759.3	ELK3	MA0759.3	C_FEV	15	0.92874	1	0.1829	0	0.18164	4.52624E-13	FALSE
ELK4_MA0076.3	ELK4	MA0076.3	C_Erg	46	1.02811	7	0.25587	0	0.22535	4.17817E-27	FALSE
EMX1_MA0612.3	EMX1	MA0612.3	C_VAX2	72	0.72323	0	0.15259	0	0.19132	4.53877E-31	FALSE
EMX2_MA0886.2	EMX2	MA0886.2	C_VAX2	72	0.72323	0	0.15259	0	0.19132	4.53877E-31	FALSE
EN1_MA0027.3	EN1	MA0027.3	C_GBX1	107	0.75138	5	0.12039	0	0.27432	4.21807E-55	FALSE
EN2_MA0642.3	EN2	MA0642.3	C_GBX1	24	0.69602	1	0.23311	0	0.04283	8.88906E-04	FALSE
ERF_MA0760.2	ERF	MA0760.2	C_FEV	32	0.93752	2	0.11948	0	0.50706	1.19164E-42	FALSE
ERFFIGLA_MA1934.2	ERF::FIGLA	MA1934.2	C_TFAP4::FLI1	47	0.69326	1	0.25596	1	-0.04383	7.31655E-03	FALSE
FIGLA_MA0820.2	FIGLA	MA0820.2	C_TCF3	149	0.6452	1	0.21497	1	-0.05005	3.07173E-08	FALSE
ERFFOXI1_MA1935.2	ERF::FOXI1	MA1935.2	C_ETV2::FOXI1	75	0.87381	10	0.21838	0	0.10589	3.55029E-10	FALSE
ERFFOXO1_MA1936.2	ERF::FOXO1	MA1936.2	C_ERF::FOXO1	63	0.82303	8	0.19282	0	0.12616	6.09546E-12	FALSE
ERFHOXB13_MA1937.2	ERF::HOXB13	MA1937.2	C_ERF::HOXB13	23	0.86812	2	0.18926	1	0.25907	1.91660E-25	FALSE
MAX_MA0058.4	MAX	MA0058.4	C_HEY1	27	0.68259	1	0.34221	1	-0.21557	6.86761E-21	FALSE
ERFNHLH1_MA1938.2	ERF::NHLH1	MA1938.2	C_ERF::NHLH1	62	0.8695	6	0.22364	0	0.142	4.09216E-21	FALSE
NHLH1_MA0048.3	NHLH1	MA0048.3	C_Ascl2	112	0.69738	5	0.27085	1	-0.11665	2.53081E-24	FALSE
ERFSREBF2_MA1939.2	ERF::SREBF2	MA1939.2	C_ERF::SREBF2	30	0.74393	0	0.1992	0	0.09992	3.51533E-05	FALSE
ESR1_MA0112.4	ESR1	MA0112.4	C_ESR2	22	0.82395	2	0.17435	0	0.09321	7.63372E-07	FALSE
ESRRA_MA0592.4	ESRRA	MA0592.4	C_Esrrg	37	0.67964	3	0.32207	0	-0.25357	5.18388E-27	FALSE
ESRRB_MA0141.4	ESRRB	MA0141.4	C_Esrrg	31	0.79308	3	0.29946	0	-0.11026	1.94791E-07	FALSE
ESX1_MA0644.3	ESX1	MA0644.3	C_VAX2	34	0.73452	0	0.1341	0	0.23469	7.05374E-20	FALSE
ETS1_MA0098.4	ETS1	MA0098.4	C_FEV	41	0.91329	3	0.10998	0	0.46672	1.83701E-51	FALSE
ETS2_MA1484.2	ETS2	MA1484.2	C_FEV	33	0.91372	2	0.23055	1	0.20048	9.45012E-16	FALSE
ETV1_MA0761.3	ETV1	MA0761.3	C_Erg	96	0.84502	7	0.22037	1	0.12702	5.06206E-22	FALSE
ETV2_MA0762.2	ETV2	MA0762.2	C_FEV	38	0.99614	5	0.18217	0	0.35683	8.24985E-39	FALSE
ETV2DRGX_MA1940.2	ETV2::DRGX	MA1940.2	C_ETV5::DRGX	16	0.6829	0	0.1878	0	0.0264	2.30384E-01	FALSE
ETV2FIGLA_MA1941.2	ETV2::FIGLA	MA1941.2	C_TFAP4::FLI1	58	0.74739	2	0.2835	2	-0.04337	1.14920E-03	FALSE
ETV2FOXI1_MA1942.2	ETV2::FOXI1	MA1942.2	C_ETV2::FOXI1	88	0.89157	12	0.22305	0	0.14656	7.32493E-20	FALSE
ETV2HOXB13_MA1943.2	ETV2::HOXB13	MA1943.2	C_ETV2::HOXB13	15	0.71493	0	0.03614	0	0.38955	3.39288E-31	FALSE
ETV3_MA0763.2	ETV3	MA0763.2	C_FEV	27	0.93278	1	0.15844	0	0.37017	1.16275E-31	FALSE
ETV4_MA0764.4	ETV4	MA0764.4	C_FEV	17	1.00573	1	0.20452	0	0.22377	1.84278E-11	FALSE
ETV5_MA0765.4	ETV5	MA0765.4	C_FEV	14	0.8755	0	0.19597	0	0.11614	7.09744E-07	FALSE
ETV5DRGX_MA1944.2	ETV5::DRGX	MA1944.2	C_ETV5::DRGX	28	0.79096	0	0.19075	1	0.19142	4.02768E-18	FALSE
ETV5FIGLA_MA1945.2	ETV5::FIGLA	MA1945.2	C_TFAP4::FLI1	68	0.72974	3	0.34169	3	-0.12014	3.64691E-11	FALSE
ETV5FOXI1_MA1946.2	ETV5::FOXI1	MA1946.2	C_FOXO1::ELF1	55	0.74628	4	0.1701	0	0.06798	7.49072E-04	FALSE
ETV5FOXO1_MA1947.2	ETV5::FOXO1	MA1947.2	C_ETV5::FOXO1	68	0.73658	6	0.19511	0	0.00389	2.47916E-03	FALSE
ETV5HOXA2_MA1948.2	ETV5::HOXA2	MA1948.2	C_ETV5::HOXA2	28	0.8228	1	0.19675	1	0.27302	1.42629E-26	FALSE
HOXA2_MA0900.3	HOXA2	MA0900.3	C_VAX2	72	0.72323	0	0.15259	0	0.19132	4.53877E-31	FALSE
ETV6_MA0645.2	ETV6	MA0645.2	C_ETV6	44	0.96081	6	0.2493	2	0.21959	1.75591E-26	FALSE
EVX1_MA0887.2	EVX1	MA0887.2	C_VAX2	72	0.72323	0	0.15259	0	0.19132	4.53877E-31	FALSE
EVX2_MA0888.2	EVX2	MA0888.2	C_VAX2	72	0.72323	0	0.15259	0	0.19132	4.53877E-31	FALSE
FEV_MA0156.4	FEV	MA0156.4	C_FEV	14	1.1933	2	0.16158	0	0.57574	3.96611E-38	TRUE
FLI1_MA0475.3	FLI1	MA0475.3	C_FEV	28	0.88017	2	0.19089	1	0.27964	3.16710E-27	FALSE
FLI1DRGX_MA1949.2	FLI1::DRGX	MA1949.2	C_FLI1::DRGX	27	0.79959	2	0.08728	0	0.35802	1.62916E-30	FALSE
FLI1FOXI1_MA1950.2	FLI1::FOXI1	MA1950.2	C_ETV2::FOXI1	72	0.83122	9	0.21448	0	0.07295	1.69559E-08	FALSE
FOS_MA0476.2	FOS	MA0476.2	C_BACH1	690	0.88322	41	0.04992	0	0.74351	9.82610E-131	TRUE
FOS_MA1951.2	FOS	MA1951.2	C_FOSL2::JUN	56	0.86066	6	0.09197	0	0.45284	3.85726E-52	FALSE
FOSJUN_MA0099.4	FOS::JUN	MA0099.4	C_BACH1	681	0.88908	40	0.05044	0	0.7663	6.42764E-128	TRUE
FOSJUN_MA1126.2	FOS::JUN	MA1126.2	C_FOSL2::JUN	63	0.81577	5	0.12562	0	0.30703	3.75981E-37	FALSE
FOSJUNB_MA1134.2	FOS::JUNB	MA1134.2	C_BACH1	669	0.89177	40	0.0489	0	0.7729	2.02432E-129	TRUE
JUNB_MA1140.3	JUNB	MA1140.3	C_FOSL2::JUN	51	0.93122	7	0.12811	0	0.45414	2.21067E-59	FALSE
JUNB_MA0490.3	JUNB	MA0490.3	C_BACH1	735	0.88919	47	0.05227	0	0.75416	2.41497E-137	TRUE
FOSJUND_MA1141.2	FOS::JUND	MA1141.2	C_BACH1	748	0.88983	44	0.05165	0	0.74694	1.30438E-134	TRUE
JUND_MA0492.2	JUND	MA0492.2	C_FOSL2::JUN	99	0.82539	9	0.30962	4	0.05556	1.36576E-03	FALSE
JUND_MA0491.3	JUND	MA0491.3	C_BACH1	695	0.894	45	0.0528	0	0.76015	4.38530E-131	TRUE
FOSBJUNB_MA1135.2	FOSB::JUNB	MA1135.2	C_BACH1	674	0.8955	41	0.05092	0	0.77351	1.13710E-123	TRUE
FOSL1_MA0477.3	FOSL1	MA0477.3	C_BACH1	686	0.89446	44	0.05136	0	0.75321	6.47424E-128	TRUE
FOSL1JUN_MA1128.2	FOSL1::JUN	MA1128.2	C_BACH1	741	0.88451	42	0.05253	0	0.73368	5.65323E-130	TRUE
FOSL1JUNB_MA1137.2	FOSL1::JUNB	MA1137.2	C_BACH1	700	0.89399	44	0.0512	0	0.7684	4.99080E-132	TRUE
FOSL1JUND_MA1142.2	FOSL1::JUND	MA1142.2	C_BACH1	673	0.90198	42	0.05705	0	0.74389	1.22698E-129	TRUE
FOSL1JUND_MA1143.2	FOSL1::JUND	MA1143.2	C_FOSL1::JUND	46	0.8521	5	0.19404	1	0.2996	2.21451E-36	FALSE
FOSL2_MA0478.2	FOSL2	MA0478.2	C_BACH1	707	0.89579	43	0.05379	0	0.74001	8.80169E-131	TRUE
FOSL2JUN_MA1130.2	FOSL2::JUN	MA1130.2	C_BACH1	710	0.88893	40	0.04838	0	0.77251	2.34693E-135	TRUE
FOSL2JUN_MA1131.2	FOSL2::JUN	MA1131.2	C_FOSL2::JUN	68	0.85719	6	0.13168	0	0.33545	3.72334E-53	FALSE
FOSL2JUNB_MA1138.2	FOSL2::JUNB	MA1138.2	C_BACH1	730	0.88474	40	0.04662	0	0.77296	4.38441E-128	TRUE
FOSL2JUNB_MA1139.2	FOSL2::JUNB	MA1139.2	C_FOSL2::JUN	50	0.93355	7	0.11304	0	0.4923	4.04317E-59	FALSE
FOSL2JUND_MA1144.2	FOSL2::JUND	MA1144.2	C_BACH1	669	0.89177	40	0.0489	0	0.7729	2.02432E-129	TRUE
FOSL2JUND_MA1145.2	FOSL2::JUND	MA1145.2	C_FOSL2::JUN	71	0.86279	7	0.13894	0	0.32959	6.14176E-50	FALSE
FOXA1_MA0148.5	FOXA1	MA0148.5	C_FOXN3	40	0.82444	4	0.47859	1	-0.31749	8.61409E-42	FALSE
FOXA2_MA0047.4	FOXA2	MA0047.4	C_FOXN3	47	0.78477	3	0.42669	3	-0.24241	1.23155E-30	FALSE
FOXA3_MA1683.2	FOXA3	MA1683.2	C_FOXN3	40	0.82414	4	0.4786	1	-0.31802	7.55240E-42	FALSE
FOXC2_MA0846.2	FOXC2	MA0846.2	C_FOXC2	47	0.70762	2	0.24108	1	-0.04298	8.65463E-03	FALSE
FOXD1_MA0031.2	FOXD1	MA0031.2	C_FOXN3	40	0.82414	4	0.4786	1	-0.31802	7.55240E-42	FALSE
FOXD2_MA0847.4	FOXD2	MA0847.4	C_FOXE1	47	0.66288	0	0.12519	0	0.15754	7.32305E-20	FALSE
FOXD3_MA0041.3	FOXD3	MA0041.3	C_FOXD3	57	0.6762	1	0.21127	1	0.00452	6.28546E-01	FALSE
FOXE1_MA1487.3	FOXE1	MA1487.3	C_FOXE1	57	0.66257	0	0.16224	1	0.10995	3.55340E-13	FALSE
FOXF2_MA0030.2	FOXF2	MA0030.2	C_FOXF2	34	0.72089	2	0.36581	1	-0.24109	2.07041E-20	FALSE
FOXH1_MA0479.2	FOXH1	MA0479.2	C_FOXH1	55	0.66834	1	0.23841	0	-0.09771	1.42321E-10	FALSE
FOXJ2ELF1_MA1952.2	FOXJ2::ELF1	MA1952.2	C_FEV	76	0.90016	10	0.23486	1	0.11927	1.54839E-17	FALSE
PITX1_MA0682.3	PITX1	MA0682.3	C_PITX3	70	0.89965	3	0.22063	2	0.3261	4.78428E-43	FALSE
FOXK1_MA0852.3	FOXK1	MA0852.3	C_FOXN3	40	0.82414	4	0.4786	1	-0.31802	7.55240E-42	FALSE
FOXK2_MA1103.3	FOXK2	MA1103.3	C_FOXN3	40	0.82414	4	0.4786	1	-0.31802	7.55240E-42	FALSE
FOXO1ELF1_MA1953.2	FOXO1::ELF1	MA1953.2	C_FOXO1::ELF1	93	0.77658	8	0.21489	0	0.05099	1.86975E-06	FALSE
FOXO1ELK1_MA1954.2	FOXO1::ELK1	MA1954.2	C_FOXO1::ELF1	79	0.81353	7	0.21232	1	0.10116	7.02809E-13	FALSE
FOXO1ELK3_MA1955.2	FOXO1::ELK3	MA1955.2	C_FOXO1::ELF1	55	0.82714	7	0.17034	0	0.18151	2.29481E-18	FALSE
FOXO1FLI1_MA1956.2	FOXO1::FLI1	MA1956.2	C_FOXO1::ELF1	68	0.78153	6	0.15404	0	0.17076	1.09725E-31	FALSE
FOXP1_MA0481.4	FOXP1	MA0481.4	C_FOXN3	40	0.82414	4	0.4786	1	-0.31802	7.55240E-42	FALSE
FOXP2_MA0593.2	FOXP2	MA0593.2	C_FOXN3	57	0.72991	4	0.43414	1	-0.3486	5.37061E-46	FALSE
GABPA_MA0062.4	GABPA	MA0062.4	C_Erg	107	0.90185	11	0.21274	3	0.27012	1.57373E-54	FALSE
GATA1_MA0035.5	GATA1	MA0035.5	C_GATA1	27	0.68669	1	0.17115	1	0.10309	1.41819E-04	FALSE
GATA1TAL1_MA0140.3	GATA1::TAL1	MA0140.3	C_GATA1::TAL1	42	1.02198	5	0.38764	4	0.06331	5.36322E-03	FALSE
GATA2_MA0036.4	GATA2	MA0036.4	C_GATA2	36	0.79403	2	0.17334	0	0.2209	7.47647E-24	FALSE
GATA4_MA0482.3	GATA4	MA0482.3	C_GATA2	24	0.85122	2	0.21522	0	0.21692	6.79298E-21	FALSE
GATA5_MA0766.3	GATA5	MA0766.3	C_GATA2	18	1.08247	3	0.39056	2	0.19433	1.06570E-10	FALSE
GATA6_MA1104.3	GATA6	MA1104.3	C_GATA2	20	0.74893	1	0.18537	0	0.17127	7.81956E-13	FALSE
GBX1_MA0889.2	GBX1	MA0889.2	C_GBX1	58	0.71859	1	0.17507	0	0.15205	2.25548E-21	FALSE
GBX2_MA0890.2	GBX2	MA0890.2	C_GBX1	107	0.75138	5	0.12039	0	0.27432	4.21807E-55	FALSE
GCM1_MA0646.2	GCM1	MA0646.2	C_GCM1	18	0.69719	0	0.17749	1	0.13987	2.59547E-06	FALSE
SOX2_MA0143.5	SOX2	MA0143.5	C_Sox3	23	0.80559	0	0.16068	1	0.26257	8.57159E-26	FALSE
GCM2_MA0767.2	GCM2	MA0767.2	C_GCM2	4	1.02648	1	0.269	0	0.12737	5.21533E-01	FALSE
GFI1_MA0038.3	GFI1	MA0038.3	C_GFI1	67	0.76865	4	0.1484	0	0.24989	7.57176E-36	FALSE
GLI3_MA1491.3	GLI3	MA1491.3	C_GLI3	39	0.38607	1	0.45599	0	-0.78313	8.76080E-72	TRUE
GLIS1_MA0735.2	GLIS1	MA0735.2	C_GLIS3	25	0.51762	0	0.42618	0	-0.56142	3.66852E-51	FALSE
GRHL1_MA0647.2	GRHL1	MA0647.2	C_GRHL1	30	0.78578	0	0.12135	1	0.24805	4.85977E-21	FALSE
GRHL2_MA1105.3	GRHL2	MA1105.3	C_GRHL2	66	0.74085	2	0.168	1	0.10258	4.34248E-10	FALSE
GSC_MA0648.2	GSC	MA0648.2	C_PITX3	70	0.89965	3	0.22063	2	0.3261	4.78428E-43	FALSE
GSC2_MA0891.2	GSC2	MA0891.2	C_PITX3	70	0.89965	3	0.22063	2	0.3261	4.78428E-43	FALSE
GSX1_MA0892.2	GSX1	MA0892.2	C_VAX2	72	0.72323	0	0.15259	0	0.19132	4.53877E-31	FALSE
GSX2_MA0893.3	GSX2	MA0893.3	C_VAX2	30	0.77508	0	0.15357	0	0.30241	6.86476E-27	FALSE
TCF3_MA0522.4	TCF3	MA0522.4	C_TCF3	53	0.70508	0	0.2048	0	0.01743	1.38295E-01	FALSE
HAND2_MA1638.2	HAND2	MA1638.2	C_NEUROD1	227	0.71729	8	0.27332	4	-0.02392	2.26208E-07	FALSE
HES1_MA1099.3	HES1	MA1099.3	C_HEY1	17	0.46874	0	0.31568	0	-0.48865	1.14277E-38	FALSE
HES2_MA0616.3	HES2	MA0616.3	C_HEY1	18	0.58607	0	0.42644	1	-0.52188	3.85973E-40	FALSE
HESX1_MA0894.2	HESX1	MA0894.2	C_GBX1	107	0.75138	5	0.12039	0	0.27432	4.21807E-55	FALSE
HEY2_MA0649.2	HEY2	MA0649.2	C_HEY1	22	0.66643	0	0.32336	1	-0.2203	2.47899E-14	FALSE
HIC2_MA0738.2	HIC2	MA0738.2	C_HIC2	71	0.60526	5	0.39452	2	-0.42484	4.22790E-59	FALSE
HIF1A_MA1106.2	HIF1A	MA1106.2	C_HIF1A	39	0.79091	2	0.26867	0	-0.0067	3.01994E-01	FALSE
HINFP_MA0131.3	HINFP	MA0131.3	C_HINFP	7	0.41899	0	0.98988	2	-1.32926	4.25461E-56	TRUE
HLF_MA0043.4	HLF	MA0043.4	C_NFIL3	49	0.80223	2	0.08194	0	0.44508	2.48777E-57	FALSE
HMBOX1_MA0895.2	HMBOX1	MA0895.2	C_HMBOX1	16	0.70785	0	0.06286	0	0.35222	5.57043E-23	FALSE
HNF1A_MA0046.3	HNF1A	MA0046.3	C_HNF1B	32	0.65948	0	0.03979	0	0.3375	2.94552E-28	FALSE
HNF4A_MA1494.2	HNF4A	MA1494.2	C_HNF4A	32	0.49445	0	0.38451	1	-0.56675	2.79617E-49	FALSE
HNF4A_MA0114.5	HNF4A	MA0114.5	C_HNF4G	41	0.58904	1	0.27074	0	-0.21351	5.33968E-24	FALSE
HNF4G_MA0484.3	HNF4G	MA0484.3	C_HNF4G	40	0.60196	1	0.25517	0	-0.17169	1.78786E-23	FALSE
HOXA10_MA0899.2	HOXA10	MA0899.2	C_HOXD9	45	0.96504	2	0.12831	0	0.14108	9.41748E-12	FALSE
HOXA4_MA1496.2	HOXA4	MA1496.2	C_HOXD4	76	0.67044	1	0.08942	0	0.20479	1.24871E-32	FALSE
HOXA6_MA1497.2	HOXA6	MA1497.2	C_VAX2	30	0.77508	0	0.15357	0	0.30241	6.86476E-27	FALSE
HOXA7_MA1498.3	HOXA7	MA1498.3	C_GBX1	107	0.75138	5	0.12039	0	0.27432	4.21807E-55	FALSE
HOXA9_MA0594.3	HOXA9	MA0594.3	C_HOXA9	5	0.43796	0	0.39282	0	-0.51574	4.34306E-19	FALSE
HOXB2_MA0902.3	HOXB2	MA0902.3	C_VAX2	72	0.72323	0	0.15259	0	0.19132	4.53877E-31	FALSE
TBX3_MA1566.3	TBX3	MA1566.3	C_Tbx6	43	0.81012	4	0.24199	2	0.0925	4.37032E-08	FALSE
HOXB3_MA0903.2	HOXB3	MA0903.2	C_VAX2	72	0.72323	0	0.15259	0	0.19132	4.53877E-31	FALSE
HOXB4_MA1499.2	HOXB4	MA1499.2	C_HOXD4	172	0.65322	4	0.11511	1	0.13203	7.12278E-30	FALSE
HOXB5_MA0904.3	HOXB5	MA0904.3	C_VAX2	72	0.72323	0	0.15259	0	0.19132	4.53877E-31	FALSE
HOXB6_MA1500.2	HOXB6	MA1500.2	C_GBX1	28	0.72147	0	0.05621	0	0.42869	2.00215E-40	FALSE
HOXB7_MA1501.2	HOXB7	MA1501.2	C_VAX2	30	0.77508	0	0.15357	0	0.30241	6.86476E-27	FALSE
HOXB8_MA1502.2	HOXB8	MA1502.2	C_GBX1	28	0.72147	0	0.05621	0	0.42869	2.00215E-40	FALSE
HOXB9_MA1503.2	HOXB9	MA1503.2	C_HOXD12	30	0.6757	1	0.10542	0	0.15718	7.26589E-11	FALSE
HOXC10_MA0905.2	HOXC10	MA0905.2	C_HOXD12	32	0.63192	0	0.11705	0	0.08079	2.76618E-03	FALSE
HOXC11_MA0651.3	HOXC11	MA0651.3	C_HOXD12	16	0.69797	2	0.21714	0	-0.03208	3.72031E-01	FALSE
HOXC12_MA0906.2	HOXC12	MA0906.2	C_HOXD12	22	0.64778	1	0.12438	0	0.11649	7.02625E-09	FALSE
HOXC13_MA0907.2	HOXC13	MA0907.2	C_HOXC13	34	0.64511	0	0.09451	0	0.19949	3.76036E-16	FALSE
HOXC4_MA1504.2	HOXC4	MA1504.2	C_HOXD4	172	0.65322	4	0.11511	1	0.13203	7.12278E-30	FALSE
HOXC8_MA1505.2	HOXC8	MA1505.2	C_VAX2	72	0.72323	0	0.15259	0	0.19132	4.53877E-31	FALSE
HOXC9_MA0485.3	HOXC9	MA0485.3	C_HOXD12	29	0.63755	0	0.10906	0	0.117	3.93844E-07	FALSE
HOXD10_MA1506.2	HOXD10	MA1506.2	C_HOXD12	24	0.68457	0	0.05782	0	0.31639	9.23020E-31	FALSE
HOXD11_MA0908.2	HOXD11	MA0908.2	C_HOXD12	20	0.65011	0	0.13001	0	0.08475	5.90471E-05	FALSE
HOXD12_MA0873.2	HOXD12	MA0873.2	C_HOXD12	20	0.69253	1	0.13682	0	0.1315	5.85872E-09	FALSE
HOXD12ELK1_MA1958.2	HOXD12::ELK1	MA1958.2	C_HOXD12::ELK1	27	0.7899	2	0.17266	1	0.20649	9.16081E-15	FALSE
HOXD4_MA1507.2	HOXD4	MA1507.2	C_HOXD4	172	0.65322	4	0.11511	1	0.13203	7.12278E-30	FALSE
HOXD8_MA0910.3	HOXD8	MA0910.3	C_HOXD8	28	0.72508	1	0.16101	0	0.06389	2.86212E-05	FALSE
HOXD9_MA0913.3	HOXD9	MA0913.3	C_HOXD9	47	0.94213	2	0.1269	0	0.13939	4.38259E-17	FALSE
IKZF1_MA1508.2	IKZF1	MA1508.2	C_IKZF1	96	0.89954	15	0.24539	0	0.12006	1.36525E-20	FALSE
IRF2_MA0051.2	IRF2	MA0051.2	C_IRF2	37	0.6164	1	0.24277	0	-0.16115	1.70609E-15	FALSE
IRF3_MA1418.2	IRF3	MA1418.2	C_IRF3	50	0.61597	2	0.29385	1	-0.23683	8.02909E-36	FALSE
IRF4_MA1419.2	IRF4	MA1419.2	C_IRF8	26	0.68457	1	0.15765	0	0.09658	8.18021E-07	FALSE
IRF7_MA0772.2	IRF7	MA0772.2	C_IRF7	38	0.68402	1	0.16679	0	0.05203	7.41101E-02	FALSE
IRF8_MA0652.2	IRF8	MA0652.2	C_IRF8	30	0.65417	1	0.16966	0	0.00423	5.33667E-01	FALSE
ISL2_MA0914.2	ISL2	MA0914.2	C_Nkx3-2	105	0.83378	5	0.14573	1	0.2963	1.88410E-50	FALSE
ISX_MA0654.2	ISX	MA0654.2	C_GBX1	107	0.75138	5	0.12039	0	0.27432	4.21807E-55	FALSE
JDP2_MA0656.2	JDP2	MA0656.2	C_FOSL2::JUN	65	0.85613	7	0.14001	0	0.3143	9.00520E-52	FALSE
JUNJUNB_MA1132.2	JUN::JUNB	MA1132.2	C_BACH1	610	0.91536	42	0.05991	0	0.74792	3.14483E-127	TRUE
JUNJUNB_MA1133.2	JUN::JUNB	MA1133.2	C_FOSL2::JUN	70	0.83104	6	0.1268	0	0.3149	9.43530E-42	FALSE
KLF1_MA0493.3	KLF1	MA0493.3	C_KLF5	84	0.89163	4	0.53414	7	-0.49524	1.19006E-64	FALSE
KLF11_MA1512.2	KLF11	MA1512.2	C_KLF16	105	0.62156	7	0.56296	7	-0.5871	1.95299E-77	FALSE
KLF13_MA0657.2	KLF13	MA0657.2	C_KLF13	35	0.69603	3	0.48107	1	-0.45788	3.54342E-49	FALSE
KLF15_MA1513.2	KLF15	MA1513.2	C_KLF15	29	0.5234	1	0.60411	1	-0.7495	6.00080E-62	TRUE
KLF17_MA1514.2	KLF17	MA1514.2	C_KLF17	83	0.5925	3	0.50381	4	-0.57755	2.01268E-76	FALSE
KLF2_MA1515.2	KLF2	MA1515.2	C_KLF5	65	0.66858	2	0.46926	3	-0.45604	2.97461E-65	FALSE
KLF3_MA1516.2	KLF3	MA1516.2	C_KLF3	43	0.78133	4	0.41666	0	-0.29362	3.14393E-40	FALSE
KLF4_MA0039.5	KLF4	MA0039.5	C_KLF5	100	0.84442	3	0.46757	6	-0.44235	1.80699E-72	FALSE
KLF6_MA1517.2	KLF6	MA1517.2	C_KLF9	90	0.72951	5	0.39379	4	-0.23786	5.43822E-39	FALSE
KLF7_MA1959.2	KLF7	MA1959.2	C_KLF5	72	0.57656	2	0.51565	5	-0.58499	2.73408E-75	FALSE
KLF9_MA1107.3	KLF9	MA1107.3	C_KLF9	185	0.74209	18	0.51074	11	-0.41682	1.07194E-78	FALSE
LBX1_MA0618.2	LBX1	MA0618.2	C_VAX2	34	0.73452	0	0.1341	0	0.23469	7.05374E-20	FALSE
LBX2_MA0699.2	LBX2	MA0699.2	C_GBX1	107	0.75138	5	0.12039	0	0.27432	4.21807E-55	FALSE
LHX2_MA0700.3	LHX2	MA0700.3	C_GBX1	107	0.75138	5	0.12039	0	0.27432	4.21807E-55	FALSE
LHX5_MA1519.2	LHX5	MA1519.2	C_VAX2	30	0.77508	0	0.15357	0	0.30241	6.86476E-27	FALSE
LHX6_MA0658.2	LHX6	MA0658.2	C_VAX2	20	0.72346	0	0.0378	0	0.44357	4.25542E-38	FALSE
LHX9_MA0701.3	LHX9	MA0701.3	C_VAX2	34	0.73452	0	0.1341	0	0.23469	7.05374E-20	FALSE
LMX1A_MA0702.3	LMX1A	MA0702.3	C_VAX2	26	0.60856	0	0.14411	0	0.04603	8.13827E-03	FALSE
LMX1B_MA0703.3	LMX1B	MA0703.3	C_VAX2	17	0.63602	0	0.18042	0	0.01352	3.57005E-01	FALSE
MAF_MA1520.2	MAF	MA1520.2	C_MAFA	96	0.86169	6	0.18169	1	0.26709	5.35527E-46	FALSE
MAFNFE2_MA0501.2	MAF::NFE2	MA0501.2	C_MAFG::NFE2L1	373	0.87193	21	0.0502	0	0.6935	7.85865E-115	TRUE
NFE2_MA0841.2	NFE2	MA0841.2	C_BACH1	485	0.88418	28	0.04889	0	0.73893	4.22013E-115	TRUE
MAFA_MA1521.2	MAFA	MA1521.2	C_MAFA	99	0.87494	7	0.18557	1	0.27397	4.42825E-47	FALSE
MAFF_MA0495.4	MAFF	MA0495.4	C_Mafb	109	0.78243	6	0.14376	0	0.19827	5.41360E-38	FALSE
MAFGNFE2L1_MA0089.3	MAFG::NFE2L1	MA0089.3	C_MAFG::NFE2L1	409	0.87305	22	0.049	0	0.68218	5.87227E-114	TRUE
MAXMYC_MA0059.2	MAX::MYC	MA0059.2	C_MAX::MYC	24	0.76998	1	0.41225	1	-0.28263	4.59625E-22	FALSE
MYC_MA0147.4	MYC	MA0147.4	C_HEY1	22	0.70368	1	0.42234	1	-0.32636	1.22000E-24	FALSE
MAZ_MA1522.2	MAZ	MA1522.2	C_PATZ1	52	0.6354	3	0.74991	8	-0.82585	9.31852E-76	TRUE
MEF2A_MA0052.5	MEF2A	MA0052.5	C_MEF2C	41	0.62615	1	0.27567	0	-0.1986	5.30448E-22	FALSE
MEF2C_MA0497.2	MEF2C	MA0497.2	C_MEF2C	41	0.65759	1	0.27764	1	-0.13821	1.15819E-13	FALSE
MEIS1_MA0498.3	MEIS1	MA0498.3	C_MEIS1	742	0.74459	35	0.20621	13	0.07005	5.27518E-34	FALSE
MEIS1_MA1639.2	MEIS1	MA1639.2	C_MEIS2	65	0.68585	0	0.10675	0	0.18835	1.27110E-33	FALSE
MEIS2_MA1640.2	MEIS2	MA1640.2	C_MEIS2	55	0.71925	0	0.07148	0	0.36484	8.84764E-41	FALSE
MEIS3_MA0775.2	MEIS3	MA0775.2	C_MEIS1	34	1.04126	4	0.59642	4	-0.10449	1.93378E-06	FALSE
MEOX1_MA0661.2	MEOX1	MA0661.2	C_VAX2	34	0.73452	0	0.1341	0	0.23469	7.05374E-20	FALSE
MEOX2_MA0706.2	MEOX2	MA0706.2	C_VAX2	58	0.74941	0	0.15804	0	0.22884	1.80628E-33	FALSE
MGAEVX1_MA1960.2	MGA::EVX1	MA1960.2	C_MGA::EVX1	32	0.65698	3	0.21899	0	-0.10411	5.21283E-08	FALSE
MITF_MA0620.4	MITF	MA0620.4	C_BHLHE41	43	0.77097	2	0.26039	1	-0.01186	9.79264E-02	FALSE
MIXL1_MA0662.2	MIXL1	MA0662.2	C_VAX2	72	0.72323	0	0.15259	0	0.19132	4.53877E-31	FALSE
MLXIPL_MA0664.2	MLXIPL	MA0664.2	C_HEY1	19	0.58111	0	0.2404	0	-0.24557	1.82163E-15	FALSE
MNT_MA0825.2	MNT	MA0825.2	C_HEY1	27	0.68259	1	0.34221	1	-0.21557	6.86761E-21	FALSE
MNX1_MA0707.3	MNX1	MA0707.3	C_MNX1	139	0.68086	1	0.08504	0	0.24066	1.25132E-45	FALSE
MSANTD3_MA1523.2	MSANTD3	MA1523.2	C_MSANTD3	64	0.83339	6	0.26963	2	0.05859	3.68902E-06	FALSE
MSX1_MA0666.3	MSX1	MA0666.3	C_GBX1	107	0.75138	5	0.12039	0	0.27432	4.21807E-55	FALSE
MSX2_MA0708.3	MSX2	MA0708.3	C_GBX1	107	0.75138	5	0.12039	0	0.27432	4.21807E-55	FALSE
MXI1_MA1108.3	MXI1	MA1108.3	C_MXI1	214	0.85327	10	0.44064	4	-0.0742	4.67897E-18	FALSE
MYB_MA0100.4	MYB	MA0100.4	C_MYB	128	0.66628	6	0.24737	2	-0.10322	1.10375E-19	FALSE
MYCN_MA0104.5	MYCN	MA0104.5	C_HEY1	11	0.76371	1	0.57091	1	-0.44923	6.31498E-26	FALSE
MYF5_MA1641.2	MYF5	MA1641.2	C_Ascl2	72	0.72009	4	0.3406	2	-0.18193	1.89568E-31	FALSE
MYOD1_MA0499.3	MYOD1	MA0499.3	C_MYOD1	102	0.75246	3	0.30698	3	-0.06576	1.23755E-08	FALSE
MYOG_MA0500.3	MYOG	MA0500.3	C_Ascl2	94	0.73975	5	0.33652	2	-0.17542	3.02614E-34	FALSE
MZF1_MA0056.3	MZF1	MA0056.3	C_MZF1	36	0.71116	2	0.48654	1	-0.327	1.43076E-35	FALSE
NEUROD1_MA1109.2	NEUROD1	MA1109.2	C_NEUROD1	130	0.68469	5	0.26975	0	-0.14138	2.15897E-26	FALSE
NEUROG2_MA1642.2	NEUROG2	MA1642.2	C_NEUROD1	51	0.61588	2	0.32202	0	-0.3015	2.41360E-42	FALSE
NFATC3_MA0625.3	NFATC3	MA0625.3	C_NFATC3	161	0.75272	5	0.24569	3	-0.12758	4.68828E-31	FALSE
NFATC4_MA1525.3	NFATC4	MA1525.3	C_NFATC3	45	0.61076	2	0.38059	1	-0.3731	2.75983E-38	FALSE
NFIA_MA0670.2	NFIA	MA0670.2	C_NFIA	203	0.63348	7	0.39641	4	-0.34803	5.28777E-74	FALSE
NFIB_MA1643.2	NFIB	MA1643.2	C_NFIB	90	0.59935	7	0.47163	2	-0.55387	1.23215E-71	FALSE
NFIC_MA0161.3	NFIC	MA0161.3	C_NFIA	70	0.62951	4	0.47022	0	-0.48698	2.26132E-59	FALSE
NFIC_MA1527.2	NFIC	MA1527.2	C_NFIB	77	0.66769	7	0.39431	1	-0.36125	5.22646E-53	FALSE
NFIL3_MA0025.3	NFIL3	MA0025.3	C_NFIL3	54	0.7421	0	0.09248	0	0.32593	7.69898E-46	FALSE
NFIX_MA0671.2	NFIX	MA0671.2	C_NFIA	203	0.63348	7	0.39641	4	-0.34803	5.28777E-74	FALSE
NFIX_MA1528.2	NFIX	MA1528.2	C_NFIB	65	0.59929	5	0.49542	2	-0.55502	1.93930E-73	FALSE
NFKB2_MA0778.2	NFKB2	MA0778.2	C_NFKB1	19	0.61844	0	0.16126	0	-0.0675	9.17309E-02	FALSE
NFYA_MA0060.4	NFYA	MA0060.4	C_NFYA	38	0.73126	3	0.34981	1	-0.14311	3.28399E-18	FALSE
NFYB_MA0502.3	NFYB	MA0502.3	C_NFYB	43	0.54477	2	0.4486	0	-0.56754	4.62410E-65	FALSE
NFYC_MA1644.2	NFYC	MA1644.2	C_NFYA	27	0.79743	3	0.38909	1	-0.13209	7.24062E-12	FALSE
NHLH2_MA1529.2	NHLH2	MA1529.2	C_NHLH2	75	0.78531	5	0.42533	1	-0.12735	4.29951E-19	FALSE
NKX2-2_MA1645.2	NKX2-2	MA1645.2	C_NKX2-2	48	0.76094	5	0.3402	0	-0.13504	5.89367E-17	FALSE
NKX2-3_MA0672.2	NKX2-3	MA0672.2	C_NKX2-4	39	0.94398	4	0.41142	1	0.0706	2.47007E-04	FALSE
NKX2-4_MA2003.2	NKX2-4	MA2003.2	C_NKX2-4	54	0.81594	3	0.39834	1	-0.09039	1.39393E-08	FALSE
NKX2-5_MA0063.3	NKX2-5	MA0063.3	C_NKX2-2	25	0.7181	1	0.23614	0	-0.00681	4.33000E-01	FALSE
NKX2-8_MA0673.2	NKX2-8	MA0673.2	C_NKX2-4	61	0.84462	4	0.34242	1	0.00778	2.23243E-02	FALSE
NKX6-1_MA0674.2	NKX6-1	MA0674.2	C_VAX2	26	0.60856	0	0.14411	0	0.04603	8.13827E-03	FALSE
NKX6-2_MA0675.2	NKX6-2	MA0675.2	C_VAX2	72	0.72323	0	0.15259	0	0.19132	4.53877E-31	FALSE
NKX6-3_MA1530.2	NKX6-3	MA1530.2	C_NKX6-3	43	0.71791	1	0.10835	0	0.22232	5.11536E-28	FALSE
NOTO_MA0710.2	NOTO	MA0710.2	C_VAX2	34	0.73452	0	0.1341	0	0.23469	7.05374E-20	FALSE
NR1D1_MA1531.2	NR1D1	MA1531.2	C_NR1D2	51	0.63313	1	0.30913	1	-0.23308	3.76725E-33	FALSE
NR1H4RXRA_MA1146.2	NR1H4::RXRA	MA1146.2	C_NR2F6	19	0.67927	0	0.18851	1	0.16052	8.72458E-13	FALSE
NR1I2_MA1533.2	NR1I2	MA1533.2	C_NR1I2	29	0.75726	3	0.37863	1	-0.22863	1.12636E-21	FALSE
NR1I3_MA1534.2	NR1I3	MA1534.2	C_NR1I3	36	0.68201	1	0.19631	1	0.00988	4.74636E-01	FALSE
NR2C1_MA1535.2	NR2C1	MA1535.2	C_NR2C1	46	0.55613	1	0.36506	0	-0.47727	4.21080E-54	FALSE
NR2C2_MA0504.2	NR2C2	MA0504.2	C_Nr2f6	40	0.77272	5	0.72217	7	-0.47805	1.16356E-56	FALSE
NR2C2_MA1536.2	NR2C2	MA1536.2	C_NR2C1	46	0.55613	1	0.36506	0	-0.47727	4.21080E-54	FALSE
NR2F1_MA0017.3	NR2F1	MA0017.3	C_NR2F1	42	0.77186	6	0.65835	4	-0.51228	5.79373E-53	FALSE
NR2F1_MA1537.2	NR2F1	MA1537.2	C_Nr2f6	34	0.82931	6	0.71029	5	-0.43375	1.98862E-38	FALSE
NR2F2_MA1111.2	NR2F2	MA1111.2	C_Nr1h3	18	0.74316	2	0.48441	0	-0.5139	1.31468E-39	FALSE
NR3C1_MA0113.4	NR3C1	MA0113.4	C_Ar	27	0.61768	3	0.48996	0	-0.64203	1.74008E-55	FALSE
NR3C2_MA0727.2	NR3C2	MA0727.2	C_Ar	24	0.5261	2	0.46855	0	-0.69644	6.63055E-55	TRUE
NR4A1_MA1112.3	NR4A1	MA1112.3	C_NR4A1	34	0.55536	1	0.3395	0	-0.43328	2.17182E-38	FALSE
NR4A2_MA0160.3	NR4A2	MA0160.3	C_NR4A1	37	0.58177	1	0.31198	0	-0.35434	6.10982E-38	FALSE
NR4A2RXRA_MA1147.2	NR4A2::RXRA	MA1147.2	C_NR2F6	21	0.62376	0	0.17898	0	0.01697	2.06116E-01	FALSE
NR6A1_MA1541.2	NR6A1	MA1541.2	C_NR6A1	24	0.81103	3	0.32403	1	-0.16219	2.04268E-09	FALSE
NRL_MA0842.3	NRL	MA0842.3	C_Mafb	105	0.83558	6	0.15214	1	0.2456	1.88239E-43	FALSE
ONECUT1_MA0679.3	ONECUT1	MA0679.3	C_ONECUT1	13	0.70505	1	0.29646	0	-0.10978	1.03948E-03	FALSE
ONECUT3_MA0757.2	ONECUT3	MA0757.2	C_ONECUT3	12	0.48994	0	0.12128	0	-0.1432	2.19931E-04	FALSE
OSR1_MA1542.2	OSR1	MA1542.2	C_OSR1	53	0.65791	2	0.20428	0	-0.04464	2.57365E-03	FALSE
OSR2_MA1646.2	OSR2	MA1646.2	C_OSR2	69	0.69762	4	0.24118	0	-0.08544	4.00044E-09	FALSE
OTX1_MA0711.2	OTX1	MA0711.2	C_PITX3	70	0.89965	3	0.22063	2	0.3261	4.78428E-43	FALSE
OTX2_MA0712.3	OTX2	MA0712.3	C_PITX3	10	0.74248	0	0.03322	0	0.44167	6.59079E-27	FALSE
OVOL1_MA1544.2	OVOL1	MA1544.2	C_OVOL2	5	0.68968	0	0	0	0.70143	1.37818E-24	TRUE
OVOL2_MA1545.2	OVOL2	MA1545.2	C_OVOL2	4	0.65485	0	0	0	0.63412	8.58646E-17	TRUE
PATZ1_MA1961.2	PATZ1	MA1961.2	C_PATZ1	82	0.74165	7	0.73778	10	-0.70933	2.63238E-81	TRUE
PAX2_MA0067.3	PAX2	MA0067.3	C_PAX1	30	0.72467	2	0.33478	0	-0.23123	9.02599E-23	FALSE
PAX3_MA1546.2	PAX3	MA1546.2	C_PAX3	23	0.74415	2	0.16357	0	0.22219	1.11980E-21	FALSE
PBX1_MA0070.2	PBX1	MA0070.2	C_PBX1	29	0.68326	0	0.19788	0	-0.01652	1.58888E-01	FALSE
PBX2_MA1113.3	PBX2	MA1113.3	C_MEIS2	65	0.68207	0	0.07693	0	0.2649	2.16269E-45	FALSE
PBX3_MA1114.2	PBX3	MA1114.2	C_PBX3	161	0.80513	7	0.21219	1	0.1378	4.33234E-30	FALSE
PDX1_MA0132.3	PDX1	MA0132.3	C_VAX2	72	0.72323	0	0.15259	0	0.19132	4.53877E-31	FALSE
PHOX2B_MA0681.3	PHOX2B	MA0681.3	C_PHOX2A	25	0.66324	0	0.1383	0	0.13066	5.46027E-09	FALSE
PITX3_MA0714.2	PITX3	MA0714.2	C_PITX3	70	0.89965	3	0.22063	2	0.3261	4.78428E-43	FALSE
PKNOX1_MA0782.3	PKNOX1	MA0782.3	C_PBX3	138	0.82275	8	0.24234	2	0.12007	6.69611E-25	FALSE
PLAGL2_MA1548.2	PLAGL2	MA1548.2	C_PLAGL2	27	0.35254	1	0.62451	1	-1.01993	9.49474E-74	TRUE
POU1F1_MA0784.3	POU1F1	MA0784.3	C_POU3F2	45	0.7983	1	0.13637	1	0.43452	3.00956E-43	FALSE
POU2F1_MA0785.2	POU2F1	MA0785.2	C_POU3F2	33	0.77158	0	0.18399	0	0.16381	8.00071E-12	FALSE
POU2F2_MA0507.3	POU2F2	MA0507.3	C_POU3F2	46	0.78641	0	0.17176	1	0.27187	4.48348E-33	FALSE
POU2F3_MA0627.3	POU2F3	MA0627.3	C_POU3F2	42	0.78406	0	0.12538	0	0.29561	2.64057E-30	FALSE
POU3F1_MA0786.2	POU3F1	MA0786.2	C_POU3F2	35	0.74148	0	0.22586	1	0.09024	7.17652E-08	FALSE
POU4F1_MA0790.2	POU4F1	MA0790.2	C_POU4F1	30	0.67832	0	0.01961	0	0.46962	2.82804E-42	FALSE
POU4F2_MA0683.2	POU4F2	MA0683.2	C_POU4F2	46	0.67872	0	0.04406	0	0.39792	1.01202E-46	FALSE
POU4F3_MA0791.2	POU4F3	MA0791.2	C_POU4F1	31	0.71536	0	0	0	0.70202	1.23035E-59	TRUE
POU5F1_MA1115.2	POU5F1	MA1115.2	C_POU5F1	43	0.68264	0	0.16906	0	0.06191	3.48454E-04	FALSE
POU6F1_MA0628.2	POU6F1	MA0628.2	C_VAX2	72	0.72323	0	0.15259	0	0.19132	4.53877E-31	FALSE
POU6F1_MA1549.2	POU6F1	MA1549.2	C_POU6F2	50	0.7012	2	0.08189	0	0.26984	2.33461E-35	FALSE
POU6F2_MA0793.2	POU6F2	MA0793.2	C_POU6F2	62	0.75555	2	0.11579	0	0.27452	2.32595E-42	FALSE
PPARARXRA_MA1148.2	PPARA::RXRA	MA1148.2	C_PPARA::RXRA	47	0.71185	1	0.19737	0	0.00949	3.09504E-01	FALSE
PPARD_MA1550.2	PPARD	MA1550.2	C_Nr2f6	33	0.56403	0	0.27055	0	-0.27024	1.14662E-24	FALSE
PPARG_MA0066.2	PPARG	MA0066.2	C_PPARG	32	0.69842	1	0.20283	0	-0.03012	2.31087E-02	FALSE
PRDM1_MA0508.4	PRDM1	MA0508.4	C_PRDM1	41	0.62854	2	0.28372	0	-0.24329	7.38420E-28	FALSE
PRDM9_MA1723.2	PRDM9	MA1723.2	C_PRDM9	88	0.58624	4	0.59536	7	-0.64644	5.65825E-79	FALSE
PRRX1_MA0716.2	PRRX1	MA0716.2	C_GBX1	107	0.75138	5	0.12039	0	0.27432	4.21807E-55	FALSE
PRRX2_MA0075.4	PRRX2	MA0075.4	C_VAX2	34	0.73452	0	0.1341	0	0.23469	7.05374E-20	FALSE
RARARXRG_MA1149.2	RARA::RXRG	MA1149.2	C_RARA::RXRG	49	0.68856	2	0.23865	1	-0.03882	2.76159E-03	FALSE
RARB_MA1552.2	RARB	MA1552.2	C_RXRG	22	0.62025	0	0.31785	0	-0.24797	4.59338E-17	FALSE
RARG_MA1553.2	RARG	MA1553.2	C_RXRG	24	0.62531	1	0.27639	0	-0.21621	4.89089E-15	FALSE
RAX_MA0718.2	RAX	MA0718.2	C_GBX1	107	0.75138	5	0.12039	0	0.27432	4.21807E-55	FALSE
RAX2_MA0717.2	RAX2	MA0717.2	C_GBX1	107	0.75138	5	0.12039	0	0.27432	4.21807E-55	FALSE
RBPJ_MA1116.2	RBPJ	MA1116.2	C_RBPJ	125	0.78981	5	0.46247	1	-0.09487	4.30024E-18	FALSE
RELB_MA1117.2	RELB	MA1117.2	C_RELB	15	0.66405	0	0.28187	1	-0.17017	5.56023E-09	FALSE
REST_MA0138.3	REST	MA0138.3	C_REST	50	0.60405	4	0.49027	3	-0.51389	8.88636E-64	FALSE
RFX2_MA0600.3	RFX2	MA0600.3	C_RFX1	28	0.94091	2	0.33427	2	0.1161	3.83549E-10	FALSE
RFX4_MA0799.3	RFX4	MA0799.3	C_RFX4	17	0.76114	1	0.29112	1	-0.05074	6.40166E-04	FALSE
RFX5_MA0510.3	RFX5	MA0510.3	C_RFX1	32	0.89623	3	0.40231	3	-0.07251	3.15529E-05	FALSE
RFX7_MA1554.2	RFX7	MA1554.2	C_RFX7	33	0.72345	2	0.25082	0	-0.04391	1.29843E-02	FALSE
RHOXF1_MA0719.2	RHOXF1	MA0719.2	C_RHOXF1	65	0.76415	3	0.41486	2	-0.24439	1.39551E-40	FALSE
RORA_MA0072.2	RORA	MA0072.2	C_RORA	26	0.5934	0	0.16768	0	-0.05159	2.66480E-02	FALSE
RORB_MA1150.2	RORB	MA1150.2	C_RORA	28	0.52153	0	0.32605	0	-0.35308	1.99693E-29	FALSE
RORC_MA1151.2	RORC	MA1151.2	C_RORA	22	0.47029	0	0.37088	0	-0.48205	7.14824E-38	FALSE
RREB1_MA0073.2	RREB1	MA0073.2	C_RREB1	126	0.73426	11	0.49966	9	-0.40004	2.84508E-69	FALSE
RUNX3_MA0684.3	RUNX3	MA0684.3	C_Runx1	83	0.71462	1	0.14011	0	0.19111	2.73165E-35	FALSE
SATB1_MA1963.2	SATB1	MA1963.2	C_Hoxa13	32	0.74075	1	0.22913	1	0.0755	5.91763E-03	FALSE
SCRT1_MA0743.3	SCRT1	MA0743.3	C_SCRT1	54	0.66048	2	0.2012	0	-0.03639	4.52067E-02	FALSE
SCRT2_MA0744.3	SCRT2	MA0744.3	C_SCRT1	55	0.67602	1	0.16226	0	0.0576	5.92700E-03	FALSE
SHOX_MA0630.2	SHOX	MA0630.2	C_GBX1	107	0.75138	5	0.12039	0	0.27432	4.21807E-55	FALSE
SIX1_MA1118.2	SIX1	MA1118.2	C_SIX1	47	1.08969	4	0.89789	2	0.01464	1.69260E-01	FALSE
SIX2_MA1119.2	SIX2	MA1119.2	C_SIX2	62	0.75186	6	0.30588	1	-0.06912	9.12570E-09	FALSE
SMAD2_MA1964.2	SMAD2	MA1964.2	C_SMAD2	112	0.70891	6	0.41349	4	-0.24152	8.49673E-49	FALSE
SNAI1_MA1558.2	SNAI1	MA1558.2	C_TCF3	78	0.68638	0	0.21065	1	0.00265	8.05425E-01	FALSE
SNAI2_MA0745.3	SNAI2	MA0745.3	C_TCF3	82	0.63635	0	0.18472	1	-0.00567	7.69002E-01	FALSE
SNAI3_MA1559.2	SNAI3	MA1559.2	C_TCF3	73	0.66705	0	0.20146	1	-0.01388	8.84678E-01	FALSE
SOHLH2_MA1560.2	SOHLH2	MA1560.2	C_HEY1	16	0.56586	0	0.32754	0	-0.3624	1.14202E-22	FALSE
SOX10_MA0442.3	SOX10	MA0442.3	C_SOX4	208	0.81101	8	0.38531	3	0.03844	2.74339E-08	FALSE
SOX12_MA1561.2	SOX12	MA1561.2	C_SOX12	26	0.85402	1	0.16857	0	0.33389	1.08979E-31	FALSE
SOX13_MA1120.2	SOX13	MA1120.2	C_Sox3	23	0.80559	0	0.16068	1	0.26257	8.57159E-26	FALSE
SOX14_MA1562.2	SOX14	MA1562.2	C_SOX14	40	0.78156	1	0.17805	0	0.18428	1.59328E-19	FALSE
SOX15_MA1152.2	SOX15	MA1152.2	C_Sox3	23	0.80559	0	0.16068	1	0.26257	8.57159E-26	FALSE
SOX4_MA0867.3	SOX4	MA0867.3	C_SOX4	61	0.72909	3	0.18915	0	0.04243	9.07565E-07	FALSE
SOX8_MA0868.3	SOX8	MA0868.3	C_Sox5	79	0.71172	2	0.13264	0	0.16161	5.96537E-26	FALSE
SOX9_MA0077.2	SOX9	MA0077.2	C_SOX9	24	0.74435	0	0.1459	0	0.19915	5.05336E-19	FALSE
SP3_MA0746.3	SP3	MA0746.3	C_KLF16	84	0.73327	5	0.55578	11	-0.41046	1.17564E-56	FALSE
SP5_MA1965.2	SP5	MA1965.2	C_SP5	124	0.63612	9	0.49468	5	-0.51927	4.20010E-75	FALSE
SP8_MA0747.2	SP8	MA0747.2	C_KLF16	93	0.61251	5	0.59974	10	-0.61833	8.05434E-82	TRUE
SP9_MA1564.2	SP9	MA1564.2	C_KLF16	73	0.6282	6	0.73178	9	-0.79339	9.20967E-87	TRUE
SPIB_MA0081.3	SPIB	MA0081.3	C_SPIB	91	0.76955	4	0.27993	4	-0.01192	4.35586E-01	FALSE
SPIC_MA0687.2	SPIC	MA0687.2	C_SPIC	49	0.70275	1	0.14673	1	0.15303	6.73039E-21	FALSE
SREBF1_MA0829.3	SREBF1	MA0829.3	C_SREBF1	48	0.78368	2	0.15932	0	0.20762	2.72105E-25	FALSE
SRY_MA0084.2	SRY	MA0084.2	C_SRY	46	0.75374	3	0.19933	1	0.10044	2.26700E-09	FALSE
STAT1_MA0137.4	STAT1	MA0137.4	C_Stat4	65	0.95103	4	0.58672	1	0.12517	7.36449E-22	FALSE
STAT1STAT2_MA0517.2	STAT1::STAT2	MA0517.2	C_STAT1::STAT2	75	0.60895	0	0.16717	1	6e-05	2.21173E-01	FALSE
STAT3_MA0144.3	STAT3	MA0144.3	C_Stat4	84	0.90525	7	0.53727	1	0.04806	3.63743E-09	FALSE
TAL1TCF3_MA0091.2	TAL1::TCF3	MA0091.2	C_TAL1::TCF3	80	0.65542	1	0.18213	1	0.00824	3.49818E-01	FALSE
TBR1_MA0802.2	TBR1	MA0802.2	C_Tbx6	50	0.75652	3	0.19047	1	0.12622	5.67487E-13	FALSE
TBX18_MA1565.2	TBX18	MA1565.2	C_Tbx6	59	0.71068	3	0.24912	2	-0.04096	3.39919E-05	FALSE
TBX19_MA0804.2	TBX19	MA0804.2	C_TBX19	25	0.7556	2	0.35392	2	-0.11831	1.97204E-09	FALSE
TBX2_MA0688.2	TBX2	MA0688.2	C_Tbx6	54	0.76801	4	0.20341	2	0.11404	1.02905E-15	FALSE
TCF12_MA1648.2	TCF12	MA1648.2	C_TCF3	53	0.71091	0	0.23237	1	-0.01706	2.94078E-01	FALSE
TCF21_MA1568.2	TCF21	MA1568.2	C_TAL1::TCF3	26	0.65951	1	0.3221	1	-0.22147	1.42525E-18	FALSE
TCF4_MA0830.3	TCF4	MA0830.3	C_TCF3	82	0.63515	1	0.25837	0	-0.16747	2.18957E-26	FALSE
TCF7_MA0769.3	TCF7	MA0769.3	C_Lef1	89	0.73136	3	0.1385	0	0.18233	3.33708E-34	FALSE
TCF7L2_MA0523.2	TCF7L2	MA0523.2	C_Hnf1A	75	0.77846	5	0.07883	0	0.40484	1.11667E-51	FALSE
TCFL5_MA0632.3	TCFL5	MA0632.3	C_TCFL5	12	0.57237	1	0.74358	1	-1.01543	2.78066E-51	TRUE
TEAD1_MA0090.4	TEAD1	MA0090.4	C_TEAD1	88	0.72779	4	0.22171	1	0.05265	2.41504E-03	FALSE
TEAD2_MA1121.2	TEAD2	MA1121.2	C_TEAD1	89	0.7703	5	0.18745	0	0.14756	9.93189E-28	FALSE
TEAD4_MA0809.3	TEAD4	MA0809.3	C_TEAD1	77	0.77531	5	0.18329	0	0.16167	2.36609E-27	FALSE
TFAP2A_MA0810.2	TFAP2A	MA0810.2	C_TFAP2A	78	0.83137	6	0.45346	4	-0.1651	2.06531E-26	FALSE
TFAP2A_MA0003.5	TFAP2A	MA0003.5	C_TFAP2A	104	0.73114	2	0.16456	2	0.14391	1.43102E-23	FALSE
TFAP2B_MA0811.2	TFAP2B	MA0811.2	C_TFAP2A	78	0.72841	6	0.36209	3	-0.20178	1.74841E-32	FALSE
TFAP2B_MA0812.2	TFAP2B	MA0812.2	C_TFAP2A	58	0.71119	2	0.2105	1	0.02468	4.25838E-02	FALSE
TFAP2C_MA0524.3	TFAP2C	MA0524.3	C_TFAP2A	71	0.74346	5	0.3389	3	-0.13259	3.91073E-19	FALSE
TFAP2C_MA0814.3	TFAP2C	MA0814.3	C_TFAP2A	85	0.76785	1	0.14787	2	0.24421	7.19757E-41	FALSE
TFAP2E_MA1569.2	TFAP2E	MA1569.2	C_TFAP2A	52	0.72865	2	0.23511	2	0.05008	3.47855E-05	FALSE
TFAP4ETV1_MA1966.2	TFAP4::ETV1	MA1966.2	C_TFAP4::FLI1	51	0.81192	3	0.31054	2	-0.0115	6.57989E-01	FALSE
TFAP4FLI1_MA1967.2	TFAP4::FLI1	MA1967.2	C_TFAP4::FLI1	104	0.77956	6	0.30076	3	-0.05192	4.78101E-08	FALSE
TFCP2_MA1968.2	TFCP2	MA1968.2	C_TFCP2	15	0.76071	0	0.13022	0	0.13741	3.49276E-09	FALSE
TFDP1_MA1122.2	TFDP1	MA1122.2	C_E2F6	13	0.60289	2	0.6929	1	-0.7918	5.88128E-50	TRUE
TFEB_MA0692.2	TFEB	MA0692.2	C_TFEB	45	0.83533	2	0.23317	2	0.12083	2.15230E-09	FALSE
TFEC_MA0871.3	TFEC	MA0871.3	C_TFEB	34	0.80446	2	0.28033	2	-0.01813	3.96625E-01	FALSE
THAP1_MA0597.3	THAP1	MA0597.3	C_THAP1	72	0.69734	7	0.30831	1	-0.18616	3.58253E-32	FALSE
THRA_MA1969.2	THRA	MA1969.2	C_THRA	48	0.55549	0	0.36037	0	-0.39208	3.53594E-49	FALSE
THRB_MA1574.2	THRB	MA1574.2	C_Nr2f6	38	0.69208	3	0.28916	0	-0.21832	2.90509E-28	FALSE
THRB_MA1575.2	THRB	MA1575.2	C_THRB	12	0.7493	2	0.93035	2	-0.70697	1.20694E-37	TRUE
THRB_MA1576.2	THRB	MA1576.2	C_THRB	52	0.67801	2	0.37815	1	-0.27299	6.50184E-32	FALSE
TLX2_MA1577.2	TLX2	MA1577.2	C_GBX1	107	0.75138	5	0.12039	0	0.27432	4.21807E-55	FALSE
TP73_MA0861.2	TP73	MA0861.2	C_TP73	65	0.87049	6	0.39997	1	-0.07333	8.05642E-09	FALSE
TRPS1_MA1970.2	TRPS1	MA1970.2	C_GATA2	24	0.70327	1	0.18491	0	0.09395	4.48936E-08	FALSE
TWIST1_MA1123.3	TWIST1	MA1123.3	C_ZBTB18	109	0.68696	3	0.35722	3	-0.13481	4.52175E-30	FALSE
UNCX_MA0721.2	UNCX	MA0721.2	C_GBX1	107	0.75138	5	0.12039	0	0.27432	4.21807E-55	FALSE
USF1_MA0093.4	USF1	MA0093.4	C_BHLHE41	71	0.79557	4	0.20844	1	0.08944	1.77180E-12	FALSE
USF2_MA0526.5	USF2	MA0526.5	C_BHLHE41	26	0.5857	0	0.25359	0	-0.20683	5.88255E-17	FALSE
VAX1_MA0722.2	VAX1	MA0722.2	C_VAX2	51	0.702	0	0.14954	0	0.16147	7.97363E-24	FALSE
VAX2_MA0723.3	VAX2	MA0723.3	C_VAX2	72	0.72323	0	0.15259	0	0.19132	4.53877E-31	FALSE
VEZF1_MA1578.2	VEZF1	MA1578.2	C_VEZF1	52	0.52367	3	0.59467	4	-0.74588	1.87454E-71	TRUE
VSX1_MA0725.2	VSX1	MA0725.2	C_VAX2	34	0.73452	0	0.1341	0	0.23469	7.05374E-20	FALSE
VSX2_MA0726.2	VSX2	MA0726.2	C_VAX2	34	0.73452	0	0.1341	0	0.23469	7.05374E-20	FALSE
XBP1_MA0844.2	XBP1	MA0844.2	C_CREB3	26	0.78954	2	0.16614	0	0.16694	3.82173E-14	FALSE
YY2_MA0748.3	YY2	MA0748.3	C_YY2	20	0.54769	0	0.39108	0	-0.48293	2.71315E-40	FALSE
ZBED1_MA0749.2	ZBED1	MA0749.2	C_ZBED1	7	0.88198	0	0	0	0.85803	1.89753E-43	TRUE
ZBED2_MA1971.2	ZBED2	MA1971.2	C_ZBED2	7	0.84761	2	0.76651	1	-0.58564	2.98380E-25	FALSE
ZBTB12_MA1649.2	ZBTB12	MA1649.2	C_ZBTB12	26	0.72606	2	0.31145	0	-0.17301	3.17764E-13	FALSE
ZBTB14_MA1650.2	ZBTB14	MA1650.2	C_ZBTB14	21	0.70251	4	0.77773	1	-0.92783	1.56257E-58	TRUE
ZBTB18_MA0698.2	ZBTB18	MA0698.2	C_ZBTB18	103	0.77365	4	0.31674	3	0.06316	2.68809E-07	FALSE
ZBTB26_MA1579.2	ZBTB26	MA1579.2	C_ZBTB26	58	0.65201	3	0.34209	1	-0.28191	2.28602E-40	FALSE
ZBTB33_MA0527.2	ZBTB33	MA0527.2	C_ZBTB33	7	0.57739	1	0.92642	1	-1.28663	9.42364E-55	TRUE
ZBTB6_MA1581.2	ZBTB6	MA1581.2	C_ZBTB6	62	0.69577	4	0.35427	1	-0.24897	1.01622E-39	FALSE
ZBTB7A_MA0750.3	ZBTB7A	MA0750.3	C_Erg	40	0.95546	5	0.30552	1	0.07615	1.92902E-04	FALSE
ZBTB7B_MA0694.2	ZBTB7B	MA0694.2	C_ZBTB7B	40	0.50317	2	0.53012	2	-0.73642	1.13203E-73	TRUE
ZBTB7C_MA0695.2	ZBTB7C	MA0695.2	C_ZBTB7B	38	0.74958	3	0.68357	3	-0.598	9.11966E-63	FALSE
ZEB1_MA0103.4	ZEB1	MA0103.4	C_TCF3	149	0.6452	1	0.21497	1	-0.05005	3.07173E-08	FALSE
ZFP42_MA1651.2	ZFP42	MA1651.2	C_ZFP42	48	0.73849	2	0.30715	2	-0.09762	2.99932E-11	FALSE
ZFP57_MA1583.2	ZFP57	MA1583.2	C_ZFP57	18	0.56455	0	0.38183	0	-0.41461	1.59452E-32	FALSE
ZIC4_MA0751.2	ZIC4	MA0751.2	C_ZIC5	46	0.55845	2	0.35934	0	-0.45028	7.71781E-52	FALSE
ZIC5_MA1584.2	ZIC5	MA1584.2	C_ZIC5	46	0.62279	1	0.3114	0	-0.29907	8.30852E-37	FALSE
ZIM3_MA1709.2	ZIM3	MA1709.2	C_ZIM3	72	0.69368	1	0.19209	2	0.06323	8.55434E-07	FALSE
ZKSCAN1_MA1585.2	ZKSCAN1	MA1585.2	C_ZKSCAN1	22	0.73001	0	0.21494	0	0.09206	9.52329E-07	FALSE
ZKSCAN3_MA1973.2	ZKSCAN3	MA1973.2	C_ZKSCAN3	26	0.63406	1	0.28389	0	-0.2471	2.26994E-21	FALSE
ZKSCAN5_MA1652.2	ZKSCAN5	MA1652.2	C_ZKSCAN5	107	0.84687	6	0.33852	3	-0.00578	2.07074E-01	FALSE
ZNF140_MA1589.2	ZNF140	MA1589.2	C_ZNF140	51	0.63721	2	0.31587	0	-0.26402	1.69953E-37	FALSE
ZNF148_MA1653.2	ZNF148	MA1653.2	C_PATZ1	88	0.65532	7	0.66355	8	-0.75013	4.60336E-85	TRUE
ZNF16_MA1654.2	ZNF16	MA1654.2	C_ZNF16	70	0.70318	7	0.31563	1	-0.22003	1.33373E-30	FALSE
ZNF189_MA1725.2	ZNF189	MA1725.2	C_ZNF189	58	0.67752	3	0.30412	0	-0.18984	3.43450E-27	FALSE
ZNF211_MA1974.2	ZNF211	MA1974.2	C_ZNF211	18	0.83279	3	0.276	0	-0.05236	4.68261E-03	FALSE
ZNF214_MA1975.2	ZNF214	MA1975.2	C_ZNF214	31	0.70388	1	0.10514	0	0.19667	1.14556E-17	FALSE
ZNF257_MA1710.2	ZNF257	MA1710.2	C_ZNF257	69	0.6608	3	0.32952	2	-0.2101	4.19859E-30	FALSE
ZNF263_MA0528.3	ZNF263	MA0528.3	C_SP5	67	0.66751	5	0.44092	2	-0.41543	2.10874E-57	FALSE
ZNF274_MA1592.2	ZNF274	MA1592.2	C_ZNF274	32	0.6471	1	0.12162	0	0.09379	3.54532E-04	FALSE
ZNF281_MA1630.3	ZNF281	MA1630.3	C_ZNF281	88	0.67242	8	0.72252	10	-0.78093	1.01267E-86	TRUE
ZNF282_MA1154.2	ZNF282	MA1154.2	C_ZNF282	27	1.20783	3	1.38851	1	-0.26022	1.48708E-25	FALSE
ZNF317_MA1593.2	ZNF317	MA1593.2	C_ZNF317	135	0.79179	8	0.26882	4	0.04885	1.36238E-07	FALSE
ZNF320_MA1976.2	ZNF320	MA1976.2	C_ZNF320	67	0.5361	2	0.56867	5	-0.69859	2.87635E-78	TRUE
ZNF324_MA1977.2	ZNF324	MA1977.2	C_ZNF324	40	0.64929	1	0.27821	0	-0.18168	6.72853E-25	FALSE
ZNF331_MA1726.2	ZNF331	MA1726.2	C_ZNF331	85	0.69446	4	0.37603	1	-0.28694	2.28106E-47	FALSE
ZNF341_MA1655.2	ZNF341	MA1655.2	C_ZNF341	60	0.75306	7	0.33411	2	-0.12847	1.73966E-15	FALSE
ZNF343_MA1711.2	ZNF343	MA1711.2	C_ZNF343	46	1.16411	4	0.41043	2	-0.30446	2.00819E-37	FALSE
ZNF354A_MA1978.2	ZNF354A	MA1978.2	C_ZNF354A	37	0.68438	1	0.17018	1	0.09855	7.23597E-08	FALSE
ZNF384_MA1125.2	ZNF384	MA1125.2	C_ZNF384	52	0.58937	2	0.175	0	-0.08619	4.78356E-06	FALSE
ZNF410_MA0752.2	ZNF410	MA0752.2	C_ZNF410	22	0.68292	1	0.25847	0	-0.13717	1.30429E-06	FALSE
ZNF416_MA1979.2	ZNF416	MA1979.2	C_ZNF416	52	0.65191	4	0.34715	1	-0.27127	1.07070E-31	FALSE
ZNF417_MA1727.2	ZNF417	MA1727.2	C_ZNF417	32	0.51455	2	0.52423	1	-0.75542	2.75805E-60	TRUE
ZNF449_MA1656.2	ZNF449	MA1656.2	C_ZNF449	52	0.67641	3	0.36471	1	-0.34397	3.17118E-40	FALSE
ZNF454_MA1712.2	ZNF454	MA1712.2	C_ZNF454	51	0.54619	4	0.62231	2	-0.78975	2.60869E-81	TRUE
ZNF530_MA1981.2	ZNF530	MA1981.2	C_ZNF530	62	0.68077	1	0.43197	3	-0.3182	1.06418E-48	FALSE
ZNF549_MA1728.2	ZNF549	MA1728.2	C_ZNF549	83	0.61692	3	0.38575	1	-0.39058	3.85804E-60	FALSE
ZNF574_MA1982.2	ZNF574	MA1982.2	C_ZNF574	39	0.50385	2	0.52362	2	-0.6948	6.34301E-67	TRUE
ZNF582_MA1983.2	ZNF582	MA1983.2	C_ZNF582	59	0.75708	5	0.3514	2	-0.20418	8.57324E-32	FALSE
ZNF610_MA1713.2	ZNF610	MA1713.2	C_ZNF610	38	0.7559	3	0.40792	1	-0.25303	1.63692E-32	FALSE
ZNF652_MA1657.2	ZNF652	MA1657.2	C_ZNF652	25	0.83332	3	0.2345	1	0.16894	3.50850E-13	FALSE
ZNF667_MA1984.2	ZNF667	MA1984.2	C_ZNF667	45	0.71975	2	0.22544	0	-0.01568	3.00327E-01	FALSE
ZNF675_MA1714.2	ZNF675	MA1714.2	C_ZNF675	49	0.78466	3	0.27381	3	0.0742	8.87793E-08	FALSE
ZNF680_MA1729.2	ZNF680	MA1729.2	C_ZNF680	47	0.61009	2	0.29161	1	-0.21954	1.71030E-27	FALSE
ZNF682_MA1599.2	ZNF682	MA1599.2	C_ZNF682	42	0.64239	1	0.35865	1	-0.2839	2.30172E-32	FALSE
ZNF684_MA1600.2	ZNF684	MA1600.2	C_ZNF684	62	1.15378	4	0.37619	3	-0.0952	1.63237E-13	FALSE
ZNF692_MA1986.2	ZNF692	MA1986.2	C_ZNF692	41	0.51811	0	0.34651	0	-0.39218	2.77978E-44	FALSE
ZNF701_MA1987.2	ZNF701	MA1987.2	C_ZNF701	84	0.65722	6	0.60759	7	-0.60903	1.46482E-73	FALSE
ZNF708_MA1730.2	ZNF708	MA1730.2	C_ZNF708	57	0.76452	4	0.42525	2	-0.26746	2.28117E-36	FALSE
ZNF740_MA0753.3	ZNF740	MA0753.3	C_ZNF740	69	0.65562	4	0.64894	6	-0.64943	1.78554E-73	FALSE
ZNF76_MA1716.2	ZNF76	MA1716.2	C_ZNF76	52	1.00309	7	0.99442	4	-0.33951	9.74520E-40	FALSE
ZNF768_MA1731.2	ZNF768	MA1731.2	C_ZNF768	78	0.58644	2	0.42532	3	-0.42139	3.08110E-59	FALSE
ZNF784_MA1717.2	ZNF784	MA1717.2	C_ZNF784	9	0.64497	0	0.1209	0	0.15268	4.57291E-03	FALSE
ZNF816_MA1719.2	ZNF816	MA1719.2	C_ZNF816	48	0.54285	2	0.55999	3	-0.65503	2.50671E-69	TRUE
ZNF85_MA1720.2	ZNF85	MA1720.2	C_ZNF85	44	0.69875	2	0.24904	0	-0.05646	5.91971E-03	FALSE
ZNF93_MA1721.2	ZNF93	MA1721.2	C_ZNF93	67	0.76973	5	0.39392	3	-0.22876	7.94733E-36	FALSE
ZSCAN29_MA1602.2	ZSCAN29	MA1602.2	C_ZSCAN29	23	0.92023	2	0.18897	0	0.33068	2.77525E-32	FALSE
ZSCAN31_MA1722.2	ZSCAN31	MA1722.2	C_ZSCAN31	47	0.74933	5	0.32646	2	-0.12293	5.00420E-13	FALSE
Spz1_MA0111.1	Spz1	MA0111.1	C_Spz1	36	0.7926	4	0.33794	1	-0.18685	5.59764E-19	FALSE
Sox7_MA2095.1	Sox7	MA2095.1	C_Sox7	41	0.73057	1	0.12036	0	0.20758	4.60147E-24	FALSE
Ebf4_MA2122.1	Ebf4	MA2122.1	C_EBF3	44	0.59415	1	0.338	2	-0.29703	5.25879E-33	FALSE
Hand1_MA2123.1	Hand1	MA2123.1	C_Hand1	63	0.74705	3	0.45452	1	-0.30961	1.49742E-40	FALSE
Hmga1_MA2124.1	Hmga1	MA2124.1	C_Hmga1	37	0.67237	1	0.17923	0	0.05554	1.38142E-03	FALSE
Zfp809_MA2125.1	Zfp809	MA2125.1	C_Zfp809	92	0.66856	4	0.48716	4	-0.42225	1.49314E-66	FALSE
Zfp961_MA2126.1	Zfp961	MA2126.1	C_Zfp961	21	0.88764	2	0.98104	2	-0.79573	2.32669E-52	TRUE
Nr1h3_MA2337.1	Nr1h3	MA2337.1	C_Nr1h3	88	0.72288	8	0.46819	5	-0.29351	2.26828E-48	FALSE
Ppara_MA2338.1	Ppara	MA2338.1	C_Nr1h3	18	0.74316	2	0.48441	0	-0.5139	1.31468E-39	FALSE
Nanog_MA2339.1	Nanog	MA2339.1	C_Nanog	13	0.76184	0	0.11988	0	0.26849	2.74521E-18	FALSE
Zbtb2_MA2340.1	Zbtb2	MA2340.1	C_FEV	38	0.88204	4	0.32667	1	0.01909	7.60481E-01	FALSE
AhrArnt_MA0006.2	Ahr::Arnt	MA0006.2	C_Ahr::Arnt	188	0.68487	16	0.52315	13	-0.47926	4.57433E-82	TRUE
Alx1_MA0854.2	Alx1	MA0854.2	C_VAX2	16	0.63016	0	0.09674	0	0.14162	5.64881E-07	FALSE
Alx4_MA0853.2	Alx4	MA0853.2	C_Arx	19	0.70047	1	0.08481	0	0.23101	1.92486E-19	FALSE
Ar_MA0007.4	Ar	MA0007.4	C_Ar	30	0.46966	1	0.44568	0	-0.68761	3.29753E-59	TRUE
Arid3b_MA0601.2	Arid3b	MA0601.2	C_Arid3b	21	0.63368	0	0.08187	0	0.26783	3.74456E-19	FALSE
Arid5a_MA0602.2	Arid5a	MA0602.2	C_Arid5a	10	0.4019	0	0.36231	0	-0.61256	1.12638E-34	FALSE
Arntl_MA0603.2	Arntl	MA0603.2	C_HEY1	22	0.53594	0	0.24709	0	-0.33634	1.43984E-25	FALSE
Arx_MA0874.2	Arx	MA0874.2	C_Arx	18	0.60781	0	0.08806	0	0.1509	3.83300E-07	FALSE
Atf3_MA1988.2	Atf3	MA1988.2	C_BACH1	626	0.91016	42	0.05596	0	0.75322	1.66373E-134	TRUE
Atoh1_MA0461.3	Atoh1	MA0461.3	C_OLIG1	27	0.66219	0	0.37861	2	-0.24334	8.12260E-24	FALSE
Atoh1_MA1467.3	Atoh1	MA1467.3	C_NEUROD1	51	0.61588	2	0.32202	0	-0.3015	2.41360E-42	FALSE
Bach1Mafk_MA0591.2	Bach1::Mafk	MA0591.2	C_MAFG::NFE2L1	302	0.89502	22	0.08325	1	0.60131	4.41758E-103	TRUE
Jun_MA0489.3	Jun	MA0489.3	C_BACH1	624	0.91062	41	0.05612	0	0.75317	1.28859E-126	TRUE
Bcl11B_MA1989.2	Bcl11B	MA1989.2	C_Runx1	139	0.83138	9	0.11308	0	0.39289	1.58422E-65	FALSE
Bhlha15_MA1472.3	Bhlha15	MA1472.3	C_Ascl2	86	0.77113	4	0.31243	3	-0.06424	2.93774E-04	FALSE
Creb5_MA0840.2	Creb5	MA0840.2	C_FOSL2::JUN	60	0.84061	6	0.14278	0	0.3081	1.09099E-41	FALSE
Crx_MA0467.3	Crx	MA0467.3	C_PITX3	70	0.89965	3	0.22063	2	0.3261	4.78428E-43	FALSE
Hoxa13_MA0650.4	Hoxa13	MA0650.4	C_Hoxa13	42	0.6477	0	0.19039	1	0.04104	1.28785E-01	FALSE
Dlx2_MA0885.3	Dlx2	MA0885.3	C_GBX1	24	0.70239	0	0.06558	0	0.36839	2.03362E-35	FALSE
Dlx3_MA0880.2	Dlx3	MA0880.2	C_GBX1	107	0.75138	5	0.12039	0	0.27432	4.21807E-55	FALSE
Dlx4_MA0881.2	Dlx4	MA0881.2	C_GBX1	107	0.75138	5	0.12039	0	0.27432	4.21807E-55	FALSE
Dlx5_MA1476.3	Dlx5	MA1476.3	C_GBX1	24	0.70239	0	0.06558	0	0.36839	2.03362E-35	FALSE
Dmbx1_MA0883.2	Dmbx1	MA0883.2	C_Dmbx1	21	1.11522	2	0.51342	2	0.27389	1.14471E-19	FALSE
Dmrt1_MA1603.2	Dmrt1	MA1603.2	C_Dmrt1	45	0.72519	2	0.19888	1	0.09597	1.07458E-06	FALSE
Dux_MA0611.3	Dux	MA0611.3	C_Dux	43	0.73315	2	0.12261	0	0.24349	5.27506E-31	FALSE
Ebf2_MA1604.2	Ebf2	MA1604.2	C_EBF3	36	0.45616	1	0.40147	1	-0.62286	6.25325E-60	FALSE
Elf5_MA0136.4	Elf5	MA0136.4	C_IKZF2	75	0.86503	7	0.18903	1	0.2039	2.29930E-26	FALSE
Foxo1_MA0480.3	Foxo1	MA0480.3	C_FOXN3	40	0.82414	4	0.4786	1	-0.31802	7.55240E-42	FALSE
Erg_MA0474.4	Erg	MA0474.4	C_Erg	116	0.87775	11	0.23219	3	0.18046	2.69377E-36	FALSE
Esrrg_MA0643.2	Esrrg	MA0643.2	C_Esrrg	27	0.72374	2	0.41071	0	-0.36916	7.33946E-36	FALSE
Foxf1_MA1606.2	Foxf1	MA1606.2	C_FOXN3	40	0.82414	4	0.4786	1	-0.31802	7.55240E-42	FALSE
Foxj3_MA0851.2	Foxj3	MA0851.2	C_FOXN3	41	0.73335	3	0.35573	1	-0.2417	1.17389E-27	FALSE
Foxl2_MA1607.2	Foxl2	MA1607.2	C_FOXN3	57	0.75272	3	0.36901	2	-0.19605	2.55877E-26	FALSE
Foxo3_MA0157.4	Foxo3	MA0157.4	C_FOXN3	40	0.82414	4	0.4786	1	-0.31802	7.55240E-42	FALSE
Gata3_MA0037.5	Gata3	MA0037.5	C_GATA2	20	0.74893	1	0.18537	0	0.17127	7.81956E-13	FALSE
Gfi1B_MA0483.2	Gfi1B	MA0483.2	C_Gfi1B	88	0.77096	7	0.17526	0	0.14486	1.55161E-19	FALSE
Gli1_MA1990.2	Gli1	MA1990.2	C_Gli2	50	0.53883	2	0.37801	2	-0.44965	1.35993E-58	FALSE
Gli2_MA0734.4	Gli2	MA0734.4	C_Gli2	38	0.54279	2	0.52837	2	-0.64826	6.29397E-66	FALSE
Gmeb1_MA0615.2	Gmeb1	MA0615.2	C_Gmeb1	15	0.98835	4	0.68137	2	-0.21494	6.65204E-13	FALSE
Hand1Tcf3_MA0092.2	Hand1::Tcf3	MA0092.2	C_Hand1::Tcf3	68	0.78534	4	0.30703	1	-0.00059	7.61916E-03	FALSE
Hic1_MA0739.2	Hic1	MA0739.2	C_Hic1	69	0.74676	5	0.52306	4	-0.40774	2.04150E-54	FALSE
Hmx1_MA0896.2	Hmx1	MA0896.2	C_Hmx1	24	0.87026	2	0.0998	0	0.48542	1.11540E-44	FALSE
Hmx2_MA0897.2	Hmx2	MA0897.2	C_Hmx2	25	0.75987	2	0.11574	0	0.24863	3.48814E-22	FALSE
Hmx3_MA0898.2	Hmx3	MA0898.2	C_Hmx1	23	0.91326	2	0.10414	0	0.50888	1.61780E-46	FALSE
Hnf1A_MA1991.2	Hnf1A	MA1991.2	C_Hnf1A	61	0.81688	2	0.06792	0	0.52385	1.92950E-68	FALSE
Hoxa11_MA0911.2	Hoxa11	MA0911.2	C_HOXD12	22	0.6474	1	0.14376	0	0.02651	2.60349E-02	FALSE
Hoxd13_MA0909.4	Hoxd13	MA0909.4	C_Hoxd13	36	0.69196	0	0.15873	0	0.11973	7.67899E-11	FALSE
Ikzf3_MA1992.2	Ikzf3	MA1992.2	C_Erg	92	0.94097	10	0.26274	2	0.16698	3.66648E-31	FALSE
Irf1_MA0050.4	Irf1	MA0050.4	C_Irf1	87	0.66072	3	0.17235	0	0.02079	1.14374E-02	FALSE
Isl1_MA1608.2	Isl1	MA1608.2	C_Isl1	12	0.68858	0	0.20646	0	-0.0348	5.46435E-01	FALSE
Lef1_MA0768.3	Lef1	MA0768.3	C_Lef1	57	0.75433	1	0.09117	0	0.33721	3.52063E-45	FALSE
Lhx1_MA1518.3	Lhx1	MA1518.3	C_Lhx1	29	0.74758	1	0.17781	0	0.17391	4.10376E-13	FALSE
Lhx3_MA0135.2	Lhx3	MA0135.2	C_Lhx3	25	0.57396	0	0.04839	0	0.18668	3.42211E-15	FALSE
Lhx4_MA0704.2	Lhx4	MA0704.2	C_VAX2	72	0.72323	0	0.15259	0	0.19132	4.53877E-31	FALSE
Lhx8_MA0705.2	Lhx8	MA0705.2	C_VAX2	72	0.72323	0	0.15259	0	0.19132	4.53877E-31	FALSE
Mafb_MA0117.3	Mafb	MA0117.3	C_Mafb	109	0.82568	8	0.16876	0	0.19099	1.32718E-36	FALSE
Mafg_MA0659.4	Mafg	MA0659.4	C_MAFG::NFE2L1	257	0.88966	16	0.09216	1	0.5526	1.69028E-96	TRUE
Mecom_MA0029.2	Mecom	MA0029.2	C_Mecom	23	0.97957	1	0.66535	3	-0.15524	1.58072E-08	FALSE
Mlxip_MA0622.2	Mlxip	MA0622.2	C_HEY1	27	0.68259	1	0.34221	1	-0.21557	6.86761E-21	FALSE
Msgn1_MA1524.3	Msgn1	MA1524.3	C_Msgn1	49	0.56583	2	0.29524	0	-0.30286	1.19512E-42	FALSE
Msx3_MA0709.2	Msx3	MA0709.2	C_GBX1	107	0.75138	5	0.12039	0	0.27432	4.21807E-55	FALSE
Neurod2_MA1993.2	Neurod2	MA1993.2	C_Ascl2	163	0.77071	10	0.32676	4	-0.11147	2.15123E-21	FALSE
Neurod2_MA0668.3	Neurod2	MA0668.3	C_NEUROD1	97	0.63318	4	0.25817	0	-0.18422	3.26856E-31	FALSE
Nfat5_MA0606.3	Nfat5	MA0606.3	C_Nfat5	62	0.58905	1	0.2499	1	-0.18691	3.54825E-30	FALSE
Nfatc1_MA0624.3	Nfatc1	MA0624.3	C_NFATC3	161	0.75272	5	0.24569	3	-0.12758	4.68828E-31	FALSE
Nfatc2_MA0152.3	Nfatc2	MA0152.3	C_NFATC3	49	0.74001	3	0.30199	2	-0.12965	4.45519E-17	FALSE
Nfe2l2_MA0150.3	Nfe2l2	MA0150.3	C_MAFG::NFE2L1	306	0.87804	19	0.06424	1	0.61918	1.02820E-107	TRUE
Nkx2-1_MA1994.2	Nkx2-1	MA1994.2	C_NKX2-4	38	0.93075	3	0.31985	1	0.21977	3.41133E-22	FALSE
Nkx3-1_MA0124.3	Nkx3-1	MA0124.3	C_Nkx3-2	14	0.93399	1	0.1718	0	0.3268	5.33518E-22	FALSE
Nkx3-2_MA0122.4	Nkx3-2	MA0122.4	C_Nkx3-2	32	0.81811	2	0.17229	0	0.17007	4.56102E-11	FALSE
Nobox_MA0125.2	Nobox	MA0125.2	C_GBX1	107	0.75138	5	0.12039	0	0.27432	4.21807E-55	FALSE
Npas2_MA0626.2	Npas2	MA0626.2	C_HEY1	17	0.66529	1	0.50588	1	-0.4797	4.61017E-38	FALSE
Npas4_MA1995.2	Npas4	MA1995.2	C_Npas4	22	0.75895	2	0.18495	0	0.05875	3.30709E-04	FALSE
Nr1H2_MA1996.2	Nr1H2	MA1996.2	C_Nr1h3	88	0.72288	8	0.46819	5	-0.29351	2.26828E-48	FALSE
Nr1h3Rxra_MA0494.2	Nr1h3::Rxra	MA0494.2	C_Nr1h3::Rxra	50	0.68567	3	0.28747	1	-0.12642	4.32206E-19	FALSE
Nr1H4_MA1110.3	Nr1H4	MA1110.3	C_Nr1h3	88	0.72288	8	0.46819	5	-0.29351	2.26828E-48	FALSE
Nr2e3_MA0164.2	Nr2e3	MA0164.2	C_Nr2e3	47	0.58011	1	0.26898	0	-0.2255	2.51458E-28	FALSE
Nr2f6_MA0677.2	Nr2f6	MA0677.2	C_Nr2f6	31	0.5495	0	0.26254	0	-0.30697	5.63844E-29	FALSE
NR5A1_MA1540.3	NR5A1	MA1540.3	C_Esrrg	33	0.63813	1	0.3585	0	-0.34904	2.55379E-32	FALSE
Nr5A2_MA0505.3	Nr5A2	MA0505.3	C_Esrrg	30	0.60146	2	0.34551	0	-0.38974	2.55227E-38	FALSE
Nrf1_MA0506.3	Nrf1	MA0506.3	C_Nrf1	29	0.54877	0	0.62101	3	-0.70366	1.90381E-59	TRUE
Olig2_MA1997.2	Olig2	MA1997.2	C_Ascl2	163	0.77071	10	0.32676	4	-0.11147	2.15123E-21	FALSE
Pax7_MA0680.3	Pax7	MA0680.3	C_PAX3	18	0.75219	1	0.04987	0	0.59096	2.89339E-42	TRUE
Plagl1_MA1615.2	Plagl1	MA1615.2	C_Plagl1	41	0.54691	0	0.28986	0	-0.31571	1.96930E-36	FALSE
PpargRxra_MA0065.3	Pparg::Rxra	MA0065.3	C_Nr2f6	60	0.81376	6	0.49115	6	-0.16748	8.79585E-22	FALSE
Prdm14_MA1998.2	Prdm14	MA1998.2	C_Prdm14	12	0.7741	1	0.36637	1	-0.10883	5.93978E-03	FALSE
Prdm15_MA1616.2	Prdm15	MA1616.2	C_Prdm15	53	0.69554	0	0.15064	2	0.15331	5.05897E-20	FALSE
Prdm4_MA1647.3	Prdm4	MA1647.3	C_Prdm4	41	1.30831	3	1.24408	2	-0.00558	8.80088E-01	FALSE
Prdm5_MA1999.2	Prdm5	MA1999.2	C_Prdm5	43	0.65344	0	0.17423	0	0.01483	7.84551E-01	FALSE
Ptf1A_MA1618.2	Ptf1A	MA1618.2	C_ZBTB18	114	0.77391	5	0.29281	3	0.07838	1.13124E-14	FALSE
Ptf1A_MA1619.2	Ptf1A	MA1619.2	C_Ascl2	98	0.7793	6	0.31698	2	-0.08433	8.34583E-13	FALSE
Ptf1A_MA1620.2	Ptf1A	MA1620.2	C_Ptf1A	86	0.66065	2	0.19007	1	-0.00997	2.01448E-01	FALSE
Rarg_MA0859.2	Rarg	MA0859.2	C_Rarb	26	0.76238	1	0.07492	0	0.4296	3.76330E-40	FALSE
Rfx6_MA1724.2	Rfx6	MA1724.2	C_Rfx6	38	0.76539	4	0.25551	0	0.01002	3.77295E-01	FALSE
Rhox11_MA0629.2	Rhox11	MA0629.2	C_Rhox11	68	0.83411	9	0.29611	2	0.01215	2.43144E-04	FALSE
Runx1_MA0002.3	Runx1	MA0002.3	C_Runx1	155	0.78898	6	0.12784	1	0.30943	6.74655E-60	FALSE
Shox2_MA0720.2	Shox2	MA0720.2	C_GBX1	107	0.75138	5	0.12039	0	0.27432	4.21807E-55	FALSE
Six3_MA0631.2	Six3	MA0631.2	C_Six3	24	0.83813	0	0.12843	0	0.32523	1.40763E-31	FALSE
Six4_MA2001.2	Six4	MA2001.2	C_SIX1	31	0.71951	1	0.12275	0	0.18432	2.92895E-16	FALSE
Smad4_MA1153.2	Smad4	MA1153.2	C_Smad4	21	0.71573	0	0.18854	0	0.10297	1.01374E-05	FALSE
Sox11_MA0869.3	Sox11	MA0869.3	C_SOX4	62	0.73807	4	0.23287	0	-0.02625	1.20591E-02	FALSE
Sox17_MA0078.3	Sox17	MA0078.3	C_Sox7	43	0.75446	2	0.15625	0	0.17354	1.13242E-20	FALSE
Sox3_MA0514.3	Sox3	MA0514.3	C_Sox3	23	0.80559	0	0.16068	1	0.26257	8.57159E-26	FALSE
Sox5_MA0087.3	Sox5	MA0087.3	C_Sox5	48	0.79617	2	0.13378	0	0.30446	4.96632E-38	FALSE
Spi1_MA0080.7	Spi1	MA0080.7	C_SPIB	89	0.78892	7	0.30178	4	-0.03109	2.19251E-02	FALSE
Stat2_MA1623.2	Stat2	MA1623.2	C_Stat2	100	0.61101	3	0.21472	1	-0.12336	1.40030E-25	FALSE
Stat4_MA0518.2	Stat4	MA0518.2	C_Stat4	76	0.96976	6	0.54328	1	0.16776	2.02634E-26	FALSE
Stat5a_MA1624.2	Stat5a	MA1624.2	C_Stat4	46	0.69369	1	0.14756	0	0.13788	1.08972E-14	FALSE
Stat5aStat5b_MA0519.2	Stat5a::Stat5b	MA0519.2	C_Stat4	40	0.72233	3	0.16041	0	0.05674	1.26713E-02	FALSE
Stat5b_MA1625.2	Stat5b	MA1625.2	C_Stat4	49	0.69196	3	0.21212	0	-0.08423	1.83295E-09	FALSE
Stat6_MA0520.2	Stat6	MA0520.2	C_Stat6	22	0.91123	2	0.15876	1	0.4333	1.01587E-37	FALSE
Tbx6_MA1567.3	Tbx6	MA1567.3	C_Tbx6	65	0.79262	6	0.2174	0	0.06654	5.69194E-10	FALSE
Tcf12_MA0521.3	Tcf12	MA0521.3	C_Ascl2	163	0.77071	10	0.32676	4	-0.11147	2.15123E-21	FALSE
Tcf21_MA0832.2	Tcf21	MA0832.2	C_MSC	76	0.75706	2	0.19378	1	0.11088	5.97903E-16	FALSE
Twist2_MA0633.3	Twist2	MA0633.3	C_Ascl2	163	0.77071	10	0.32676	4	-0.11147	2.15123E-21	FALSE
Vdr_MA0693.4	Vdr	MA0693.4	C_Vdr	27	0.57411	0	0.31196	1	-0.32324	1.03101E-31	FALSE
Wt1_MA1627.2	Wt1	MA1627.2	C_Wt1	76	0.6366	4	0.6248	8	-0.67134	2.31335E-78	TRUE
Yy1_MA0095.4	Yy1	MA0095.4	C_Yy1	31	0.79556	2	0.29085	1	0.01699	2.93668E-01	FALSE
Zfp335_MA2002.2	Zfp335	MA2002.2	C_Zfp335	111	0.82335	7	0.21565	2	0.11135	8.90947E-19	FALSE
Zfx_MA0146.3	Zfx	MA0146.3	C_Zfx	54	0.63836	0	0.40759	3	-0.3406	3.12795E-45	FALSE
Zic1Zic2_MA1628.2	Zic1::Zic2	MA1628.2	C_Zic2	76	0.70578	9	0.3644	1	-0.31979	2.06898E-48	FALSE
Zic2_MA1629.2	Zic2	MA1629.2	C_Zic2	133	0.70226	11	0.32096	1	-0.21364	8.78786E-41	FALSE
Zic3_MA0697.3	Zic3	MA0697.3	C_Zic2	76	0.70578	9	0.3644	1	-0.31979	2.06898E-48	FALSE
LIN54_MA0619.2	LIN54	MA0619.2	C_LIN54	32	0.726	1	0.15619	0	0.15431	1.75025E-09	FALSE
TBP_MA0108.3	TBP	MA0108.3	C_TBP	49	1.0192	1	0.91708	1	-0.05975	8.14242E-06	FALSE

## Sheet: Motif clusters
cluster	total_tfbs	3dpa_mean_score	3dpa_bound	Uninjured_mean_score	Uninjured_bound	3dpa_Uninjured_change	3dpa_Uninjured_pvalue
C_Ahr::Arnt	188	0.68487	16	0.52315	13	-0.47926	4.57433e-82
C_Ar	27	0.537813	2	0.468063	0	-0.67536	2.79032e-55
C_Arid3a	147	0.62448	1	0.15653	2	0.04033	9.96645e-06
C_Arid3b	21	0.63368	0	0.08187	0	0.26783	3.74456e-19
C_Arid5a	10	0.4019	0	0.36231	0	-0.61256	1.12638e-34
C_Arx	18.5	0.65414	0.5	0.086435	0	0.190955	1.9165e-07
C_Ascl2	124.25	0.752947	7	0.3137	2.75	-0.110978	4.23392e-05
C_Atf1	54	0.90855	7	0.1887	1	0.34644	4.44168e-48
C_BACH1	657.692	0.896476	40.8077	0.0524342	0	0.755065	1.62313e-116
C_BACH2	30	0.73214	1	0.14623	0	0.22308	3.00284e-18
C_BARHL1	37	0.82501	2	0.25769	1	0.1716	6.0557e-17
C_BARX2	30	0.5963	1	0.16083	0	-0.01954	0.0663631
C_BCL11A	31	0.67753	3	0.32428	0	-0.29884	3.85138e-28
C_BCL6	33	0.82696	3	0.30795	2	-0.02791	0.085366
C_BCL6B	35	0.68041	0	0.11975	0	0.16028	4.50138e-17
C_BHLHE41	36	0.703055	1.16667	0.260525	0.5	-0.07194	0.16834
C_CEBPA	39.4	0.877988	3.2	0.103774	0.6	0.51698	5.87415e-41
C_CEBPG	88	0.737395	2	0.11694	0	0.24419	1.12912e-40
C_CREB3	32.6	0.779946	2.8	0.204144	0.2	0.096102	0.0818199
C_CTCF	74.6667	0.660053	5.66667	0.51953	2	-0.541097	2.87244e-67
C_CTCFL	54	0.55346	2	0.55037	1	-0.72829	3.01002e-76
C_CUX2	4.33333	0.50917	0.333333	0.32252	0	-1.13886	0.321917
C_Creb3l2	21	0.84662	3	0.29616	1	0.04516	0.0191879
C_DMRT3	29	0.7428	0	0.20236	1	0.13977	2.01301e-09
C_DMRTA1	28	0.64971	0	0.18486	1	0.05213	0.000241485
C_DMRTA2	119	0.87406	5	0.51392	4	0.04592	2.2757e-08
C_DMRTC2	26	0.63452	0	0.0903	0	0.1814	9.66335e-16
C_DPRX	21	0.66753	0	0.17747	0	0.00511	0.421913
C_DUX4	34	0.705	2	0.12259	0	0.17848	6.38422e-14
C_DUXA	19	0.86486	1	0.04167	0	0.56115	1.81376e-45
C_Ddit3::Cebpa	47	0.71982	3	0.22423	0	-0.01851	0.342872
C_Dmbx1	21	1.11522	2	0.51342	2	0.27389	1.14471e-19
C_Dmrt1	45	0.72519	2	0.19888	1	0.09597	1.07458e-06
C_Dux	43	0.73315	2	0.12261	0	0.24349	5.27506e-31
C_E2F1	8.66667	0.77761	0.666667	1.02438	0.666667	-0.959837	6.32654e-47
C_E2F3	9	0.70584	1	0.17066	0	0.0149	0.289601
C_E2F6	29	0.61576	3	0.52364	1	-0.54954	4.55322e-32
C_E2F7	16	0.56891	0	0.1911	0	-0.12052	9.19279e-05
C_E2F8	10	1.0136	2	0.69391	1	-0.59437	1.26052e-33
C_EBF3	40	0.53089	1.25	0.376455	1.5	-0.47155	1.3147e-33
C_EGR1	56	0.587413	5.25	0.64329	4.5	-0.794405	3.12392e-77
C_ELF4	28	0.89305	3	0.22435	0	0.11204	9.8833e-10
C_ELK1::HOXA1	24	0.80233	2	0.12384	0	0.242955	2.83311e-13
C_ELK1::HOXB13	23	0.91593	1	0.03959	0	0.83897	2.23686e-65
C_ELK1::SREBF2	22	0.77684	0	0.21224	0	0.09448	5.97188e-07
C_EPAS1	22	0.61683	0	0.3408	0	-0.35957	1.09269e-27
C_ERF::FOXO1	63	0.82303	8	0.19282	0	0.12616	6.09546e-12
C_ERF::HOXB13	23	0.86812	2	0.18926	1	0.25907	1.9166e-25
C_ERF::NHLH1	62	0.8695	6	0.22364	0	0.142	4.09216e-21
C_ERF::SREBF2	30	0.74393	0	0.1992	0	0.09992	3.51533e-05
C_ESR2	31.5	0.84327	3	0.33864	0.5	-0.05741	3.81686e-07
C_ETV2::FOXI1	78.3333	0.865533	10.3333	0.218637	0	0.108467	5.7703e-09
C_ETV2::HOXB13	15	0.71493	0	0.03614	0	0.38955	3.39288e-31
C_ETV5::DRGX	22	0.73693	0	0.189275	0.5	0.10891	0.115192
C_ETV5::FOXO1	68	0.73658	6	0.19511	0	0.00389	0.00247916
C_ETV5::HOXA2	28	0.8228	1	0.19675	1	0.27302	1.42629e-26
C_ETV6	46	0.8913	4.5	0.19492	1	0.215965	3.72664e-26
C_EWSR1-FLI1	89	0.60691	6	0.44204	4	-0.4489	2.82815e-66
C_Erg	84.3636	0.902292	8.63636	0.236486	1.54545	0.170226	1.75402e-05
C_Esrrg	31.6	0.68721	2.2	0.34725	0	-0.294354	3.89582e-08
C_FERD3L	74	0.75864	3	0.26262	1	-0.0264	0.00294151
C_FEV	30.0714	0.950651	2.71429	0.195937	0.357143	0.275481	0.0543201
C_FEZF2	96	0.61028	5	0.39586	2	-0.37448	1.51829e-58
C_FLI1::DRGX	27	0.79959	2	0.08728	0	0.35802	1.62916e-30
C_FOSL1::JUND	46	0.8521	5	0.19404	1	0.2996	2.21451e-36
C_FOSL2::JUN	66.2	0.882574	7.05	0.164905	1.05	0.351917	6.82881e-05
C_FOXC2	38.6667	0.73504	2	0.249423	1	-0.00045	0.0230683
C_FOXD3	57	0.6762	1	0.21127	1	0.00452	0.628546
C_FOXE1	52	0.662725	0	0.143715	0.5	0.133745	1.7767e-13
C_FOXF2	34	0.72089	2	0.36581	1	-0.24109	2.07041e-20
C_FOXH1	55	0.66834	1	0.23841	0	-0.09771	1.42321e-10
C_FOXN3	41.2174	0.80895	3.69565	0.479291	1.17391	-0.331547	1.1636e-27
C_FOXO1::ELF1	70	0.789012	6.4	0.184338	0.2	0.11448	0.000150188
C_Foxn1	25	0.40782	1	0.48034	0	-0.84175	3.74294e-67
C_Foxq1	29	0.61886	1	0.31742	2	-0.22383	3.77343e-21
C_GATA1	27	0.68669	1	0.17115	1	0.10309	0.000141819
C_GATA1::TAL1	42	1.02198	5	0.38764	4	0.06331	0.00536322
C_GATA2	23.6667	0.821475	1.66667	0.222462	0.333333	0.178107	7.50028e-09
C_GBX1	91.8	0.743182	4.06667	0.118037	0	0.279091	2.96302e-05
C_GCM1	18	0.69719	0	0.17749	1	0.13987	2.59547e-06
C_GCM2	4	1.02648	1	0.269	0	0.12737	0.521533
C_GFI1	67	0.76865	4	0.1484	0	0.24989	7.57176e-36
C_GLI3	39	0.38607	1	0.45599	0	-0.78313	8.7608e-72
C_GLIS2	33	0.54621	1	0.54498	3	-0.61865	9.34545e-53
C_GLIS3	26	0.588945	0.5	0.399045	0	-0.42379	1.86866e-28
C_GMEB2	24.6667	0.786437	1	0.138213	0	0.324963	2.40261e-20
C_GRHL1	30	0.78578	0	0.12135	1	0.24805	4.85977e-21
C_GRHL2	66	0.74085	2	0.168	1	0.10258	4.34248e-10
C_Gfi1B	88	0.77096	7	0.17526	0	0.14486	1.55161e-19
C_Gli2	44	0.54081	2	0.45319	2	-0.548955	6.79963e-59
C_Gmeb1	15	0.98835	4	0.68137	2	-0.21494	6.65204e-13
C_HES5	17	0.531835	0	0.432965	0.5	-0.590665	1.97639e-25
C_HES6	37	0.62516	2	0.3751	0	-0.40608	7.70214e-43
C_HEY1	29.4737	0.650467	0.842105	0.338281	0.789474	-0.266515	0.014874
C_HIC2	71	0.60526	5	0.39452	2	-0.42484	4.2279e-59
C_HIF1A	39	0.79091	2	0.26867	0	-0.0067	0.301994
C_HINFP	7	0.41899	0	0.98988	2	-1.32926	4.25461e-56
C_HMBOX1	16	0.70785	0	0.06286	0	0.35222	5.57043e-23
C_HNF1B	33	0.67398	0	0.029185	0	0.409795	1.47276e-28
C_HNF4A	32	0.49445	0	0.38451	1	-0.56675	2.79617e-49
C_HNF4G	40.5	0.5955	1	0.262955	0	-0.1926	1.16092e-23
C_HOXA9	5	0.43796	0	0.39282	0	-0.51574	4.34306e-19
C_HOXC13	34	0.64511	0	0.09451	0	0.19949	3.76036e-16
C_HOXD12	23.8889	0.662837	0.666667	0.126829	0	0.110948	0.0445435
C_HOXD12::ELK1	27	0.7899	2	0.17266	1	0.20649	9.16081e-15
C_HOXD3	31.5	0.805305	1	0.12203	0	0.338375	7.05702e-29
C_HOXD4	148	0.657525	3.25	0.108688	0.75	0.15022	5.34521e-30
C_HOXD8	28	0.72508	1	0.16101	0	0.06389	2.86212e-05
C_HOXD9	47.2	0.884344	1.8	0.13409	0	0.127706	2.77904e-06
C_HSF1	22.3333	0.616737	0	0.1666	0	0.00427	0.349868
C_Hand1	63	0.74705	3	0.45452	1	-0.30961	1.49742e-40
C_Hand1::Tcf3	68	0.78534	4	0.30703	1	-0.00059	0.00761916
C_Hic1	69	0.74676	5	0.52306	4	-0.40774	2.0415e-54
C_Hmga1	37	0.67237	1	0.17923	0	0.05554	0.00138142
C_Hmx1	23.5	0.89176	2	0.10197	0	0.49715	5.65789e-45
C_Hmx2	25	0.75987	2	0.11574	0	0.24863	3.48814e-22
C_Hnf1A	68	0.79767	3.5	0.073375	0	0.464345	5.58337e-52
C_Hoxa13	37	0.694225	0.5	0.20976	1	0.05827	0.0673515
C_Hoxd13	45	0.728885	1	0.245255	0.5	0.04702	0.115625
C_IKZF1	96	0.89954	15	0.24539	0	0.12006	1.36525e-20
C_IKZF2	110	0.82783	8	0.223	2.5	0.11274	3.10125e-07
C_INSM1	48	0.48522	1	0.39252	1	-0.55965	5.4802e-63
C_IRF2	37	0.6164	1	0.24277	0	-0.16115	1.70609e-15
C_IRF3	50	0.61597	2	0.29385	1	-0.23683	8.02909e-36
C_IRF5	20	0.84345	2	0.24915	1	0.21166	6.3593e-17
C_IRF6	8	0.71573	1	0.33252	0	-0.07774	0.00173008
C_IRF7	38	0.68402	1	0.16679	0	0.05203	0.0741101
C_IRF8	32	0.696763	1.66667	0.170423	0	0.0664833	0.17789
C_Irf1	87	0.66072	3	0.17235	0	0.02079	0.0114374
C_Isl1	12	0.68858	0	0.20646	0	-0.0348	0.546435
C_KLF12	72	0.65971	4.33333	0.625663	6.66667	-0.63432	8.41538e-73
C_KLF13	35	0.69603	3	0.48107	1	-0.45788	3.54342e-49
C_KLF15	44.5	0.628385	5	0.66526	4	-0.742105	3.0004e-62
C_KLF16	93.6	0.650646	6	0.611436	9.8	-0.599024	2.35127e-57
C_KLF17	83	0.5925	3	0.50381	4	-0.57755	2.01268e-76
C_KLF3	43	0.78133	4	0.41666	0	-0.29362	3.14393e-40
C_KLF5	88.7143	0.822576	4.85714	0.523711	6.42857	-0.490186	1.20415e-64
C_KLF9	137.5	0.7358	11.5	0.452265	7.5	-0.32734	2.71911e-39
C_LIN54	32	0.726	1	0.15619	0	0.15431	1.75025e-09
C_Lef1	73	0.742845	2	0.114835	0	0.25977	1.66854e-34
C_Lhx1	29	0.74758	1	0.17781	0	0.17391	4.10376e-13
C_Lhx3	25	0.57396	0	0.04839	0	0.18668	3.42211e-15
C_MAFA	97.5	0.868315	6.5	0.18363	1	0.27053	2.89905e-46
C_MAFG::NFE2L1	339.5	0.880318	20.3333	0.06832	0.666667	0.625837	2.81714e-97
C_MAX::MYC	24	0.76998	1	0.41225	1	-0.28263	4.59625e-22
C_MEF2C	41	0.64187	1	0.276655	0.5	-0.168405	5.79096e-14
C_MEF2D	28.5	0.65759	1	0.353935	1	-0.1896	5.75476e-14
C_MEIS1	286	0.850527	14.3333	0.336313	6.33333	0.0273467	6.44593e-07
C_MEIS2	61.6667	0.695723	0	0.0850533	0	0.272697	4.237e-34
C_MGA::EVX1	32	0.65698	3	0.21899	0	-0.10411	5.21283e-08
C_MNX1	139	0.68086	1	0.08504	0	0.24066	1.25132e-45
C_MSANTD3	64	0.83339	6	0.26963	2	0.05859	3.68902e-06
C_MSC	77.6667	0.705743	2	0.22608	1.33333	-0.00458667	0.0147196
C_MTF1	35	0.71604	2	0.44234	0	-0.37236	2.14431e-41
C_MXI1	214	0.85327	10	0.44064	4	-0.0742	4.67897e-18
C_MYB	128	0.66628	6	0.24737	2	-0.10322	1.10375e-19
C_MYBL1	13	0.73654	1	0.06875	0	0.30864	1.63306e-21
C_MYBL2	13	0.83091	2	0.3328	0	-0.14588	7.56162e-06
C_MYOD1	102	0.75246	3	0.30698	3	-0.06576	1.23755e-08
C_MZF1	36	0.71116	2	0.48654	1	-0.327	1.43076e-35
C_Mafb	107.667	0.814563	6.66667	0.154887	0.333333	0.21162	4.6044e-37
C_Mecom	23	0.97957	1	0.66535	3	-0.15524	1.58072e-08
C_Msgn1	49	0.56583	2	0.29524	0	-0.30286	1.19512e-42
C_NEUROD1	111.2	0.653384	4.2	0.289056	0.8	-0.190504	4.52416e-08
C_NFATC3	104	0.714052	3.75	0.29349	2.25	-0.189477	1.1138e-17
C_NFIA	158.667	0.632157	6	0.421013	2.66667	-0.394347	7.53772e-60
C_NFIB	78.75	0.726638	6.75	0.433905	1.75	-0.436298	9.16031e-47
C_NFIL3	51.5	0.772165	1	0.08721	0	0.385505	3.84949e-46
C_NFKB1	19.5	0.59582	0	0.179245	0	-0.142835	0.0458655
C_NFYA	32.5	0.764345	3	0.36945	1	-0.1376	3.62031e-12
C_NFYB	43	0.54477	2	0.4486	0	-0.56754	4.6241e-65
C_NHLH2	75	0.78531	5	0.42533	1	-0.12735	4.29951e-19
C_NKX2-2	36.5	0.73952	3	0.28817	0	-0.070925	0.2165
C_NKX2-4	48	0.883822	3.5	0.368007	1	0.05194	0.00564284
C_NKX6-3	43	0.71791	1	0.10835	0	0.22232	5.11536e-28
C_NR1D2	51.5	0.70011	3	0.24102	0.5	-0.058085	1.86504e-14
C_NR1H2::RXRA	26	0.48857	0	0.39588	0	-0.58104	2.54107e-50
C_NR1I2	29	0.75726	3	0.37863	1	-0.22863	1.12636e-21
C_NR1I3	36	0.68201	1	0.19631	1	0.00988	0.474636
C_NR2C1	46	0.55613	1	0.36506	0	-0.47727	4.2108e-54
C_NR2F1	42	0.77186	6	0.65835	4	-0.51228	5.79373e-53
C_NR2F6	22.25	0.640992	0	0.164532	0.25	0.07244	0.0674183
C_NR4A1	35.5	0.568565	1	0.32574	0	-0.39381	4.14082e-38
C_NR6A1	24	0.81103	3	0.32403	1	-0.16219	2.04268e-09
C_Nanog	13	0.76184	0	0.11988	0	0.26849	2.74521e-18
C_Nfat5	62	0.58905	1	0.2499	1	-0.18691	3.54825e-30
C_Nkx3-2	50.3333	0.86196	2.66667	0.163273	0.333333	0.26439	1.52034e-11
C_Npas4	25	0.79577	2.5	0.24143	0.5	-0.016665	0.00088098
C_Nr1h3	60	0.730992	5.6	0.474678	3	-0.381666	5.25874e-40
C_Nr1h3::Rxra	50	0.68567	3	0.28747	1	-0.12642	4.32206e-19
C_Nr2e1	29	0.70407	2	0.17906	0	0.04352	0.0995103
C_Nr2e3	47	0.58011	1	0.26898	0	-0.2255	2.51458e-28
C_Nr2f6	36.1111	0.666778	2.22222	0.397671	2	-0.292468	8.59336e-19
C_Nrf1	29	0.54877	0	0.62101	3	-0.70366	1.90381e-59
C_OLIG1	21.6667	0.554537	0	0.422067	2	-0.398558	4.50396e-15
C_ONECUT1	13	0.70505	1	0.29646	0	-0.10978	0.00103948
C_ONECUT3	12	0.48994	0	0.12128	0	-0.1432	0.000219931
C_OSR1	53	0.65791	2	0.20428	0	-0.04464	0.00257365
C_OSR2	69	0.69762	4	0.24118	0	-0.08544	4.00044e-09
C_OVOL2	4.5	0.672265	0	0	0	0.667775	4.29323e-17
C_PATZ1	74	0.677457	5.66667	0.71708	8.66667	-0.76177	3.10618e-76
C_PAX1	40.25	0.760615	2.5	0.257305	0.25	-0.0391825	4.99765e-05
C_PAX3	15	0.727663	1	0.0711467	0	0.50244	1.0852e-19
C_PAX6	29	0.77363	1	0.12141	0	0.30657	1.44039e-27
C_PBX1	29	0.68326	0	0.19788	0	-0.01652	0.158888
C_PBX3	149.5	0.81394	7.5	0.227265	1.5	0.128935	3.34808e-25
C_PGR	57	0.67064	2	0.2572	0	-0.09552	2.93268e-10
C_PHOX2A	20.3333	0.723657	0.666667	0.0861667	0	0.309867	1.82009e-09
C_PITX3	56.125	0.920866	2.375	0.22885	1.625	0.356648	8.23849e-28
C_PKNOX2	47.8	0.720664	4	0.337756	1	-0.219862	1.85044e-17
C_PLAG1	78	0.56983	6	0.74708	9	-0.92765	1.15814e-91
C_PLAGL2	27	0.35254	1	0.62451	1	-1.01993	9.49474e-74
C_POU2F1::SOX2	43	0.67462	0	0.13463	0	0.15655	5.35842e-18
C_POU3F2	37.8889	0.773589	0.222222	0.169442	0.444444	0.240818	2.66379e-08
C_POU4F1	30.5	0.69684	0	0.009805	0	0.58582	1.41402e-42
C_POU4F2	46	0.67872	0	0.04406	0	0.39792	1.01202e-46
C_POU5F1	43	0.68264	0	0.16906	0	0.06191	0.000348454
C_POU6F2	56	0.728375	2	0.09884	0	0.27218	1.16731e-35
C_PPARA::RXRA	47	0.71185	1	0.19737	0	0.00949	0.309504
C_PPARG	32	0.69842	1	0.20283	0	-0.03012	0.0231087
C_PRDM1	41	0.62854	2	0.28372	0	-0.24329	7.3842e-28
C_PRDM9	88	0.58624	4	0.59536	7	-0.64644	5.65825e-79
C_PROX1	25	0.92032	6	0.76691	4	-0.36015	3.27795e-35
C_Pgr	22	0.76351	1	0.28286	0	-0.10407	0.00041389
C_Plagl1	41	0.54691	0	0.28986	0	-0.31571	1.9693e-36
C_Pou5f1::Sox2	67	0.63814	0	0.11511	0	0.12039	1.69027e-14
C_Prdm14	12	0.7741	1	0.36637	1	-0.10883	0.00593978
C_Prdm15	53	0.69554	0	0.15064	2	0.15331	5.05897e-20
C_Prdm4	41	1.30831	3	1.24408	2	-0.00558	0.880088
C_Prdm5	43	0.65344	0	0.17423	0	0.01483	0.784551
C_Ptf1A	86	0.66065	2	0.19007	1	-0.00997	0.201448
C_RARA	26	0.73739	1	0.19632	0	0.09388	1.45827e-06
C_RARA::RXRA	48	0.57903	1	0.22905	1	-0.17611	3.5598e-23
C_RARA::RXRG	50	0.704653	2	0.20394	0.666667	0.0632567	0.00101078
C_RBPJ	125	0.78981	5	0.46247	1	-0.09487	4.30024e-18
C_REL	25	0.75728	2	0.42407	1	-0.36689	7.88408e-36
C_RELA	29	1.18172	2	1.32803	2	-0.3046	1.30188e-29
C_RELB	15	0.66405	0	0.28187	1	-0.17017	5.56023e-09
C_REST	50	0.60405	4	0.49027	3	-0.51389	8.88636e-64
C_RFX1	29	0.887053	1.75	0.349923	2.5	0.0412125	0.0625929
C_RFX4	17	0.76114	1	0.29112	1	-0.05074	0.000640166
C_RFX7	33	0.72345	2	0.25082	0	-0.04391	0.0129843
C_RHOXF1	65	0.76415	3	0.41486	2	-0.24439	1.39551e-40
C_RORA	27.75	0.51336	0.25	0.310007	0	-0.35576	0.00666201
C_RREB1	126	0.73426	11	0.49966	9	-0.40004	2.84508e-69
C_RXRA::VDR	31	0.68305	1	0.21551	1	-0.0033	0.995961
C_RXRG	23.25	0.605762	0.5	0.34264	0.25	-0.31232	1.23421e-15
C_Rarb	29.3333	0.722137	1.33333	0.193877	0	0.114837	0.296301
C_Rarg	47	0.62602	2	0.36987	1	-0.3458	4.15247e-43
C_Rfx6	38	0.76539	4	0.25551	0	0.01002	0.377295
C_Rhox11	68	0.83411	9	0.29611	2	0.01215	0.000243144
C_Runx1	118.5	0.786652	5.5	0.127828	0.25	0.305905	6.82912e-36
C_SCRT1	54.5	0.66825	1.5	0.18173	0	0.010605	0.0255668
C_SIX1	39	0.9046	2.5	0.51032	1	0.09948	0.08463
C_SIX2	62	0.75186	6	0.30588	1	-0.06912	9.1257e-09
C_SMAD2	112	0.70891	6	0.41349	4	-0.24152	8.49673e-49
C_SMAD3	21.5	0.71913	0	0.11453	0.5	0.307025	1.33261e-20
C_SOX12	26	0.85402	1	0.16857	0	0.33389	1.08979e-31
C_SOX14	40	0.78156	1	0.17805	0	0.18428	1.59328e-19
C_SOX21	32	0.63356	1	0.16517	0	-0.02655	0.0352773
C_SOX4	110.333	0.75939	5	0.26911	1	0.0182067	0.00402001
C_SOX9	24	0.74435	0	0.1459	0	0.19915	5.05336e-19
C_SP5	95.5	0.651815	7	0.4678	3.5	-0.46735	1.05437e-57
C_SPDEF	19	0.92111	2	0.11128	0	0.3806	1.47247e-32
C_SPIB	90	0.779235	5.5	0.290855	4	-0.021505	0.228755
C_SPIC	49	0.70275	1	0.14673	1	0.15303	6.73039e-21
C_SREBF1	60.6667	0.8104	4	0.189357	1	0.20318	9.12092e-26
C_SRF	20	0.72091	1	0.23598	0	-0.135	2.73919e-08
C_SRY	46	0.75374	3	0.19933	1	0.10044	2.267e-09
C_STAT1::STAT2	75	0.60895	0	0.16717	1	6e-05	0.221173
C_Six3	24	0.83813	0	0.12843	0	0.32523	1.40763e-31
C_Smad4	21	0.71573	0	0.18854	0	0.10297	1.01374e-05
C_Sox1	34	0.57482	0	0.11599	0	0.01682	0.39632
C_Sox3	23	0.80559	0	0.16068	1	0.26257	8.57159e-26
C_Sox5	53.6667	0.769733	1.66667	0.131863	0	0.246373	2.56695e-24
C_Sox6	63	0.771	3	0.13266	1	0.26439	7.26127e-32
C_Sox7	42	0.742515	1.5	0.138305	0	0.19056	5.66441e-21
C_Spz1	36	0.7926	4	0.33794	1	-0.18685	5.59764e-19
C_Stat2	100	0.61101	3	0.21472	1	-0.12336	1.4003e-25
C_Stat4	60	0.822337	4	0.36456	0.5	0.07523	0.00211188
C_Stat6	22	0.91123	2	0.15876	1	0.4333	1.01587e-37
C_TAL1::TCF3	44	0.602744	1	0.300857	1	-0.247749	0.049974
C_TBP	49	1.0192	1	0.91708	1	-0.05975	8.14242e-06
C_TBX19	24.5	0.739055	2	0.33636	1.5	-0.127245	3.12065e-07
C_TCF3	90.7778	0.673588	0.888889	0.221341	0.666667	-0.04209	0.321275
C_TCF7L1	62	0.73267	1	0.09934	0	0.27091	7.16414e-42
C_TCFL5	12	0.57237	1	0.74358	1	-1.01543	2.78066e-51
C_TEAD1	83	0.75554	4.5	0.194733	0.25	0.126048	0.000603761
C_TFAP2A	75.1429	0.748867	3.42857	0.273213	2.42857	-0.00522714	0.00608838
C_TFAP2C	46.3333	0.744783	3.66667	0.5286	3.66667	-0.40541	7.67029e-49
C_TFAP4	85	0.81247	6	0.27143	1	0.03168	0.00652723
C_TFAP4::FLI1	65.6	0.752374	3	0.29849	2.2	-0.054152	0.133291
C_TFCP2	15	0.76071	0	0.13022	0	0.13741	3.49276e-09
C_TFEB	39.5	0.819895	2	0.25675	2	0.05135	0.198313
C_THAP1	72	0.69734	7	0.30831	1	-0.18616	3.58253e-32
C_THRA	48	0.55549	0	0.36037	0	-0.39208	3.53594e-49
C_THRB	32	0.713655	2	0.65425	1.5	-0.48998	3.25093e-32
C_TP63	62	0.86878	5	0.32871	2	0.09188	1.07007e-11
C_TP73	62	0.802905	4.5	0.3589	1.5	-0.08793	4.02821e-09
C_Tbx6	60.0769	0.788572	4.61538	0.195029	1.23077	0.157158	0.000717582
C_Tfcp2l1	54	0.6748	0	0.32105	2	-0.13898	1.57685e-16
C_Thap11	40	0.65579	2	0.23993	2	-0.05349	2.12285e-06
C_VAX2	49.1364	0.717764	0	0.142083	0	0.207616	0.00866866
C_VENTX	19	0.74813	0	0.10657	0	0.28054	5.1941e-24
C_VEZF1	52	0.52367	3	0.59467	4	-0.74588	1.87454e-71
C_Vdr	27	0.57411	0	0.31196	1	-0.32324	1.03101e-31
C_Wt1	76	0.6366	4	0.6248	8	-0.67134	2.31335e-78
C_YY2	20	0.54769	0	0.39108	0	-0.48293	2.71315e-40
C_Yy1	31	0.79556	2	0.29085	1	0.01699	0.293668
C_ZBED1	7	0.88198	0	0	0	0.85803	1.89753e-43
C_ZBED2	7	0.84761	2	0.76651	1	-0.58564	2.9838e-25
C_ZBED4	33	0.69952	4	0.77128	3	-0.86018	8.20074e-66
C_ZBTB12	26	0.72606	2	0.31145	0	-0.17301	3.17764e-13
C_ZBTB14	21	0.70251	4	0.77773	1	-0.92783	1.56257e-58
C_ZBTB17	2	1.30022	1	0.36934	0	0.44351	1.78143e-05
C_ZBTB18	108.667	0.74484	4	0.322257	3	0.00224333	8.96031e-08
C_ZBTB24	45	0.49062	2	0.47105	1	-0.65139	2.56386e-59
C_ZBTB26	58	0.65201	3	0.34209	1	-0.28191	2.28602e-40
C_ZBTB32	93	0.82726	10	0.16529	0	0.20786	2.33753e-38
C_ZBTB33	7	0.57739	1	0.92642	1	-1.28663	9.42364e-55
C_ZBTB6	62	0.69577	4	0.35427	1	-0.24897	1.01622e-39
C_ZBTB7B	39	0.626375	2.5	0.606845	2.5	-0.66721	4.55983e-63
C_ZFP14	61	0.55746	2	0.4184	0	-0.49389	7.37725e-63
C_ZFP42	48	0.73849	2	0.30715	2	-0.09762	2.99932e-11
C_ZFP57	18	0.56455	0	0.38183	0	-0.41461	1.59452e-32
C_ZIC5	46.6667	0.59464	2	0.346343	0.333333	-0.38276	2.76951e-37
C_ZIM3	72	0.69368	1	0.19209	2	0.06323	8.55434e-07
C_ZKSCAN1	22	0.73001	0	0.21494	0	0.09206	9.52329e-07
C_ZKSCAN3	26	0.63406	1	0.28389	0	-0.2471	2.26994e-21
C_ZKSCAN5	107	0.84687	6	0.33852	3	-0.00578	0.207074
C_ZNF135	25	0.77592	1	0.61504	1	-0.38147	3.806e-37
C_ZNF136	38	0.52901	0	0.27252	0	-0.27896	1.64739e-35
C_ZNF140	51	0.63721	2	0.31587	0	-0.26402	1.69953e-37
C_ZNF143	62	0.93036	4	0.81818	4	-0.2151	1.05383e-34
C_ZNF157	39	0.68986	0	0.23341	0	-0.03695	0.00418319
C_ZNF16	70	0.70318	7	0.31563	1	-0.22003	1.33373e-30
C_ZNF184	40	0.6617	0	0.17689	0	-0.01421	0.0214152
C_ZNF189	58	0.67752	3	0.30412	0	-0.18984	3.4345e-27
C_ZNF211	18	0.83279	3	0.276	0	-0.05236	0.00468261
C_ZNF213	83	0.62704	5	0.45231	3	-0.46826	1.25252e-67
C_ZNF214	31	0.70388	1	0.10514	0	0.19667	1.14556e-17
C_ZNF24	71	0.78456	4	0.12919	0	0.3376	7.46556e-51
C_ZNF257	69	0.6608	3	0.32952	2	-0.2101	4.19859e-30
C_ZNF274	32	0.6471	1	0.12162	0	0.09379	0.000354532
C_ZNF281	88	0.67242	8	0.72252	10	-0.78093	1.01267e-86
C_ZNF282	27	1.20783	3	1.38851	1	-0.26022	1.48708e-25
C_ZNF317	135	0.79179	8	0.26882	4	0.04885	1.36238e-07
C_ZNF320	67	0.5361	2	0.56867	5	-0.69859	2.87635e-78
C_ZNF324	40	0.64929	1	0.27821	0	-0.18168	6.72853e-25
C_ZNF331	85	0.69446	4	0.37603	1	-0.28694	2.28106e-47
C_ZNF341	60	0.75306	7	0.33411	2	-0.12847	1.73966e-15
C_ZNF343	46	1.16411	4	0.41043	2	-0.30446	2.00819e-37
C_ZNF35	16	0.63328	0	0.12126	0	0.06353	0.0125599
C_ZNF354A	37	0.68438	1	0.17018	1	0.09855	7.23597e-08
C_ZNF354C	111	0.83624	5	0.2936	3	-0.19019	4.99985e-40
C_ZNF382	44	0.83834	2	0.24208	1	0.16185	8.14731e-19
C_ZNF384	52	0.58937	2	0.175	0	-0.08619	4.78356e-06
C_ZNF410	22	0.68292	1	0.25847	0	-0.13717	1.30429e-06
C_ZNF416	52	0.65191	4	0.34715	1	-0.27127	1.0707e-31
C_ZNF417	32	0.51455	2	0.52423	1	-0.75542	2.75805e-60
C_ZNF418	66	0.80725	3	0.18994	0	0.18697	9.99549e-26
C_ZNF449	52	0.67641	3	0.36471	1	-0.34397	3.17118e-40
C_ZNF454	51	0.54619	4	0.62231	2	-0.78975	2.60869e-81
C_ZNF460	75	0.58039	4	0.51859	3	-0.61926	2.00576e-71
C_ZNF524	25	0.68937	3	0.55366	0	-0.61205	1.74523e-54
C_ZNF528	55	0.68102	1	0.24421	1	0.02035	0.67526
C_ZNF530	62	0.68077	1	0.43197	3	-0.3182	1.06418e-48
C_ZNF547	60	0.85129	3	0.21528	0	0.1668	3.03205e-22
C_ZNF549	83	0.61692	3	0.38575	1	-0.39058	3.85804e-60
C_ZNF558	40	0.56291	1	0.2078	0	-0.15857	1.42843e-21
C_ZNF574	39	0.50385	2	0.52362	2	-0.6948	6.34301e-67
C_ZNF582	59	0.75708	5	0.3514	2	-0.20418	8.57324e-32
C_ZNF610	38	0.7559	3	0.40792	1	-0.25303	1.63692e-32
C_ZNF652	25	0.83332	3	0.2345	1	0.16894	3.5085e-13
C_ZNF667	45	0.71975	2	0.22544	0	-0.01568	0.300327
C_ZNF669	22	0.66738	2	0.44155	1	-0.36899	1.56888e-28
C_ZNF675	49	0.78466	3	0.27381	3	0.0742	8.87793e-08
C_ZNF677	68	0.74815	3	0.18547	1	0.12691	2.54626e-24
C_ZNF680	47	0.61009	2	0.29161	1	-0.21954	1.7103e-27
C_ZNF682	42	0.64239	1	0.35865	1	-0.2839	2.30172e-32
C_ZNF684	62	1.15378	4	0.37619	3	-0.0952	1.63237e-13
C_ZNF692	41	0.51811	0	0.34651	0	-0.39218	2.77978e-44
C_ZNF701	84	0.65722	6	0.60759	7	-0.60903	1.46482e-73
C_ZNF707	41	0.88504	1	0.38331	5	0.06256	5.95374e-05
C_ZNF708	57	0.76452	4	0.42525	2	-0.26746	2.28117e-36
C_ZNF740	69	0.65562	4	0.64894	6	-0.64943	1.78554e-73
C_ZNF75A	62	0.64892	3	0.36854	2	-0.30022	1.62541e-46
C_ZNF75D	51	0.77979	5	0.3875	1	-0.22988	1.10711e-32
C_ZNF76	52	1.00309	7	0.99442	4	-0.33951	9.7452e-40
C_ZNF766	41	0.57755	1	0.24232	0	-0.20288	1.40404e-22
C_ZNF768	78	0.58644	2	0.42532	3	-0.42139	3.0811e-59
C_ZNF770	52	0.72715	3	0.38823	3	-0.16399	7.33887e-17
C_ZNF784	9	0.64497	0	0.1209	0	0.15268	0.00457291
C_ZNF8	28	0.62585	0	0.14867	0	0.08109	9.32311e-07
C_ZNF816	48	0.54285	2	0.55999	3	-0.65503	2.50671e-69
C_ZNF85	44	0.69875	2	0.24904	0	-0.05646	0.00591971
C_ZNF93	67	0.76973	5	0.39392	3	-0.22876	7.94733e-36
C_ZSCAN16	41	0.71905	3	0.32404	1	-0.17902	2.51304e-19
C_ZSCAN21	49	0.68745	0	0.11644	0	0.12476	4.19733e-16
C_ZSCAN29	23	0.92023	2	0.18897	0	0.33068	2.77525e-32
C_ZSCAN31	47	0.74933	5	0.32646	2	-0.12293	5.0042e-13
C_ZSCAN4	130	0.80427	16	0.50393	8	-0.33455	6.31326e-57
C_Zfp335	111	0.82335	7	0.21565	2	0.11135	8.90947e-19
C_Zfp809	92	0.66856	4	0.48716	4	-0.42225	1.49314e-66
C_Zfp961	21	0.88764	2	0.98104	2	-0.79573	2.32669e-52
C_Zfx	54	0.63836	0	0.40759	3	-0.3406	3.12795e-45
C_Zic2	95	0.704607	9.66667	0.34992	1	-0.284407	2.92929e-41
C_Znf423	28	0.49083	0	0.53568	1	-0.63922	9.91607e-52
