# Supplementary material for: Comparative multi-omic analysis reveals conserved and derived mechanisms of fin and limb regeneration
Source: Nat Commun. 2026 Jan 22;17:1922. doi: 10.1038/s41467-026-68801-w (PMC12923738; doi:10.1038/s41467-026-68801-w)
Supplement: Supplementary file 13 — Supplementary Data 10 [file 41467_2026_68801_MOESM13_ESM.xlsx]

## Sheet: Polypterus genes
Gene ID	Assigned gene symbol
actn3b	actn3
adipoqa	adipoq
angptl2b	angptl2
ank1a	ank1
anxa5b	anxa5
bambia	bambi
bgnb	bgn
bmp2a	bmp2
bmp7b	bmp7
bzw1a	bzw1
calua	calu
cavin4a	cavin4
cd81a	cd81
cirbpb	cirbp
col12a1b	col12a1
col12a1b	col12a1
col17a1b	col17a1
col19a1b	col19a1
col5a2a	col5a2
cpeb4b	cpeb4
csrp1a	csrp1
ctsla	ctsl
dlx2a	dlx2
dlx6a	dlx6
ecrg4a	ecrg4
eef1a1a	eef1a1
eef1db	eef1d
egln1a	egln1
ehbp1l1b	ehbp1l1
eno1a	eno1
epb41a	epb41
evpla	evpl
faub	fau
fbn2b	fbn2
fgf8a	fgf8
fhl1a	fhl1
flncb	flnc
fmoda	fmod
frrs1a	frrs1
fyna	fyn
gata1b	gata1
gpib	gpi
hif1ab	hif1a
hmgb2a	hmgb2
hnrnpua	hnrnpu
hsp90aa1.2	hsp90aa1
jag2b	jag2
klhl41a	klhl41
lamb1a	lamb1
LOC120514629	prdx1
LOC120514766	emilin3
LOC120514914	icoslg-like
LOC120514923	cd276
LOC120515698	agr2
LOC120515767	sp8
LOC120515855	col9a-like
LOC120516115	ddx21
LOC120516326	acss2-like
LOC120516427	rtn4
LOC120516759	rrbp1
LOC120517171	nme1
LOC120517171	nme12
LOC120517531	slc4a1
LOC120517577	wnk4-like
LOC120517625	tcap
LOC120517638	col1a1
LOC120517787	eif1
LOC120517814	dkk1
LOC120517902	eef1a1-like
LOC120518115	krt17
LOC120518116	krt19-like
LOC120518120	myh2
LOC120518766	cyp46a1-like
LOC120519788	kctd12
LOC120519972	trim16-like
LOC120522484	ppia
LOC120522906	nectin1-like
LOC120522990	fhl2
LOC120523037	rnf149-like
LOC120523144	accs
LOC120523291	hgmn1
LOC120523816	fgf9
LOC120524016	postn
LOC120524476	mmp14
LOC120524674	btn2a2-like
LOC120524845	cyp27b1
LOC120524906	lima1
LOC120524931	col2a1
LOC120524962	st8sia6-like
LOC120525126	nxpe3-like
LOC120525180	myl6
LOC120525187	hipk1-like
LOC120525208	tuba1a
LOC120525209	tuba1b
LOC120525211	tuba1c
LOC120525823	emilin1
LOC120525900	gstm3
LOC120525902	traf3ip3
LOC120526214	srsf3
LOC120526300	tuba1c-like
LOC120527084	leng8-like
LOC120527274	fgf10
LOC120527418	ctsk
LOC120527442	spp1
LOC120529505	tsn32
LOC120529526	inhba
LOC120529737	gpt2-like
LOC120529933	ptchd3
LOC120530097	cacnb2
LOC120530124	ca1-like
LOC120530360	l3mbtl4
LOC120530671	h2afy2
LOC120530689	fn1
LOC120530911	ephb2
LOC120531238	col6a2
LOC120531277	des
LOC120531346	lgals9
LOC120531458	spns2-like
LOC120531888	cycs
LOC120532222	pfn2
LOC120532541	selenop
LOC120532796	h2afz
LOC120532855	vcan
LOC120533082	myoz2
LOC120533502	nlrp3-like
LOC120535120	tnfsf15
LOC120535657	clec7a-like
LOC120535880	rplp2
LOC120535923	cox7a2
LOC120535924	hspa8
LOC120535937	esam
LOC120536006	gsn
LOC120537046	mb1
LOC120537541	hmgb3
LOC120537867	crabp2
LOC120537892	misp
LOC120538213	aff2-like
LOC120538629	pthlh-like
LOC120538645	gmfg
LOC120538772	tgfb1
LOC120538822	h2afv
LOC120539163	nme2
LOC120539324	hif4a
LOC120539408	ckm
LOC120539667	tubb
LOC120540151	hs3st1l1
LOC120540736	dynll1
LOC120540814	ankrd1
LOC120540899	ran
LOC120540949	atp2a2
LOC120541179	epor
LOC120541681	cilp
LOC120541711	apoe-like
LOC120541722	fcgbp-like
LOC120541917	vegfc-like
LOC120541927	hnrnpab
LOC120542095	glipr2
LOC120542386	hbb-like
LOC120542391	tnc
LOC120542444	hbe1-like
LOC120542506	h3-3a-like
LOC120542574	hba1-like
LOC120542910	timp1
LOC120542955	alas2
LOC120543396	pfkfb-like
macf1a	macf1
maptb	mapt
mdka	mdk
med13a	med13
mmp11b	mmp11
mmp13b	mmp13
msx2b	msx2
mybpha	mybph
myh9a	myh9
ogna	ogn
olfml3b	olfml3
pax7a	pax7
pfkmb	pfkm
pgam1b	pgam
pkma	pkm
prdm1a	prdm1
prrx1b	prrx1
rab1ab	rab1a
rps3a	rps3
rps8a	rps8
si:ch211-222l21.1	tpma
slc16a5a	slc16a5
slc29a1a	slc29a1
slc2a1a	slc2a1
slc43a3a	slc43a3
ssr2	dssr2
st3gal3a	st3gal3
sub1b	sub1
tgfbr2b	tgfbr2
thbs1b	thbs1
thbs4a	thbs4
tnnt2c	tnnt2
tpi1b	tpi1
ttn.1	ttn
XM_039768263.1	cdc42ep2
zgc:162944	gatd3a
lepa	lep
asf1bb	asf1b
LOC120523306	mmp3
junba	junb
dip2bb	dip2b
fosl1a	fosl1
jdp2b	jdp2
bach2b	bach2
mafba	mafb
LOC120523050	cd44

## Sheet: Axolotl genes
Gene ID	Assigned gene symbol
LOC120515767	Sp8
LOC120515855	col9a-like
LOC138453129	Newtic1
LOC138453325	Fth1
LOC138453325, LOC138453315, LOC138453309	Fth1-like
LOC138453328, LOC138453278	Ftl-like
LOC138467267	Ppp1r14c-like
LOC138472641	Ptma
LOC138480898	Hdd11-like
LOC138480915	Kiaa1210-like
LOC138481047	Hmgn5
LOC138488884	Gypc-like
LOC138491372	Otos
LOC138492057	Nt5c2-like
LOC138503856	Ifitm5
LOC138504445	Nmrk2-like
LOC138511197	Tpm2
LOC138511722	Vcan
LOC138513465	Cd9
LOC138513771	Ms4a4a-like
LOC138516914	Kazald2
LOC138521019	Tspo-like
LOC138521125	Tuba1c-like
LOC138521186	Ltb4r-like
LOC138521571	Krt17
LOC138521998	Tubb
LOC138526218	Lyg2-like
LOC138527494	Srsf5a
LOC138527747	Mmp13
LOC138528210	Dpep2-like
LOC138529505	H1-1R-like
LOC138566840	Cdc42ep2
LOC138566975	Hif4a
LOC138566975	Hif4a
LOC138567022	Cfl1
LOC138567388	Actb
LOC138567389	Actg1
LOC138567391	Fscn1
LOC138567634	Hba2-like
LOC138568884	Ctdspl3
LOC138569196	Cirbp
LOC138569325	H3-3a-like
LOC138569474	Gata1-like
LOC138569676, LOC138567632	Hbb2-like
LOC138569677	Hbb-like
LOC138569683	Hba1
LOC138569688, LOC138569687, LOC138569686, LOC138569684, LOC138569682, LOC138569681, LOC138569680, LOC138569679, LOC138569678	Hba1-like
LOC138569945	steap4
LOC138570049	Agr2
LOC138570116	Col6a4
LOC138577245	Fbn2
LOC138578972	Ctsk
LOC138580092	kel-like
LOC138580555	tgm5-like
LOC138580890, LOC138580889, LOC138580888, LOC138580887, LOC138580885, LOC138580884, LOC138580883	Hbb2-like
LOC138581095	cd247-like
LOC138581097	vsig-like
LOC138582487	Tuba1c
LOC138582490	Tuba1b
LOC138583199	Lgals3bp
LOC138583216	Mucl1-like
LOC138527768	mmp3
mcf2la	mcf2l
